# Supplementary material for: Alternative splicing expands the antiviral IFITM repertoire in Chinese rufous horseshoe bats
Source: PLoS Pathog. 2024 Dec 26;20(12):e1012763. doi: 10.1371/journal.ppat.1012763 (PMC11801718; doi:10.1371/journal.ppat.1012763)
Supplement: S1 Data — (XLSX) [file ppat.1012763.s012.xlsx]

## Sheet: Fig 1B
Volcano plot of RNAseq data (untreated vs pIC-treated)
	Row.names	baseMean	log2FoldChange	lfcSE	stat	pvalue	padj	name	gene_id	untreated1.expected_count	untreated1.TPM	untreated1.FPKM	untreated1.IsoPct	untreated2.expected_count	untreated2.TPM	untreated2.FPKM	untreated2.IsoPct	pIC1.expected_count	pIC1.TPM	pIC1.FPKM	pIC1.IsoPct	pIC2.expected_count	pIC2.TPM	pIC2.FPKM	pIC2.IsoPct	diffexpressed
1	XM_019735087.1	6555.96	10.1175	0.344661	29.355	2.06182e-189	4.00323e-185	XM_019735087.1	IFI6	8	3	1.75	100	14	5.53	3.02	100	11373	2746.15	1784.36	100	17155	5610.83	3157.66	100	UP
2	XM_019735596.1	4400.98	2.74299	0.130132	21.0786	1.25146e-98	1.21492e-94	XM_019735596.1	LGALS3BP	904	78.53	45.94	100	1215	108.79	59.48	100	7487	418.09	271.66	100	9284	707.86	398.37	100	UP
3	XM_019743320.1	1616.84	7.07903	0.411137	17.2182	1.9405e-66	1.25589e-62	XM_019743320.1	IFI44	22	2.41	1.41	100	19	2.15	1.17	100	2342.99	164.74	107.04	76.48	4606.04	441.92	248.7	74.51	UP
4	XM_019745786.1	2139.04	10.369	0.615768	16.8391	1.26143e-63	6.12299e-60	XM_019745786.1	LOC109454793	3	1.31	0.76	100	3	1.38	0.76	100	4714.37	1324.23	860.44	97.8	4696.28	1783.8	1003.89	97.1	UP
5	XM_019714021.1	965.418	2.77481	0.177901	15.5975	7.57261e-55	2.9406e-51	XM_019714021.1	PARP9	162.19	8.76	5.13	22.63	298.09	16.56	9.06	47.92	1430.73	49.68	32.28	45.43	2233.97	106.02	59.67	38.77	UP
6	XM_019714713.1	597.81	4.83318	0.312921	15.4454	8.10614e-54	2.62315e-50	XM_019714713.1	IRF7	19.44	1.9	1.11	35.69	53	5.33	2.91	100	565.54	35.44	23.03	74.47	1910.01	163.39	91.95	82.06	UP
7	XM_019726149.1	602.459	7.65609	0.510561	14.9954	7.86287e-51	2.18093e-47	XM_019726149.1	NCOA2	6.34	0.12	0.07	0.38	5.01	0.1	0.06	0.26	1280.12	16.17	10.51	54.07	1355.13	23.42	13.18	40.85	UP
8	XM_019754959.1	422.522	-3.78204	0.265203	-14.2609	3.83372e-46	9.30444e-43	XM_019754959.1	HIP1	573.78	14.18	8.3	57.18	894.03	22.67	12.39	65.66	54.34	0.86	0.56	6.47	70.71	1.54	0.86	9.64	DOWN
9	XM_019735542.1	19741.4	3.51838	0.259138	13.5773	5.46317e-42	1.17859e-38	XM_019735542.1	RNF213	1966.95	15.39	9	91	3437.63	27.56	15.07	96.72	22169	111.41	72.39	92.98	56540	388.8	218.81	93.04	UP
10	XM_019741126.1	3081.11	4.33046	0.321796	13.4572	2.79431e-41	5.42543e-38	XM_019741126.1	HERC6	291	13.82	8.09	100	235	11.47	6.27	100	5084	155.2	100.84	100	7714	321.87	181.14	100	UP
11	XM_019755373.1	1442.12	2.06437	0.157835	13.0793	4.32311e-39	7.63069e-36	XM_019755373.1	CA12	613.73	28.2	16.5	45	404.18	19.09	10.44	48.34	3446.81	101.79	66.14	58.15	1774.61	71.64	40.32	60.97	UP
12	XM_019712294.1	5114.83	2.70023	0.210865	12.8054	1.52839e-37	2.47294e-34	XM_019712294.1	LY6E	1167	193.54	113.23	100	1309	225.09	123.07	100	7980	851.29	553.14	100	11418	1659.46	933.91	100	UP
13	XM_019736744.1	602.448	5.94268	0.47201	12.5902	2.39216e-36	3.57279e-33	XM_019736744.1	BST2	12	2.33	1.36	100	19	3.84	2.1	100	557	69.67	45.27	100	1983	337.67	190.04	100	UP
14	XM_019734089.1	966.079	4.13342	0.344796	11.988	4.10553e-33	5.69378e-30	XM_019734089.1	OAS3	64	3.11	1.82	100	106.84	5.34	2.92	94.84	981	30.63	19.9	100	2965	126.53	71.21	100	UP
15	XM_019741079.1	808.778	4.01485	0.351046	11.4368	2.73747e-30	3.54338e-27	XM_019741079.1	HERC5	60	3.01	1.76	100	96	4.95	2.71	100	851	27.43	17.82	100	2441	107.54	60.52	100	UP
16	XM_019729177.1	834.973	3.11716	0.272843	11.4247	3.14639e-30	3.81815e-27	XM_019729177.1	TDRD7	112.95	5.18	3.03	48.84	188.97	8.91	4.87	80.53	991.38	29.22	18.98	94.13	2261.34	91.1	51.27	77.72	UP
17	XM_019714805.1	4188.47	3.41959	0.300502	11.3796	5.2844e-30	6.03541e-27	XM_019714805.1	LOC109436297	592.03	285.52	167.04	5.94	653.19	334.49	182.88	6.65	5679.5	1766.45	1147.78	18.75	10999.7	4620.18	2600.15	40.53	UP	rsIFITMb
18	XM_019734070.1	3440.42	3.65599	0.336441	10.8667	1.66181e-27	1.79254e-24	XM_019734070.1	DDX58	415	22.23	13.01	100	447	24.63	13.46	100	4400	151.5	98.44	100	9455	444.91	250.39	100	UP
19	XM_019731399.1	1233.52	4.71088	0.436112	10.802	3.36777e-27	3.44151e-24	XM_019731399.1	LGALS9	77.24	8.54	5	87.52	72	8.22	4.5	100	1461.8	103.93	67.53	93.02	3674.34	356.47	200.61	85.51	UP
20	XM_019727374.1	1779.56	1.89199	0.177741	10.6446	1.84746e-26	1.79352e-23	XM_019727374.1	LRP2	722	8.05	4.71	100	677	7.74	4.23	100	3073	22.02	14.31	100	3097	30.36	17.09	100	UP
21	XM_019738435.1	1162	4.81512	0.455298	10.5758	3.86008e-26	3.56892e-23	XM_019738435.1	LOC109450769	62	9.09	5.32	100	64	9.71	5.31	100	1222	115.22	74.87	100	3617	464.88	261.62	100	UP
22	XM_019715511.1	3617.14	1.92473	0.182388	10.5529	4.92312e-26	4.34488e-23	XM_019715511.1	LOC109436739	1224	45.1	26.38	100	1530	57.89	31.65	100	5162	122.21	79.41	100	7382	238.96	134.48	100	UP
23	XM_019715521.1	1422.95	2.79909	0.266822	10.4905	9.55691e-26	8.0677e-23	XM_019715521.1	CFB	293	20.68	12.1	100	344	24.99	13.66	100	2008	91.08	59.18	100	3426	212.27	119.46	100	UP
24	XM_019742744.1	1347.19	1.76395	0.170486	10.3466	4.3353e-25	3.50726e-22	XM_019742744.1	MVD	444	40.04	23.43	100	708.79	65.91	36.04	94.11	2096.82	121.57	78.99	94.01	2452.96	194.17	109.27	92.27	UP
25	XM_019747762.1	2427.74	3.30637	0.320088	10.3296	5.17982e-25	4.02286e-22	XM_019747762.1	IFI35	375.98	37.09	21.7	100	398.36	40.54	22.16	100	3254.77	206.4	134.11	100	6350.24	549.65	309.33	100	UP
26	XM_019755819.1	657.159	5.22096	0.510598	10.2252	1.52939e-24	1.1421e-21	XM_019755819.1	LOC109460423	24	2.15	1.26	100	28	2.59	1.42	100	597	34.46	22.39	100	2151.98	169.57	95.43	100	UP
27	XM_019756303.1	1095.01	2.11537	0.208095	10.1654	2.82927e-24	2.03456e-21	XM_019756303.1	PSMB10	390	50.35	29.46	100	369	49.26	26.93	100	1885	156.5	101.69	100	2026	229.4	129.1	100	UP
28	XM_019714388.1	1149.33	2.82326	0.27984	10.0888	6.19053e-24	4.29269e-21	XM_019714388.1	IRF9	246	20.8	12.17	100	264	23	12.58	100	1696	92.17	59.89	100	2705	200.73	112.97	100	UP
29	XM_019734413.1	371.357	7.75064	0.782961	9.89915	4.19832e-23	2.81085e-20	XM_019734413.1	CD74	0	0	0	0	7	0.99	0.54	100	149.79	13.21	8.59	77.62	1410.47	169.66	95.48	83.32	UP
30	XM_019715522.1	856.432	2.87537	0.290579	9.89534	4.36134e-23	2.82266e-20	XM_019715522.1	C2	170	12.06	7.06	100	196	14.32	7.83	100	1218	55.54	36.09	100	2073	129.13	72.67	100	UP
31	XM_019745965.1	1046.53	2.64438	0.276522	9.56299	1.14407e-21	7.16556e-19	XM_019745965.1	P4HA1	236.67	14.03	8.21	31.95	292.69	17.85	9.76	43.1	2475.56	94.33	61.29	48.53	1552.21	80.82	45.48	62.78	UP
32	XM_019745966.1	666.915	1.89375	0.198653	9.53296	1.5286e-21	9.27476e-19	XM_019745966.1	P4HA1	324.16	17.41	10.19	39.65	193.14	10.67	5.83	25.76	1604.88	55.41	36	28.51	757.96	35.76	20.13	27.78	UP
33	XM_019729202.1	809.003	3.41211	0.358516	9.51732	1.7771e-21	1.04558e-18	XM_019729202.1	TRIM14	81	3.19	1.87	100	144	5.83	3.19	100	743.31	18.81	12.22	99.05	2462.04	85.2	47.95	99.1	UP
34	XM_019740723.1	2691.84	2.58205	0.271664	9.50456	2.00893e-21	1.14722e-18	XM_019740723.1	STAT1	594.33	24.95	14.6	38.12	754.85	32.55	17.8	48.21	3390.29	91.45	59.42	40.44	6687.55	246.6	138.78	39.78	UP
35	XM_019738645.1	2220.91	1.62741	0.173044	9.40457	5.22415e-21	2.89806e-18	XM_019738645.1	PSMB8	1025	195.43	114.34	100	985	195.08	106.66	100	3627	444.92	289.09	100	3755	627.11	352.93	100	UP
36	XM_019725889.1	491.077	2.71018	0.289207	9.3711	7.17833e-21	3.76688e-18	XM_019725889.1	NEURL3	100.27	11.53	6.75	72.97	133.7	15.88	8.68	67.93	685.3	50.68	32.93	86.76	1173.96	118.44	66.66	87.43	UP
37	XM_019735531.1	293.358	3.58241	0.382258	9.37171	7.13689e-21	3.76688e-18	XM_019735531.1	SLC16A3	40.61	3.03	1.77	30.74	39.5	3.03	1.66	24.7	804.56	38.58	25.07	40.51	410.53	26.89	15.13	61.48	UP
38	XM_019736068.1	1314.98	1.55334	0.166031	9.35577	8.29922e-21	4.24046e-18	XM_019736068.1	LOC109449644	590	32.36	18.93	100	647	36.49	19.95	100	2077.05	73.21	47.57	89.32	2235.97	107.7	60.61	91.74	UP
39	XM_019740724.1	1026.5	2.81326	0.301218	9.3396	9.67004e-21	4.81419e-18	XM_019740724.1	STAT1	211.97	8.79	5.14	13.44	240.21	10.24	5.6	15.16	1405.83	37.47	24.35	16.57	2517.77	91.74	51.63	14.8	UP
40	XM_019725311.1	14059.7	2.07786	0.223782	9.28523	1.61362e-20	7.83253e-18	XM_019725311.1	B2M	5023	1295.41	757.88	100	4844	1304.21	713.07	100	21983	3649.51	2371.33	100	27876	6288.86	3539.25	100	UP
41	XM_019714197.1	2271.69	1.22583	0.132994	9.21718	3.05019e-20	1.44445e-17	XM_019714197.1	LOC109435956	1284.95	61.71	36.1	100	1236.02	61.01	33.36	100	3867.8	119.36	77.56	100	3173.67	133.87	75.34	100	UP
42	XM_019714464.1	2071.14	1.48264	0.161057	9.20571	3.39431e-20	1.53265e-17	XM_019714464.1	PSME1	1067	199.35	116.63	100	958	185.87	101.62	100	3507	421.54	273.9	100	3218	526.66	296.4	100	UP
43	XM_019719594.1	659.276	-2.55024	0.276988	-9.20707	3.35156e-20	1.53265e-17	XM_019719594.1	SRRM2	843.04	15.72	9.2	10.47	1236.64	23.65	12.93	11.62	147.3	1.76	1.15	2.84	288.92	4.74	2.66	3.51	DOWN
44	XM_019739018.1	755.46	4.29338	0.46844	9.16526	4.94269e-20	2.18107e-17	XM_019739018.1	LOC109451091	56	2.09	1.22	100	60	2.3	1.26	100	778	18.65	12.12	100	2328	76.32	42.95	100	UP
45	XM_019746339.1	1376.42	1.70942	0.187475	9.11812	7.64355e-20	3.29794e-17	XM_019746339.1	TMEM27	778	104.73	61.27	100	434	60.43	33.04	100	2910	251.91	163.68	100	1761	207.87	116.98	100	UP
46	XM_019712300.1	1259.84	1.40482	0.154745	9.0783	1.10285e-19	4.655e-17	XM_019712300.1	GSDMD	668.25	48.95	28.64	90.17	611.93	46.16	25.24	76.44	2226.94	104.85	68.13	94.49	1818.76	116.97	65.83	99.14	UP
47	XM_019753433.1	521.318	-2.3645	0.261302	-9.04891	1.444e-19	5.96524e-17	XM_019753433.1	UCKL1	762.11	27.74	16.23	73.86	854.75	31.95	17.47	71.89	163.74	3.83	2.49	24.24	211.39	6.76	3.8	34.14	DOWN
48	XM_019738448.1	387.659	6.64597	0.740729	8.9722	2.90662e-19	1.17573e-16	XM_019738448.1	LOC109450775	6	1.22	0.72	100	5	1.06	0.58	100	305	39.97	25.97	100	1334	237.95	133.91	100	UP
49	XM_019747664.1	4866.79	1.3719	0.153951	8.9113	5.04365e-19	1.99852e-16	XM_019747664.1	IGFBP4	2711	229.08	134.02	100	2326	202.56	110.75	100	8173	443.94	288.46	100	7305	541.8	304.91	100	UP
50	XM_019737087.1	1868.37	1.28255	0.144946	8.84845	8.87462e-19	3.44619e-16	XM_019737087.1	IFI30	946	200.18	117.12	100	1076	236.88	129.51	100	3069	417.89	271.53	100	2774	513.95	289.24	100	UP
51	XM_019750170.1	6923.55	2.52339	0.287009	8.79203	1.46877e-18	5.48418e-16	XM_019750170.1	PARP12	1884	99.22	58.05	100	1791	96.98	53.03	100	9934	336.23	218.47	100	15864	733.81	412.97	100	UP
52	XM_019730249.1	10199.8	-1.21171	0.137787	-8.79409	1.44217e-18	5.48418e-16	XM_019730249.1	SLC5A3	14277	198.13	115.92	100	12008	170.85	93.41	100	8440	75.25	48.89	100	5349.49	65.25	36.72	99.09	DOWN
53	XM_019712274.1	236.237	-2.9516	0.339858	-8.68482	3.79332e-18	1.38964e-15	XM_019712274.1	JRK	356	5.83	3.41	39.84	420.92	7.07	3.87	41.27	58.42	0.61	0.4	7.7	60.64	0.87	0.49	6.89	DOWN
54	XM_019734235.1	4735.98	1.14429	0.133273	8.58606	9.00038e-18	3.23613e-15	XM_019734235.1	ARRDC3	3455.46	139.66	81.71	95.76	2031.44	84.34	46.11	92.58	9288.78	241.25	156.76	95.59	5220.02	185.35	104.31	96.03	UP
55	XM_019735166.1	400.444	-2.38335	0.279346	-8.5319	1.43968e-17	5.08235e-15	XM_019735166.1	AHDC1	542.67	9.97	5.83	44.81	701.8	13.22	7.23	48.42	115.19	1.36	0.88	10.88	171.22	2.76	1.56	9.59	DOWN
56	XM_019740537.1	348.243	-2.30608	0.272853	-8.45171	2.87067e-17	9.77841e-15	XM_019740537.1	RNF145	564.31	27.18	15.9	18.24	508.99	25.2	13.78	12.87	134.97	4.18	2.71	5.6	123.16	5.21	2.93	6.95	DOWN
57	XM_019740726.1	290.869	3.57005	0.422345	8.45291	2.84134e-17	9.77841e-15	XM_019740726.1	STAT1	49.92	2.15	1.25	3.28	33.59	1.48	0.81	2.2	548.34	15.14	9.84	6.69	628.14	23.71	13.34	3.82	UP
58	XM_019712021.1	2148.12	6.52763	0.779144	8.37795	5.38596e-17	1.803e-14	XM_019712021.1	ISG15	36	6.82	3.99	100	37	7.28	3.98	100	2360	287.76	186.98	100	6776	1124.88	633.06	100	UP
59	XM_019724741.1	610.37	1.6816	0.201657	8.33889	7.49931e-17	2.46791e-14	XM_019724741.1	PARP10	232.44	10.66	6.24	61.97	306.18	14.43	7.89	76.37	923.94	27.23	17.69	89.72	1115.58	44.94	25.29	83.21	UP
60	XM_019755899.1	716.049	-1.61945	0.195538	-8.28203	1.21097e-16	3.91869e-14	XM_019755899.1	DGCR8	853.06	19.7	11.52	56.15	1159.94	27.48	15.02	63.79	379.81	5.63	3.66	38.2	389.52	7.9	4.45	36.29	DOWN
61	XM_019746082.1	318.355	2.36051	0.28531	8.27351	1.30067e-16	4.13998e-14	XM_019746082.1	PTER	102.08	10.44	6.11	71.81	88.51	9.34	5.11	73.38	714.01	46.95	30.51	81.95	472.64	42.42	23.87	81.86	UP
62	XM_019739730.1	1277.8	3.44754	0.418946	8.22908	1.88656e-16	5.90798e-14	XM_019739730.1	LOC109451464	184	14.78	8.65	100	174	14.4	7.87	100	1499	77.4	50.29	100	3590	253.15	142.47	100	UP
63	XM_019734159.1	571.804	-1.90866	0.232405	-8.21264	2.16378e-16	6.66857e-14	XM_019734159.1	ABCA1	1042.28	16.49	9.65	9.52	629.69	10.21	5.58	7.41	318.36	3.24	2.1	5.34	207.73	2.89	1.63	4.28	DOWN
64	XM_019743857.1	577.872	3.73291	0.456612	8.17523	2.95313e-16	8.95905e-14	XM_019743857.1	XAF1	66	13.01	7.61	100	67	13.72	7.5	100	656	83.19	54.05	100	1676	289.3	162.81	100	UP
65	XM_019740672.1	2130.13	-1.62359	0.199063	-8.15616	3.45845e-16	1.03306e-13	XM_019740672.1	HOXB6	2534	58.6	34.28	100	3403	80.73	44.14	100	898	13.34	8.67	100	1426	28.98	16.31	100	DOWN
66	XM_019753400.1	3439.82	-1.01121	0.124205	-8.14146	3.90538e-16	1.14889e-13	XM_019753400.1	LAMA5	3757	53.43	31.26	100	4789	69.83	38.18	100	2373	21.68	14.09	100	2637	32.96	18.55	100	DOWN
67	XM_019729714.1	1707.84	2.02827	0.253501	8.00104	1.23376e-15	3.57532e-13	XM_019729714.1	TFPI2	715	93.77	54.86	100	537	72.83	39.82	100	2920	246.26	160.01	100	3097	356.18	200.45	100	UP
68	XM_019755374.1	1115.59	1.31202	0.164186	7.99107	1.33777e-15	3.76436e-13	XM_019755374.1	CA12	743.27	34.48	20.17	55	427.82	20.4	11.15	51.66	2457.19	73.25	47.59	41.85	1125.39	45.86	25.81	39.03	UP
69	XM_019716370.1	5416.27	1.01913	0.127528	7.99144	1.33367e-15	3.76436e-13	XM_019716370.1	MAGT1	3480	226.84	132.71	100	3128	209.83	114.73	100	9442	395.57	257.03	100	6690	382.91	215.49	100	UP
70	XM_019742492.1	2839.08	1.49877	0.189503	7.90894	2.59595e-15	7.20042e-13	XM_019742492.1	INSIG1	982	61.82	36.17	100	1854	120.09	65.66	100	4150	167.9	109.1	100	4962	274.28	154.36	100	UP
71	XM_019727659.1	3613.97	3.02646	0.384564	7.86985	3.55075e-15	9.71006e-13	XM_019727659.1	TRANK1	531.81	9.37	5.48	71.19	715.03	12.93	7.07	76.88	3319.61	37.6	24.43	88.52	10722	166.12	93.49	95.94	UP
72	XM_019748919.1	1065.59	2.37664	0.302611	7.85377	4.03704e-15	1.08866e-12	XM_019748919.1	PLSCR1	289.61	21.21	12.41	72.68	320.4	24.16	13.21	78.46	1412.74	66.49	43.2	92.48	2496.57	160.48	90.32	87.37	UP
73	XM_019754843.1	1893.74	1.09265	0.14009	7.79962	6.20949e-15	1.65155e-12	XM_019754843.1	NECTIN2	1006.66	92.75	54.26	82.99	1241.96	118	64.52	84.56	2820.82	167.08	108.56	86.67	2849.7	230.43	129.68	83.78	UP
74	XR_002137855.1	978.565	-2.75135	0.361157	-7.61814	2.57356e-14	6.65534e-12	XR_002137855.1	LOC109450464	1247	132.07	77.27	100	1865	203.9	111.48	100	156	10.62	6.9	100	458	42.56	23.95	100	DOWN
75	XM_019727870.1	2261.86	8.79142	1.15397	7.61839	2.56856e-14	6.65534e-12	XM_019727870.1	OASL	9	0.78	0.46	100	6	0.54	0.29	100	2023	113.03	73.44	100	7620	581.3	327.15	100	UP
76	XM_019741821.1	437.342	-1.94627	0.255531	-7.61657	2.6051e-14	6.65534e-12	XM_019741821.1	SPEG	561	8.41	4.92	100	732	11.26	6.15	100	210	2.02	1.31	100	186	2.45	1.38	100	DOWN
77	XM_019737486.1	1496.9	1.18942	0.156415	7.60424	2.86592e-14	7.22658e-12	XM_019737486.1	RND3	924	58.03	33.95	100	769	49.69	27.17	100	2568	103.65	67.35	100	2035	112.22	63.16	100	UP
78	XM_019755789.1	3931.06	0.955407	0.125919	7.58749	3.26166e-14	8.11903e-12	XM_019755789.1	LAMA1	2839	48.29	28.25	100	2085	36.37	19.89	100	7264	79.39	51.58	100	4328	64.71	36.42	100	NO
79	XM_019756072.1	1060.57	-1.24375	0.16411	-7.57878	3.48826e-14	8.57318e-12	XM_019756072.1	AFF4	1008.65	15.27	8.93	21.25	1767.21	27.43	15	31.08	529.19	5.15	3.34	10.83	848.3	11.29	6.35	14	DOWN
80	XM_019736384.1	3127.89	1.45822	0.193516	7.53541	4.86811e-14	1.18149e-11	XM_019736384.1	TRIM25	1359	33.79	19.77	100	1685	42.99	23.5	100	4077	65.13	42.32	100	5986	130.79	73.61	100	UP
81	XM_019742045.1	1232.42	2.27272	0.301688	7.53334	4.94582e-14	1.18553e-11	XM_019742045.1	EIF2AK2	345	17.56	10.27	100	398.97	20.88	11.41	100	1552	50.77	32.99	100	2918.94	130.5	73.44	100	UP
82	XM_019712948.1	325.057	2.56504	0.341713	7.50642	6.07649e-14	1.43879e-11	XM_019712948.1	UFC1	96.39	12.05	7.05	11.38	78.41	10.13	5.54	10.04	584.04	46.95	30.51	31.05	636.6	69.81	39.29	66.33	UP
83	XM_019746166.1	460.668	-1.75849	0.236282	-7.44234	9.89169e-14	2.31394e-11	XM_019746166.1	DICER1	622.67	9.92	5.8	19.31	696.79	11.38	6.22	19.71	255.02	2.61	1.7	7.62	210.31	2.94	1.66	7.22	DOWN
84	XM_019734093.1	261.284	9.77279	1.33273	7.3329	2.25219e-13	5.20577e-11	XM_019734093.1	OAS2	1	0.05	0.03	100	0	0	0	0	295.99	9.5	6.17	87.54	824.58	36.17	20.35	88.68	UP
85	XM_019719812.1	5045.22	0.961196	0.132966	7.2289	4.86905e-13	1.11016e-10	XM_019719812.1	EFEMP1	3675.83	317.74	185.89	96.85	2596.17	231.32	126.47	97.3	9699.84	538.99	350.22	97.75	5265.5	399.49	224.83	97.88	NO
86	XM_019738537.1	800.316	1.36692	0.189148	7.22675	4.9469e-13	1.11016e-10	XM_019738537.1	HIPK3	447.85	9.7	5.68	19.33	373.82	8.31	4.54	14.26	1581.76	22.01	14.3	56.48	994.42	18.93	10.65	38.54	UP
87	XM_019738540.1	825.916	-1.38959	0.192304	-7.226	4.97444e-13	1.11016e-10	XM_019738540.1	HIPK3	1151.84	25.17	14.73	50.15	1062.92	23.83	13.03	40.91	520.38	7.31	4.75	18.74	485.36	9.32	5.25	18.97	DOWN
88	XM_019742647.1	372.479	-1.92784	0.267536	-7.20589	5.76652e-13	1.2723e-10	XM_019742647.1	ANKRD11	234.68	4.59	2.69	12.07	864.76	17.35	9.49	29.11	73.44	0.92	0.6	4.15	267.54	4.6	2.59	10.21	DOWN
89	XM_019738817.1	412.366	2.29029	0.318425	7.19257	6.35845e-13	1.38714e-10	XM_019738817.1	PSMB9	139	26.7	15.62	100	119	23.74	12.98	100	690.52	85.32	55.44	99.63	811	136.43	76.78	100	UP
90	XM_019741297.1	847.185	-1.25086	0.174019	-7.18808	6.57092e-13	1.41757e-10	XM_019741297.1	SF3B1	1008.68	31.76	18.58	10.36	1207.87	39.04	21.34	12.9	556.31	11.25	7.31	3.99	547.09	15.13	8.52	5.28	DOWN
91	XM_019750407.1	917.096	2.26904	0.316595	7.16703	7.66436e-13	1.63529e-10	XM_019750407.1	ZC3HAV1	138.82	3.29	1.92	7.82	521.56	12.67	6.92	27.42	1203.41	18.3	11.89	42.71	2017.42	41.96	23.61	50.22	UP
92	XM_019735065.1	259.514	5.37786	0.753592	7.1363	9.58752e-13	2.02338e-10	XM_019735065.1	TNFSF10	6.82	0.75	0.44	76.35	9.47	1.08	0.59	68.34	148.85	10.6	6.89	92.68	933.2	90.66	51.02	96.61	UP
93	XM_019748587.1	158.331	6.56576	0.920504	7.13279	9.83513e-13	2.05332e-10	XM_019748587.1	ZBP1	0	0	0	0	6.72	0.7	0.38	71.63	56.59	3.66	2.38	79.59	602.72	53.23	29.96	66.88	UP
94	XM_019754403.1	1897.49	-1.11114	0.15763	-7.04905	1.80147e-12	3.721e-10	XM_019754403.1	CHD4	2715.76	68.2	39.9	35.88	2055.12	52.96	28.95	22.47	1740.96	28.09	18.25	20.71	969.32	21.39	12.04	10.96	DOWN
95	XM_019737491.1	873.104	2.3475	0.335005	7.00735	2.42867e-12	4.96369e-10	XM_019737491.1	NMI	251	39.75	23.26	100	256.05	42.02	22.97	97.61	1147.38	116.87	75.94	95.43	2046.95	284.12	159.9	96.09	UP
96	XM_019728133.1	3470.7	0.916893	0.131105	6.9936	2.67925e-12	5.41878e-10	XM_019728133.1	HMGCR	1681.5	59.19	34.63	97.83	2824.41	102.1	55.82	93.95	4243.38	95.99	62.37	98.83	5642.79	174.53	98.22	99.23	NO
97	XM_019732149.1	1315.91	-1.0505	0.150295	-6.98959	2.75697e-12	5.51849e-10	XM_019732149.1	ELK3	1712.94	76.47	44.74	65.28	1573.28	72.17	39.46	65.09	1073.18	30.79	20.01	68.03	826.71	32.42	18.25	55.77	DOWN
98	XM_019716158.1	682.151	1.56343	0.224294	6.97045	3.15925e-12	6.25918e-10	XM_019716158.1	NCOA4	351.74	16.28	9.53	8.64	288.78	13.74	7.51	7.35	1179.7	35.09	22.8	14.43	1066.28	43.36	24.4	15.92	UP
99	XM_019715242.1	296.685	-1.98156	0.284413	-6.96718	3.23348e-12	6.34155e-10	XM_019715242.1	DNASE2B	447.32	68.64	40.16	96.22	429.66	68.29	37.34	96.68	150	14.8	9.62	100	116.15	15.62	8.79	98.71	DOWN
100	XM_019723941.1	1618.56	1.28247	0.184368	6.956	3.50074e-12	6.79703e-10	XM_019723941.1	SHISA5	738.78	61.18	35.79	90.92	989.39	84.43	46.16	91.34	2040.09	108.6	70.57	89.07	2990.04	217.36	122.32	84.63	UP
101	XM_019711878.1	5286.03	1.3709	0.197695	6.93443	4.0786e-12	7.8406e-10	XM_019711878.1	ADAR	2359	65.85	38.52	100	2997	85.86	46.94	100	6565	117.74	76.5	100	10172	249.49	140.41	100	UP
102	XM_019742153.1	851.166	1.37236	0.19937	6.8835	5.8401e-12	1.11168e-09	XM_019742153.1	KITLG	468.01	13.98	8.18	66.91	411.83	12.63	6.91	74.59	1406.45	27	17.54	64.89	1299.61	34.12	19.2	67.75	UP
103	XM_019745377.1	1669.57	1.56027	0.226735	6.88149	5.92283e-12	1.11648e-09	XM_019745377.1	NAMPT	790	29	16.97	100	763	28.76	15.73	100	2446	57.69	37.49	100	3028	97.65	54.96	100	UP
104	XM_019730306.1	350.872	-1.90101	0.276705	-6.87017	6.41242e-12	1.19715e-09	XM_019730306.1	TTC3	463.66	7.56	4.43	8.95	562.19	9.4	5.14	9.66	144.04	1.51	0.98	3.65	182.58	2.62	1.47	7.48	DOWN
105	XM_019734133.1	1141.21	9.24961	1.34685	6.86759	6.52946e-12	1.20474e-09	XM_019734133.1	OAS1	3	0.25	0.14	100	2	0.17	0.09	100	808.67	42.62	27.7	89.79	4037.8	290.63	163.56	83.37	UP
106	XM_019715413.1	306.387	2.97199	0.432821	6.86655	6.57717e-12	1.20474e-09	XM_019715413.1	UBE2L6	57	6.64	3.89	100	63	7.58	4.15	100	390	29.22	18.99	100	795	81.27	45.74	100	UP
107	XM_019726454.1	5382.7	0.97414	0.141945	6.86282	6.75163e-12	1.22514e-09	XM_019726454.1	SERPINH1	2948.52	415.31	242.98	42.62	3824.91	557.57	304.85	47.58	7975.24	722.44	469.42	48.88	7715.3	952.82	536.23	49.84	NO
108	XM_019734650.1	633.252	-3.0477	0.444224	-6.86072	6.8513e-12	1.23171e-09	XM_019734650.1	DST	1090.81	7.15	4.18	8.3	979.74	6.58	3.6	5.92	99.25	0.42	0.27	0.84	219.55	1.27	0.71	1.74	DOWN
109	XM_019734160.1	7124.78	-1.11796	0.163891	-6.82139	9.01615e-12	1.60603e-09	XM_019734160.1	ABCA1	10079.4	156.76	91.71	90.47	8007.31	127.69	69.82	92.59	5301.92	52.98	34.42	87.37	4567.17	62.43	35.13	92.5	DOWN
110	XM_019736808.1	1803.66	-0.948279	0.139391	-6.80301	1.02452e-11	1.80837e-09	XM_019736808.1	KIAA1551	2213.3	50.82	29.73	90.93	2190	51.59	28.21	100	1494.41	22.05	14.33	92.65	1230.68	24.83	13.98	77.21	NO
111	XM_019714389.1	1456.91	1.65887	0.244189	6.79339	1.09525e-11	1.9158e-09	XM_019714389.1	PSME2	722	208.69	122.09	100	578	174.82	95.58	100	2336	434.75	282.49	100	2520	636.78	358.37	100	UP
112	XM_019730405.1	343.469	1.7941	0.265375	6.76061	1.3741e-11	2.3821e-09	XM_019730405.1	MOV10	102.04	5.07	2.97	40.93	186.84	9.54	5.22	51.63	473.84	15.12	9.83	86.11	686.25	29.94	16.85	67.71	UP
113	XM_019733104.1	1487.73	-1.3823	0.205087	-6.74007	1.58314e-11	2.7202e-09	XM_019733104.1	RBM39	1925.79	71.54	41.85	27.74	2049.24	78.18	42.75	31.38	810.5	19.35	12.57	11.53	1011.76	33.02	18.58	14.53	DOWN
114	XM_019757270.1	446.565	-1.6856	0.252177	-6.68419	2.32208e-11	3.95486e-09	XM_019757270.1	CACNA1C	602.15	12	7.02	53.85	659.88	13.48	7.37	48.14	215.18	2.75	1.79	49.63	252.27	4.42	2.49	46.66	DOWN
115	XM_019743357.1	3716.06	5.20872	0.780025	6.67763	2.42831e-11	4.07763e-09	XM_019743357.1	IFI44L	180.14	13.29	7.78	88.82	148.02	11.25	6.15	81.44	4718.84	223.85	145.45	96.82	10921.1	707.6	398.22	93.05	UP
116	XM_019754019.1	352.164	3.40535	0.509999	6.67716	2.43616e-11	4.07763e-09	XM_019754019.1	SLC15A3	35.9	1.69	0.99	88.95	55.78	2.7	1.47	94.59	276.98	8.37	5.44	98.24	1119.55	46.27	26.04	98.53	UP
117	XM_019713439.1	443.979	-1.80807	0.271568	-6.6579	2.77764e-11	4.60946e-09	XM_019713439.1	SRRM1	605.39	19.67	11.51	34.01	673.39	22.46	12.28	38.85	190.63	3.98	2.59	12.12	244.69	6.98	3.93	9.14	DOWN
118	XM_019745442.1	1236.71	-1.76009	0.264622	-6.65133	2.9045e-11	4.77913e-09	XM_019745442.1	VGLL3	1667.23	70.77	41.4	32.78	1858.89	81.07	44.32	30.85	813.33	22.19	14.42	18.18	467.88	17.45	9.82	17.21	DOWN
119	XM_019718536.1	275.572	-2.36693	0.356779	-6.63417	3.26335e-11	5.32447e-09	XM_019718536.1	LOC109438591	371	25.76	15.07	100	488	34.88	19.07	100	114	5.09	3.31	100	84	5.12	2.88	100	DOWN
120	XM_019729373.1	325.553	-1.85423	0.279662	-6.63027	3.35083e-11	5.42164e-09	XM_019729373.1	CTGF	412	31.3	18.31	100	534	41.78	22.84	100	134	6.54	4.25	100	177	11.8	6.64	100	DOWN
121	XM_019714198.1	7967.06	0.786849	0.119315	6.59471	4.26096e-11	6.83725e-09	XM_019714198.1	LOC109435957	5737.86	5468.58	3199.41	100	5092.43	5340.04	2919.64	100	12523.4	7727.43	5021.04	100	9813.68	8071.34	4542.39	100	NO
122	XM_019742756.1	329.187	-1.74325	0.264397	-6.5933	4.30142e-11	6.84561e-09	XM_019742756.1	ZNF469	399	4.88	2.86	100	544	6.82	3.73	100	152	1.19	0.78	100	180	1.94	1.09	100	DOWN
123	XM_019749878.1	2264.66	-0.976343	0.148169	-6.58938	4.41681e-11	6.9721e-09	XM_019749878.1	HIPK2	2643	150.81	88.23	100	2930	171.95	94.02	100	1840	67.48	43.84	100	1536	76.97	43.32	100	NO
124	XM_019746747.1	11564.3	1.55639	0.236996	6.56718	5.12772e-11	8.02902e-09	XM_019746747.1	ENO1	5653	634.91	371.45	100	4774	553.73	302.75	100	27146	1960.31	1273.75	100	12148	1196.93	673.61	100	UP
125	XR_002135983.1	836.712	-1.17453	0.179258	-6.55216	5.67095e-11	8.80857e-09	XR_002135983.1	RSRP1	971.41	138.06	80.77	49.31	1181	173.72	94.98	53.87	528.03	48.26	31.36	42.2	601.62	74.97	42.19	47	DOWN
126	XM_019754421.1	520.242	1.38255	0.211209	6.54588	5.91465e-11	9.11419e-09	XM_019754421.1	TAPBPL	259.15	19.01	11.12	66.73	276.21	20.86	11.41	64.33	853.91	40.26	26.16	80.44	804.36	51.8	29.15	64.38	UP
127	XM_019713577.1	118.856	-8.90536	1.36622	-6.51823	7.11407e-11	1.08761e-08	XM_019713577.1	HNRNPC	340.24	49.79	29.13	11.44	93.65	14.19	7.76	3.6	0.58	0.05	0.04	0.01	0	0	0	0	DOWN
128	XM_019727833.1	4158.91	0.796662	0.122784	6.48835	8.67824e-11	1.31638e-08	XM_019727833.1	CDO1	3044	385.15	225.33	100	2584	338	184.8	100	6671	542.76	352.67	100	5028	557.94	314	100	NO
129	XM_019725140.1	610.441	1.27347	0.196449	6.48246	9.02419e-11	1.35825e-08	XM_019725140.1	ACSL5	337	22.09	12.92	100	325	21.92	11.98	100	1042	43.89	28.52	100	868	49.95	28.11	100	UP
130	XM_019752389.1	5240.93	0.904598	0.139675	6.47646	9.39003e-11	1.40244e-08	XM_019752389.1	SERPINB6	3937.02	564.61	330.33	97.74	2728.35	405.02	221.44	99.61	10142.2	935.43	607.82	99.33	5240.28	658.88	370.8	98.68	NO
131	XM_019718643.1	488.191	-3.2136	0.496495	-6.47257	9.63486e-11	1.42802e-08	XM_019718643.1	LOC109438643	680.79	25.42	14.87	47.6	921.45	35.33	19.32	46.33	50.59	1.21	0.79	7.79	195.23	6.4	3.6	18.65	DOWN
132	XM_019726150.1	400.635	-1.53717	0.237647	-6.46831	9.9106e-11	1.4468e-08	XM_019726150.1	HOXA6	449	13.87	8.11	100	661	20.95	11.46	100	200	3.97	2.58	100	249	6.76	3.8	100	DOWN
133	XM_019719278.1	696.218	1.76471	0.272818	6.46845	9.9012e-11	1.4468e-08	XM_019719278.1	LOC109439084	211.9	24.14	14.12	100	348.42	41	22.42	100	737.21	54.01	35.09	95.11	1620.38	161.95	91.14	98.55	UP
134	XM_019757219.1	1722.02	7.37562	1.1427	6.45457	1.08529e-10	1.57254e-08	XM_019757219.1	USP18	25	2.58	1.51	100	11	1.17	0.64	100	2102.62	139.62	90.72	96.65	5267.14	477.32	268.62	98.71	UP
135	XM_019730250.1	1231.6	-1.01787	0.15884	-6.40817	1.47277e-10	2.11818e-08	XM_019730250.1	MRPS6	1907	545.21	318.98	100	1141	341.28	186.59	100	1161	213.72	138.87	100	647	161.73	91.02	100	DOWN
136	XM_019739836.1	354.422	2.31587	0.36166	6.40345	1.51904e-10	2.15283e-08	XM_019739836.1	CTSS	117	20.34	11.9	100	100	18.04	9.86	100	561	62.75	40.77	100	732	111.52	62.76	100	UP
137	XM_019740307.1	206.24	-2.29108	0.357765	-6.40387	1.51483e-10	2.15283e-08	XM_019740307.1	CXXC5	250.43	9.14	5.34	4.49	388.31	14.55	7.95	6.85	64.86	1.52	0.99	1.09	87.85	2.82	1.58	1.9	DOWN
138	XM_019746565.1	3619.27	-0.852681	0.133586	-6.383	1.73655e-10	2.44326e-08	XM_019746565.1	ATP11A	4005.61	83.39	48.79	68.4	4649.4	99.28	54.28	70.65	2991.19	40.01	26	71.56	2698.45	49.37	27.78	70.27	NO
139	XM_019756168.1	1155.56	-1.2628	0.198079	-6.37525	1.82661e-10	2.55147e-08	XM_019756168.1	B4GALT5	1244	51.38	30.06	100	1804	76.55	41.85	100	757	20.09	13.06	100	728	26.42	14.87	100	DOWN
140	XM_019754748.1	15022.5	1.53508	0.241836	6.34759	2.1872e-10	3.03333e-08	XM_019754748.1	ALDOA	6974.66	858.41	502.22	91.27	6936.31	882.34	482.41	88.55	33101.4	2619.67	1702.18	95.7	17342.7	1872.11	1053.59	94.72	UP
141	XM_019752147.1	137.182	5.26998	0.830993	6.34179	2.27117e-10	3.12745e-08	XM_019752147.1	RTP4	8.03	0.58	0.34	16.3	4.06	0.3	0.16	7.48	189.57	8.78	5.7	27.5	389.01	24.61	13.85	19.44	UP
142	XM_019744921.1	141.678	-3.42216	0.539905	-6.33845	2.32087e-10	3.17339e-08	XM_019744921.1	SMARCA4	365.91	11.37	6.65	28.21	112.18	3.58	1.96	6.23	35.32	0.71	0.46	2.82	14.63	0.4	0.23	0.76	DOWN
143	XM_019742669.1	3495.56	1.31178	0.207227	6.33019	2.44858e-10	3.32459e-08	XM_019742669.1	GPI	1854	165.42	96.78	100	1802	165.76	90.63	100	7125	408.67	265.54	100	4081	319.58	179.85	100	UP
144	XM_019753491.1	1407.68	2.01059	0.318179	6.31905	2.63176e-10	3.54849e-08	XM_019753491.1	OGFR	508	47.9	28.02	100	490	47.65	26.05	100	1836.73	111.33	72.34	99.51	3106.79	257.06	144.67	99.65	UP
145	XM_019748721.1	902.372	-1.13583	0.181289	-6.26527	3.72175e-10	4.98355e-08	XM_019748721.1	LOC109456436	1025.29	25.01	14.63	24.1	1274.98	31.91	17.45	29.66	560.51	8.78	5.71	13.72	681.24	14.6	8.22	17.19	DOWN
146	XM_019747272.1	247.193	-2.33324	0.372534	-6.26316	3.77244e-10	5.01682e-08	XM_019747272.1	CDCA4	320.56	12.14	7.1	12.09	441.38	17.16	9.38	15.13	65.6	1.6	1.04	2.06	118.38	3.94	2.22	4.52	DOWN
147	XM_019738681.1	391.461	1.75971	0.28163	6.24832	4.149e-10	5.48006e-08	XM_019738681.1	DAXX	191.69	14.14	8.27	25.97	141.01	10.71	5.86	18.09	728.75	34.55	22.45	36.99	604.03	39.12	22.01	23.38	UP
148	XM_019734158.1	133.62	8.88794	1.4234	6.24415	4.26114e-10	5.59015e-08	XM_019734158.1	ABCA1	1.3	0.02	0.01	0.01	0	0	0	0	442.72	4.42	2.87	7.29	159.1	2.17	1.22	3.22	UP
149	XM_019756987.1	1065.69	-1.05403	0.168947	-6.23883	4.40867e-10	5.74488e-08	XM_019756987.1	LHFP	1254	114.08	66.74	100	1417	132.91	72.67	100	819	47.9	31.12	100	711	56.77	31.95	100	DOWN
150	XM_019747773.1	1781.9	1.06648	0.171185	6.22998	4.66482e-10	6.03814e-08	XM_019747773.1	CNP	991	71.76	41.98	100	1134	84.56	46.23	100	2405	111.94	72.73	100	2894	183.99	103.55	100	UP
151	XM_019714205.1	11984.4	0.762867	0.122931	6.20566	5.44678e-10	6.95755e-08	XM_019714205.1	LOC109435964	9038.81	5959.73	3486.75	100	7368.9	5229.06	2858.96	100	20075.5	8548.98	5554.86	100	13498.2	7724.44	4347.17	100	NO
152	XM_019726453.1	8624.92	0.736242	0.118624	6.2065	5.41792e-10	6.95755e-08	XM_019726453.1	SERPINH1	5814.08	541.06	316.55	55.53	6189.47	594	324.77	50.69	12354.1	739.09	480.24	50.01	11421.3	932.77	524.95	48.79	NO
153	XM_019755345.1	2843.51	-0.91745	0.148489	-6.17856	6.4689e-10	8.20916e-08	XM_019755345.1	TPM1	3258.64	370.47	216.74	72.21	3631.39	426.4	233.13	75.88	2056.96	150.36	97.7	68.04	2278.47	227.23	127.88	70.32	NO
154	XM_019716572.1	2579.5	0.798113	0.129348	6.17029	6.81667e-10	8.59431e-08	XM_019716572.1	FZD1	1634	50.52	29.56	100	1863	59.13	32.33	100	3642	72.35	47.01	100	3571	97.01	54.6	100	NO
155	XM_019727917.1	1215.9	1.0195	0.165736	6.15136	7.68214e-10	9.62299e-08	XM_019727917.1	ERAP2	838.33	40.3	23.58	67.93	653.42	32.28	17.65	56.98	2059.06	63.6	41.33	77.01	1544.97	65.23	36.71	65.49	UP
156	XR_002136830.1	392.629	1.99397	0.324344	6.14769	7.86176e-10	9.72254e-08	XR_002136830.1	SMAD3	190.95	7.02	4.11	11.3	108.08	4.08	2.23	5.48	795.24	18.79	12.21	23.1	586.84	18.96	10.67	26.02	UP
157	XM_019756559.1	177.657	-2.52853	0.411273	-6.14806	7.84352e-10	9.72254e-08	XM_019756559.1	ZNF45	239.84	5.5	3.22	19.86	324.5	7.64	4.18	20.48	60.15	0.89	0.58	9.57	55.16	1.11	0.63	5.72	DOWN
158	XM_019728317.1	558.811	-1.29527	0.210857	-6.14288	8.10399e-10	9.95868e-08	XM_019728317.1	TUBGCP2	670.46	24.14	14.12	25.62	803.1	29.69	16.24	24.64	331.19	7.66	4.98	9.09	381.23	12.06	6.79	16.47	DOWN
159	XM_019712099.1	240.045	-2.36283	0.386302	-6.11652	9.5638e-10	1.16787e-07	XM_019712099.1	HP1BP3	202.35	11.11	6.5	8.17	538.53	30.41	16.63	20.79	39.91	1.41	0.92	1.22	140.59	6.78	3.82	4.99	DOWN
160	XM_019723825.1	490.716	2.50192	0.409474	6.11009	9.9574e-10	1.20833e-07	XM_019723825.1	UBA7	121	6.49	3.79	100	131	7.22	3.95	100	570.18	19.64	12.76	98.53	1254.76	59.06	33.24	98.91	UP
161	XR_002137502.1	586.394	1.37306	0.225253	6.09563	1.09008e-09	1.30648e-07	XR_002137502.1	GALNT16	360.28	11.53	6.75	43.92	248.86	8.18	4.47	32.3	1086.07	22.34	14.52	66.09	785.44	22.09	12.43	79.1	UP
162	XR_002136905.1	516.429	-3.14307	0.515596	-6.09599	1.0876e-09	1.30648e-07	XR_002136905.1	HNRNPA2B1	691.72	38.08	22.28	8.63	985.19	55.78	30.49	11.06	52.44	1.86	1.21	0.52	228.65	11.06	6.22	2.28	DOWN
163	XM_019724798.1	5230.24	1.22557	0.201458	6.08349	1.17593e-09	1.40073e-07	XM_019724798.1	PGAM1	2989	318.5	186.34	100	2691	296	161.84	100	10764	737.43	479.16	100	5771	539.52	303.63	100	UP
164	XM_019732734.1	4308.32	1.84987	0.306203	6.04131	1.52868e-09	1.80981e-07	XM_019732734.1	SGK1	2084.17	151.41	88.58	96.22	1403.89	105.02	57.42	95.43	6669.14	311.41	202.35	96.75	8061.51	514.17	289.36	97	UP
165	XM_019732808.1	303.902	-1.89708	0.315382	-6.01517	1.797e-09	2.11458e-07	XM_019732808.1	LOC109447983	471	39.65	23.2	100	412	35.74	19.54	100	187	10.12	6.58	100	105	7.76	4.37	100	DOWN
166	XM_019745849.1	6084.76	1.16975	0.194773	6.00572	1.9049e-09	2.22804e-07	XM_019745849.1	PSAP	2975.56	186.34	109.02	97.29	3835.01	247.12	135.11	98.6	7236.67	291.27	189.26	97.16	11272.3	619.89	348.86	96.37	UP
167	XM_019735265.1	1330.64	-1.72417	0.28735	-6.00025	1.9701e-09	2.29051e-07	XM_019735265.1	KCNK3	1904	96.67	56.56	100	1833	95.67	52.31	100	995	32.46	21.09	100	452	20.16	11.34	100	DOWN
168	XM_019720492.1	93.3289	7.34061	1.23196	5.95847	2.54611e-09	2.94001e-07	XM_019720492.1	CXCL10	1	0.19	0.11	100	1	0.2	0.11	100	110	13.71	8.91	100	289	49.03	27.59	100	UP
169	XM_019753216.1	919.236	-1.01226	0.16991	-5.95764	2.55903e-09	2.94001e-07	XM_019753216.1	MTMR10	1058	39.79	23.28	100	1223	47.24	25.83	100	654	15.8	10.27	100	687	22.7	12.77	100	DOWN
170	XM_019751971.1	1003.57	0.977657	0.164581	5.94027	2.84548e-09	3.24987e-07	XM_019751971.1	RBM47	606.29	24.59	14.38	48.03	647.9	26.99	14.76	50.91	1564.83	40.78	26.5	47.51	1375.01	48.99	27.57	51.72	NO
171	XM_019725454.1	1640.86	-1.58736	0.267973	-5.92359	3.14982e-09	3.57643e-07	XM_019725454.1	ZNF704	2053	26.45	15.48	100	2504	33.08	18.09	100	1152	9.54	6.2	100	697.29	7.9	4.44	98.8	DOWN
172	XM_019743358.1	374.254	3.45001	0.582853	5.91917	3.23579e-09	3.65268e-07	XM_019743358.1	IFI44L	34.86	1.67	0.98	11.18	51.98	2.56	1.4	18.56	238.16	7.35	4.77	3.18	1252.85	52.82	29.72	6.95	UP
173	XM_019717693.1	191.937	-2.204	0.373194	-5.90578	3.50986e-09	3.93916e-07	XM_019717693.1	KDM5C	251.01	6.69	3.92	7.8	336.33	9.2	5.03	8.41	71.62	1.23	0.8	1.46	78.24	1.83	1.03	1.72	DOWN
174	XM_019714402.1	675.79	3.05788	0.518236	5.90055	3.62288e-09	4.04263e-07	XM_019714402.1	CBLN3	122	3.2	1.87	100	109	2.93	1.6	100	661	11.12	7.23	100	1970	45.34	25.52	100	UP
175	XM_019716672.1	1498.6	1.15098	0.195141	5.89821	3.6746e-09	4.07692e-07	XM_019716672.1	LOC109437435	700	44.21	25.86	100	1050	68.23	37.3	100	2276	92.38	60.02	100	2254	124.99	70.34	100	UP
176	XM_019748371.1	495.868	-1.44787	0.246827	-5.86594	4.46607e-09	4.92689e-07	XM_019748371.1	HDAC7	599.61	20.22	11.83	74.53	750.33	25.97	14.2	70.26	320.7	6.95	4.51	54.58	265.66	7.87	4.43	46.81	DOWN
177	XM_019711521.1	265.487	-1.758	0.300199	-5.85613	4.73784e-09	5.19717e-07	XM_019711521.1	SH3TC1	354.92	6.91	4.04	19.56	406.25	8.12	4.44	21.37	137.98	1.73	1.12	8.52	129.14	2.21	1.24	12.03	DOWN
178	XM_019726890.1	1707.05	0.857103	0.146395	5.85472	4.77807e-09	5.21185e-07	XM_019726890.1	NRP2	1040.83	42.24	24.71	23.51	1216.21	50.7	27.72	22.96	2514.44	65.57	42.61	22.07	2335.19	83.26	46.85	25.52	NO
179	XM_019725616.1	1432.18	0.974179	0.166648	5.84574	5.04312e-09	5.47024e-07	XM_019725616.1	AAGAB	971.74	56.14	32.84	77.89	801.38	47.62	26.04	83.84	2650.04	98.39	63.93	85.67	1599.62	81.15	45.67	84.4	NO
180	XM_019742528.1	4781.89	1.18221	0.202424	5.84027	5.21152e-09	5.6215e-07	XM_019742528.1	PLPP3	2871	146.47	85.69	100	2539	133.17	72.81	100	6960	228.19	148.27	100	7622	341.53	192.21	100	UP
181	XR_002135777.1	284.005	-2.16752	0.371209	-5.83908	5.24884e-09	5.63047e-07	XR_002135777.1	LOC109434178	385	16.72	9.78	100	472	21.06	11.52	100	87	2.43	1.58	100	145	5.53	3.11	100	DOWN
182	XM_019733509.1	3723.94	0.962505	0.165302	5.82271	5.79005e-09	6.1769e-07	XM_019733509.1	XPR1	2434	61.71	36.11	100	2197	57.16	31.25	100	6823	111.15	72.22	100	4203	93.65	52.7	100	NO
183	XM_019746007.1	485.828	2.52491	0.434513	5.81091	6.21352e-09	6.59245e-07	XM_019746007.1	DDIT4	122	13.41	7.84	100	117	13.28	7.26	100	1448	102.31	66.48	100	459	44.25	24.9	100	UP
184	XM_019738861.1	393.717	2.44265	0.422626	5.77971	7.48313e-09	7.89633e-07	XM_019738861.1	LOC109451004	107	16.81	9.83	100	106	17.26	9.43	100	489	49.41	32.11	100	966	133.02	74.86	100	UP
185	XM_019727302.1	1889.16	4.71164	0.819259	5.75109	8.86686e-09	9.30589e-07	XM_019727302.1	IFIH1	115	5.12	2.99	100	107	4.89	2.67	100	2061	58.93	38.29	100	5794	226.45	127.44	100	UP
186	XM_019747510.1	78.0339	-7.52054	1.31653	-5.7124	1.11392e-08	1.16278e-06	XM_019747510.1	LOC109455736	133.9	3.74	2.19	15.51	153.57	4.4	2.41	14.03	0	0	0	0	1.87	0.05	0.03	21.83	DOWN
187	XM_019712132.1	607.557	-1.83966	0.32304	-5.69483	1.23492e-08	1.28142e-06	XM_019712132.1	CCNL2	850.56	49.08	28.72	38.04	893.54	53.04	29	39.83	224.66	8.33	5.41	16.48	371.04	18.8	10.58	27.66	DOWN
188	XM_019745259.1	1159.7	-0.943174	0.165643	-5.69403	1.24077e-08	1.28142e-06	XM_019745259.1	SLC4A7	1421.42	29.5	17.26	73.37	1406.97	29.95	16.38	83.03	896.47	11.95	7.77	48.89	853.2	15.56	8.76	61.34	NO
189	XM_019756623.1	633.48	-1.42045	0.249796	-5.68643	1.29722e-08	1.32562e-06	XM_019756623.1	PLAUR	908.08	91.34	53.44	80.25	787.13	81.69	44.67	70.76	510.23	33	21.44	77.12	274.85	24.26	13.65	78.43	DOWN
190	XM_019741954.1	100.182	3.47385	0.61089	5.68654	1.29637e-08	1.32562e-06	XM_019741954.1	SEC24B	11.25	0.48	0.28	1.33	18.53	0.82	0.45	2.01	137.44	3.78	2.46	12.57	261.85	9.85	5.54	19.87	UP
191	XM_019743942.1	140.377	-2.62878	0.462546	-5.68328	1.32135e-08	1.33679e-06	XM_019743942.1	DOT1L	193.62	3.18	1.86	21.77	254.78	4.3	2.35	20.3	37.89	0.4	0.26	4.19	47.68	0.69	0.39	3.76	DOWN
192	XM_019752139.1	187.868	5.55138	0.976805	5.68321	1.32192e-08	1.33679e-06	XM_019752139.1	RTP4	0	0	0	0	24.87	2.3	1.26	56.96	110.19	6.35	4.12	19.87	659.34	51.84	29.17	40.96	UP
193	XM_019749549.1	1621.3	-1.00527	0.177043	-5.67807	1.36222e-08	1.37041e-06	XM_019749549.1	PTBP3	1584.09	38.82	22.71	29.81	2468.65	62.07	33.94	47.42	1129.59	17.79	11.56	17.98	1215.36	26.17	14.73	27.82	DOWN
194	XM_019738695.1	1080.92	1.12507	0.198321	5.67299	1.40327e-08	1.40442e-06	XM_019738695.1	TAPBP	564	66.32	38.8	100	685	83.21	45.5	100	1394	105.39	68.48	100	1860	191.84	107.96	100	UP
195	XM_019714195.1	12790.3	0.691222	0.121941	5.6685	1.4405e-08	1.43429e-06	XM_019714195.1	LOC109435955	9660.83	7421.95	4342.23	100	8437.6	7034.3	3845.96	100	20163.1	10013.5	6506.43	100	14893.6	9909.48	5576.86	100	NO
196	XM_019732289.1	66.0787	-9.62877	1.70251	-5.65562	1.55284e-08	1.53826e-06	XM_019732289.1	OCRL	122.08	3.96	2.31	16.06	122.63	4.08	2.23	15.42	0	0	0	0	0	0	0	0	DOWN
197	XM_019738666.1	1451.81	2.02428	0.358604	5.6449	1.65279e-08	1.62896e-06	XM_019738666.1	TAP1	498	29.37	17.18	100	497	30.15	16.49	100	1684	63.83	41.48	100	3433	177.81	100.07	100	UP
198	XM_019712017.1	2249.26	0.80481	0.142823	5.635	1.75056e-08	1.71661e-06	XM_019712017.1	AAED1	1743.19	154.31	90.28	98.67	1262.5	115.22	62.99	99.36	4109.3	233.85	151.95	97.87	2305.99	179.16	100.83	98.93	NO
199	XM_019727831.1	65.7314	-9.60719	1.70566	-5.63252	1.776e-08	1.7328e-06	XM_019727831.1	LOC109445431	136.48	8.82	5.16	63.18	107.48	7.14	3.91	50.93	0	0	0	0	0	0	0	0	DOWN
200	XM_019743153.1	1146.03	1.27042	0.226061	5.6198	1.9118e-08	1.85598e-06	XM_019743153.1	CLDN1	763	44.45	26.01	100	497	29.78	16.28	100	2007	75.15	48.83	100	1558	79.71	44.86	100	UP
201	XM_019722830.1	314.568	2.21963	0.395071	5.61831	1.92835e-08	1.86273e-06	XM_019722830.1	LOC109442564	97	53.29	31.18	100	101	59.21	32.38	100	418	148.17	96.28	100	716	342.11	192.53	100	UP
202	XM_019748581.1	2531.37	-1.07436	0.191551	-5.60872	2.03824e-08	1.95913e-06	XM_019748581.1	PMEPA1	3159.07	120.09	70.26	94.43	3174.91	123.96	67.78	83.41	2241.82	54.76	35.58	70.3	1424.39	47.57	26.77	76.31	DOWN
203	XM_019749049.1	2341.93	-0.748736	0.133819	-5.59516	2.2042e-08	2.07751e-06	XM_019749049.1	PLCG1	2397.54	63.98	37.43	65	3065.05	83.94	45.89	66.75	1876.53	32.18	20.91	60.47	1959.58	45.95	25.86	52.82	NO
204	XM_019757619.1	792.411	10.9511	1.957	5.59588	2.1951e-08	2.07751e-06	XM_019757619.1	RSAD2	1	0.06	0.03	100	0	0	0	0	429	15.65	10.17	100	2925.89	145.83	82.07	99.49	UP
205	XM_019730279.1	109.044	-3.01501	0.538713	-5.59669	2.18481e-08	2.07751e-06	XM_019730279.1	SETD4	174.62	7.03	4.11	31.68	185.1	7.65	4.18	27.43	28.39	0.73	0.48	6.14	25.41	0.9	0.51	4.21	DOWN
206	XM_019713682.1	665.419	-1.14929	0.205326	-5.59739	2.17598e-08	2.07751e-06	XM_019713682.1	TDRP	757.47	26.18	15.31	76.36	950.04	33.71	18.43	80.24	476.42	10.58	6.87	55.87	433.5	13.16	7.41	64.89	DOWN
207	XM_019750905.1	964.095	0.938639	0.167816	5.59327	2.22839e-08	2.09016e-06	XM_019750905.1	RNPEP	584	44.58	26.08	100	642	50.48	27.6	100	1396	68.49	44.51	100	1394	93.41	52.57	100	NO
208	XM_019747691.1	1211.5	0.86009	0.154353	5.57224	2.51485e-08	2.34752e-06	XM_019747691.1	ACLY	611.2	23.78	13.92	33.1	995.84	39.8	21.76	40.38	1440.86	36.03	23.41	32.89	1967.36	67.26	37.85	46.91	NO
209	XM_019743493.1	63.3486	-9.54613	1.71663	-5.56099	2.68255e-08	2.48696e-06	XM_019743493.1	ARNT2	135.19	4.33	2.53	9.68	98.71	3.25	1.77	4.96	0	0	0	0	0	0	0	0	DOWN
210	XM_019734646.1	1486.99	-1.27643	0.229552	-5.56051	2.68986e-08	2.48696e-06	XM_019734646.1	DST	1895.69	17.14	10.03	19.9	1985.85	18.41	10.06	16.56	821.45	4.77	3.1	9.54	1102.56	8.76	4.93	12.08	DOWN
211	XM_019735956.1	7730.86	1.31426	0.236446	5.55839	2.72271e-08	2.50541e-06	XM_019735956.1	PKM	4063.12	308.36	180.41	99.71	3926	306.88	167.78	100	16555.2	807.6	524.75	99.54	8417.49	560.82	315.62	99.88	UP
212	XM_019754628.1	67.6717	9.41246	1.69585	5.5503	2.85184e-08	2.61186e-06	XM_019754628.1	ZNF618	0	0	0	0	0	0	0	0	149.85	1.73	1.13	16.59	148.08	2.34	1.32	12.45	UP
213	XM_019740513.1	1367.32	-1.36767	0.247339	-5.52954	3.21075e-08	2.92676e-06	XM_019740513.1	DPY19L3	1794.12	52.19	30.53	91.68	1831.96	54.7	29.91	87.47	1119.94	20.93	13.6	79.27	621.47	15.89	8.94	83.59	DOWN
214	XM_019747508.1	74.131	-6.99138	1.26497	-5.52693	3.25879e-08	2.95667e-06	XM_019747508.1	LOC109455736	119.15	7.13	4.17	29.54	153.72	9.46	5.17	30.15	0	0	0	0	3.13	0.16	0.09	78.17	DOWN
215	XM_019752778.1	1561.15	0.797571	0.144676	5.51281	3.53148e-08	3.18918e-06	XM_019752778.1	PLOD3	1000	61.19	35.8	100	1117	70.32	38.45	100	2272	89.36	58.06	100	2099	112.79	63.48	100	NO
216	XM_019715138.1	683.306	1.42449	0.258471	5.51121	3.56372e-08	3.20339e-06	XM_019715138.1	CXCL16	275.76	28.56	16.71	77.51	392.1	41.9	22.91	85.12	780.21	51.94	33.75	87.16	1405.22	127.68	71.85	85.11	UP
217	XM_019715720.1	2578.89	1.00647	0.182937	5.5017	3.76151e-08	3.3656e-06	XM_019715720.1	SREBF1	1300	54.73	32.02	100	1921	83.08	45.43	100	3849	104.12	67.66	100	3704	136.98	77.09	100	UP
218	XM_019724946.1	60.3182	-9.49573	1.72822	-5.49452	3.91776e-08	3.48932e-06	XM_019724946.1	BTRC	104.16	2.63	1.54	27.59	119.73	3.11	1.7	34.15	0	0	0	0	0	0	0	0	DOWN
219	XM_019735550.1	61.2291	-9.48826	1.72717	-5.49353	3.93972e-08	3.49286e-06	XM_019735550.1	TMC6	134	2.64	1.55	100	91.74	1.86	1.01	49.06	0	0	0	0	0	0	0	0	DOWN
220	XM_019748519.1	66.2157	9.34982	1.7043	5.48602	4.1109e-08	3.62806e-06	XM_019748519.1	PLAGL2	0	0	0	0	0	0	0	0	121.26	2.52	1.64	30.88	168.07	4.77	2.69	23.43	UP
221	XM_019714023.1	1350.24	2.41889	0.441588	5.4777	4.30879e-08	3.7855e-06	XM_019714023.1	PARP9	434.47	24.38	14.26	62.96	311.91	18	9.84	52.08	1655.27	59.69	38.78	54.57	3312.04	163.2	91.85	59.69	UP
222	XM_019738847.1	109.215	3.12636	0.571016	5.47509	4.37281e-08	3.82443e-06	XM_019738847.1	LOC109450997	9.83	1.67	0.98	54.56	32.42	5.73	3.13	68.51	110.99	12.16	7.9	71.92	310.22	46.3	26.06	69.83	UP
223	XM_019734632.1	3593.75	-0.678564	0.124077	-5.46891	4.52816e-08	3.94255e-06	XM_019734632.1	DST	3628.86	23.73	13.88	27.55	4598.39	30.81	16.84	27.71	2953.95	12.41	8.06	24.81	3115.75	17.91	10.08	24.67	NO
224	XM_019752846.1	236.233	1.91882	0.352183	5.44835	5.08402e-08	4.40676e-06	XM_019752846.1	EVI5	95.82	2.54	1.49	7.54	83.56	2.28	1.25	5.6	533.86	9.11	5.92	40.04	303.68	7.09	3.99	22.98	UP
225	XM_019736955.1	158.821	-2.46471	0.45259	-5.44579	5.15765e-08	4.45071e-06	XM_019736955.1	MED26	198.97	2.83	1.65	35.51	299.04	4.36	2.38	43.71	38.86	0.35	0.23	5.25	69.63	0.87	0.49	8.37	DOWN
226	XM_019717582.1	220.892	-1.93224	0.35525	-5.43909	5.35524e-08	4.60077e-06	XM_019717582.1	COL6A2	313.21	9.93	5.81	4.42	335.84	10.93	5.97	3.77	117.09	2.38	1.55	1.12	87.15	2.43	1.37	1.59	DOWN
227	XM_019712495.1	144.777	-2.67225	0.491902	-5.43248	5.55757e-08	4.75356e-06	XM_019712495.1	SLC26A1	203	4.74	2.78	100	260	6.23	3.41	100	33	0.5	0.32	100	55	1.13	0.64	100	DOWN
228	XM_019715869.1	339.927	2.08402	0.383881	5.42882	5.67283e-08	4.83086e-06	XM_019715869.1	TRIM21	89	6.28	3.67	100	134	9.74	5.32	100	349	15.83	10.29	100	857	53.1	29.88	100	UP
229	XM_019724143.1	63.6088	9.2994	1.71469	5.42336	5.84883e-08	4.95899e-06	XM_019724143.1	PXK	0	0	0	0	0	0	0	0	119.96	6.14	3.99	41.45	157.52	11.01	6.19	39.54	UP
230	XM_019717084.1	167.844	-2.19992	0.405897	-5.41989	5.96371e-08	5.03441e-06	XM_019717084.1	KIFC2	293.01	17.81	10.42	58.49	216.33	13.53	7.4	45.17	83.46	3.26	2.12	43.77	51.3	2.74	1.54	45.8	DOWN
231	XM_019746259.1	62.9383	9.29837	1.71648	5.4171	6.05741e-08	5.09137e-06	XM_019746259.1	OFD1	0	0	0	0	0	0	0	0	127.72	4.54	2.95	6	147.95	7.19	4.05	11.69	UP
232	XM_019747270.1	158.432	-2.29501	0.424254	-5.40951	6.31976e-08	5.28898e-06	XM_019747270.1	CDCA4	209.95	10.25	6	10.21	278.56	13.98	7.64	12.33	52.11	1.63	1.06	2.11	66.47	2.85	1.6	3.27	DOWN
233	XM_019719900.1	131.87	-2.64994	0.490165	-5.40622	6.43703e-08	5.34288e-06	XM_019719900.1	LOC109439599	227	39.51	23.12	100	193	34.85	19.06	100	52	5.82	3.78	100	30	4.58	2.58	100	DOWN
234	XM_019726888.1	6722.69	0.890062	0.164639	5.40616	6.43919e-08	5.34288e-06	XM_019726888.1	NRP2	4176.73	104.19	60.96	58	4538.55	116.17	63.52	52.61	11185.2	179.28	116.49	60.33	8225.54	180.32	101.48	55.27	NO
235	XM_019751875.1	5006.05	1.33678	0.247397	5.40338	6.53959e-08	5.40309e-06	XM_019751875.1	LRP10	2358	123.81	72.44	100	2739	147.87	80.85	100	5872	198.15	128.75	100	9910	457.03	257.21	100	UP
236	XM_019711790.1	1019.07	0.924399	0.171565	5.38803	7.12335e-08	5.86047e-06	XM_019711790.1	FZD6	678.12	32	18.72	15.37	626.3	30.38	16.61	15.78	1566.38	47.5	30.87	21.84	1380.39	57.22	32.2	25.4	NO
237	XM_019728051.1	64.6283	9.23897	1.71584	5.38453	7.26342e-08	5.95049e-06	XM_019728051.1	RAD17	0	0	0	0	0	0	0	0	206.98	8.86	5.76	26.15	83.57	4.89	2.75	9.39	UP
238	XM_019754106.1	352.297	1.41698	0.263268	5.38228	7.35489e-08	6.00011e-06	XM_019754106.1	CARHSP1	186.46	14.42	8.44	18.15	170.41	13.58	7.42	17.23	597.15	29.69	19.29	35.11	534.3	36.28	20.42	57.38	UP
239	XM_019726225.1	313.396	-1.66757	0.309951	-5.38012	7.44342e-08	6.04693e-06	XM_019726225.1	WIPF3	437	20.83	12.19	100	445	21.81	11.92	100	151.42	4.64	3.01	100	179.91	7.53	4.24	100	DOWN
240	XM_019731624.1	3630.88	1.12679	0.209634	5.37501	7.65773e-08	6.19511e-06	XM_019731624.1	CACHD1	2240	66.51	38.91	100	1976	60.22	32.93	100	5178	98.78	64.19	100	5761	150.3	84.59	100	UP
241	XM_019717182.1	512.861	-1.59661	0.297236	-5.3715	7.80826e-08	6.29067e-06	XM_019717182.1	AP1AR	698.75	43.57	25.49	97.92	720.82	46.24	25.28	99.11	374	14.99	9.74	100	207	11.33	6.38	100	DOWN
242	XM_019743655.1	62.1748	9.25072	1.72244	5.3707	7.84323e-08	6.29273e-06	XM_019743655.1	CELF1	0	0	0	0	0	0	0	0	110.18	2.47	1.61	3.91	160.67	4.93	2.77	7.17	UP
243	XM_019750832.1	56.9006	-9.38121	1.74924	-5.36303	8.1839e-08	6.53904e-06	XM_019750832.1	UBE2T	124.66	31.43	18.39	38.09	85.46	22.49	12.29	31.89	0	0	0	0	0	0	0	0	DOWN
244	XM_019723659.1	58.7653	-9.34434	1.74317	-5.36054	8.29729e-08	6.60247e-06	XM_019723659.1	TFRC	65.11	2.13	1.25	1.03	155.47	5.22	2.86	2.54	0	0	0	0	0	0	0	0	DOWN
245	XM_019749220.1	642.776	1.0876	0.203014	5.35727	8.449e-08	6.66853e-06	XM_019749220.1	KDM3A	405.51	14.49	8.48	39.79	357.23	13.11	7.17	37.09	1039.3	23.87	15.51	48.49	890.94	27.98	15.75	49.44	UP
246	XM_019736069.1	60.5445	9.25146	1.72669	5.3579	8.41945e-08	6.66853e-06	XM_019736069.1	LOC109449644	0	0	0	0	0	0	0	0	147.95	8.75	5.69	10.68	120.03	9.69	5.46	8.26	UP
247	XM_019727829.1	91.9549	3.66326	0.684709	5.35009	8.79111e-08	6.88259e-06	XM_019727829.1	LOC109445431	9.73	0.63	0.37	4.5	14.57	0.97	0.53	6.9	224.78	9.33	6.06	69.29	153.77	8.72	4.91	51.14	UP
248	XM_019728047.1	60.4003	9.24323	1.72761	5.35029	8.78148e-08	6.88259e-06	XM_019728047.1	RAD17	0	0	0	0	0	0	0	0	154.06	5.9	3.84	17.42	114.09	5.97	3.36	11.47	UP
249	XM_019727181.1	797.504	1.01561	0.189986	5.34572	9.00575e-08	7.02231e-06	XM_019727181.1	CYTIP	517.65	21.92	12.82	96.09	461	20.06	10.97	100	1257.38	34.22	22.23	91.32	1097.89	40.84	22.98	99.01	UP
250	XM_019752146.1	207.707	4.1973	0.785347	5.34451	9.06595e-08	7.04098e-06	XM_019752146.1	RTP4	32.12	2.31	1.35	65.18	10.13	0.75	0.41	18.63	304.47	14.1	9.16	44.17	547.42	34.63	19.49	27.36	UP
251	XM_019731796.1	61.6014	9.22402	1.72622	5.34348	9.11783e-08	7.05306e-06	XM_019731796.1	RHOBTB1	0	0	0	0	0	0	0	0	103.6	2.66	1.73	7.18	163.85	5.74	3.23	19.45	UP
252	XM_019738989.1	1127.18	0.928453	0.173876	5.33973	9.30831e-08	7.17183e-06	XM_019738989.1	LIPA	733	53.69	31.41	100	706	53.26	29.12	100	1661	78.21	50.82	100	1595	102.58	57.73	100	NO
253	XM_019756772.1	59.7569	9.23228	1.73072	5.33436	9.58839e-08	7.32946e-06	XM_019756772.1	INPP5E	0	0	0	0	0	0	0	0	130.62	4.68	3.04	39.94	131.85	6.46	3.64	34.8	UP
254	XM_019735998.1	243.558	-3.17811	0.595704	-5.33505	9.55194e-08	7.32946e-06	XM_019735998.1	SEMA7A	386.35	28.92	16.92	96.67	414	31.91	17.45	100	101	4.86	3.16	100	26	1.71	0.96	100	DOWN
255	XM_019711710.1	54.8267	-9.35564	1.75813	-5.32134	1.03005e-07	7.84289e-06	XM_019711710.1	HDAC4	106.98	2	1.17	12.74	96.08	1.85	1.01	9.17	0	0	0	0	0	0	0	0	DOWN
256	XM_019710844.1	929.153	0.978894	0.183996	5.32018	1.03666e-07	7.86244e-06	XM_019710844.1	KARS	544.88	45.7	26.74	11.52	615.91	53.23	29.11	15.76	1489.6	80.31	52.18	17.19	1236.82	91.05	51.24	12.9	NO
257	XM_019745759.1	76.2929	6.40734	1.20576	5.31393	1.07285e-07	8.1052e-06	XM_019745759.1	MX2	0	0	0	0	4	0.19	0.1	100	53.81	1.59	1.03	3.57	266.46	10.73	6.04	1.91	UP
258	XM_019744546.1	165.631	2.86933	0.540357	5.31007	1.09584e-07	8.24684e-06	XM_019744546.1	FGL2	42	5.25	3.07	100	31	4.01	2.19	100	270	21.71	14.1	100	367	40.24	22.65	100	UP
259	XM_019742643.1	574.186	-1.11493	0.21	-5.30917	1.10125e-07	8.25557e-06	XM_019742643.1	ANKRD11	643.61	11.7	6.85	30.76	813	15.16	8.29	25.44	358.1	4.18	2.72	18.81	440.42	7.04	3.96	15.63	DOWN
260	XM_019733944.1	326.411	-1.68396	0.317832	-5.29828	1.16897e-07	8.72948e-06	XM_019733944.1	NECAB3	392	20.49	11.99	100	536	28.81	15.75	100	189	6.35	4.13	100	152	6.98	3.93	100	DOWN
261	XM_019744893.1	696.435	0.987639	0.18662	5.29224	1.20825e-07	8.95399e-06	XM_019744893.1	CUNH19orf66	420.34	69.49	40.66	96.38	445.87	76.43	41.79	97.12	1046.74	111.31	72.33	97.62	994.28	144.05	81.07	96.03	NO
262	XM_019744536.1	818.399	-0.927173	0.175179	-5.29272	1.20508e-07	8.95399e-06	XM_019744536.1	PTPN21	952.96	19.91	11.65	69.42	1036.74	22.22	12.15	58.78	630.33	8.46	5.5	50.75	613.45	11.26	6.34	49.14	NO
263	XR_002136912.1	53.6965	-9.3287	1.76442	-5.28712	1.24259e-07	9.1387e-06	XR_002136912.1	HOXA5	101.07	6.31	3.69	21.02	98.29	6.32	3.45	17.31	0	0	0	0	0	0	0	0	DOWN
264	XM_019743265.1	525.297	1.49106	0.281985	5.28774	1.23836e-07	9.1387e-06	XM_019743265.1	SYNCRIP	248.42	16.82	9.84	15.17	256.49	17.87	9.77	12.92	725.81	31.58	20.52	30.85	975.43	57.98	32.63	42.53	UP
265	XM_019746196.1	1504.96	1.70444	0.322493	5.28521	1.25563e-07	9.19976e-06	XM_019746196.1	DNASE2	616	80.19	46.91	100	633	85.21	46.59	100	1781	149.09	96.87	100	3282	374.67	210.86	100	UP
266	XM_019734376.1	321.132	-1.49997	0.28396	-5.28235	1.27538e-07	9.30934e-06	XM_019734376.1	PDGFRB	522.9	15	8.77	26.59	347.01	10.21	5.58	18.39	261.05	4.81	3.13	18.95	121.52	3.06	1.72	14.14	DOWN
267	XM_019712715.1	530.367	-1.1075	0.209706	-5.28123	1.2832e-07	9.33134e-06	XM_019712715.1	DNMT3A	635.4	11.18	6.54	91.74	709.8	12.81	7	94.67	391.86	4.43	2.88	71.43	349.95	5.41	3.05	74.77	DOWN
268	XM_019726735.1	126.222	5.9397	1.12543	5.2777	1.30818e-07	9.4775e-06	XM_019726735.1	ISG20	3	0.68	0.4	100	2	0.47	0.26	100	69	10.03	6.52	100	460	90.93	51.17	100	UP
269	XM_019713615.1	2014.38	-1.09182	0.206953	-5.27572	1.32234e-07	9.54448e-06	XM_019713615.1	TAGLN	2440	432.83	253.23	100	2628	483.77	264.5	100	1746	199.25	129.46	100	1141	177.33	99.8	100	DOWN
270	XM_019715406.1	1505.61	0.759933	0.144612	5.25499	1.48036e-07	1.06454e-05	XM_019715406.1	CNDP2	1004.37	87.25	51.04	95.04	1069.85	95.8	52.38	94.49	2193.23	122.47	79.58	91.29	1984.63	151.32	85.16	81.2	NO
271	XM_019723860.1	2444.42	-1.16093	0.220955	-5.25417	1.48696e-07	1.06534e-05	XM_019723860.1	GPX1	3144	791.45	463.04	100	3063	804.61	439.91	100	2211	358.27	232.79	100	1229	270.67	152.33	100	DOWN
272	XM_019731276.1	2507.98	0.937503	0.178675	5.24698	1.5461e-07	1.10364e-05	XM_019731276.1	PTPN13	1756.33	36	21.06	20.93	1440.65	30.29	16.56	18.38	3793.71	49.96	32.46	25.88	3458.56	62.3	35.06	21.19	NO
273	XM_019752166.1	320.957	-1.49125	0.284501	-5.24163	1.59167e-07	1.1284e-05	XM_019752166.1	ATP7B	420.6	11.44	6.69	82.66	456.8	12.75	6.97	69.54	212.21	3.71	2.41	64.05	161.57	3.86	2.17	49.29	DOWN
274	XM_019746073.1	14995.8	-0.671019	0.128019	-5.24154	1.59241e-07	1.1284e-05	XM_019746073.1	VIM	14670	1456.12	851.9	100	19544	2001.46	1094.29	100	11494	733.47	476.58	100	13903	1210.93	681.49	100	NO
275	XM_019746566.1	239.232	-2.47435	0.473112	-5.22995	1.69557e-07	1.19714e-05	XM_019746566.1	ATP11A	301.02	10.69	6.25	8.77	438.8	16	8.75	11.39	46.16	1.05	0.68	1.88	127.83	3.99	2.24	5.68	DOWN
276	XM_019738924.1	549.727	1.29632	0.248368	5.21934	1.79563e-07	1.26103e-05	XM_019738924.1	AIMP1	325.13	31.5	18.43	36.93	265.73	26.56	14.52	36.94	882.8	54.99	35.73	57.15	836.18	71.09	40.01	65.82	UP
277	XM_019719957.1	1257.63	-0.852227	0.163294	-5.21899	1.79906e-07	1.26103e-05	XM_019719957.1	LOC109439683	1378.1	26.85	15.71	95.41	1622.91	32.43	17.73	97.67	922.64	11.55	7.5	98.48	1050	17.98	10.12	100	NO
278	XM_019717592.1	1385.6	1.25326	0.241318	5.19339	2.06495e-07	1.4422e-05	XM_019717592.1	LSS	534	24.14	14.12	100	1040	48.31	26.41	100	2025	58.83	38.22	100	2210	87.76	49.39	100	UP
279	XM_019742329.1	2225.45	-0.968227	0.186799	-5.18325	2.18055e-07	1.51748e-05	XM_019742329.1	SHMT2	2395	226.08	132.27	100	3090	300.83	164.48	100	1808	109.72	71.29	100	1511	125.17	70.44	100	NO
280	XM_019734916.1	2335.69	0.983345	0.189762	5.18199	2.19537e-07	1.52233e-05	XM_019734916.1	JAG1	1668	46.41	27.15	100	1256	35.87	19.61	100	3655	65.34	42.46	100	3169	77.48	43.61	100	NO
281	XM_019715396.1	165.47	3.0247	0.585062	5.16987	2.34255e-07	1.61861e-05	XM_019715396.1	CNDP2	27.1	2.18	1.28	2.38	32.83	2.73	1.49	2.69	175.69	9.1	5.91	6.78	466.17	32.97	18.56	17.7	UP
282	XM_019756803.1	54.3727	-9.16294	1.77306	-5.16786	2.36795e-07	1.63036e-05	XM_019756803.1	PPP1R26	50.99	0.86	0.51	6.53	152.81	2.66	1.45	15.06	0	0	0	0	0	0	0	0	DOWN
283	XM_019756165.1	2363.83	1.39343	0.269788	5.16493	2.40531e-07	1.65023e-05	XM_019756165.1	ZNFX1	897.88	21.48	12.57	70.33	1372.87	33.7	18.43	76.51	2263.4	34.79	22.61	79.71	5299.15	111.42	62.71	82.36	UP
284	XM_019721689.1	174.477	2.09232	0.405556	5.15915	2.48074e-07	1.69599e-05	XM_019721689.1	LOC109441477	48	35.67	20.87	100	74.46	59.92	32.76	100	242.58	116.48	75.69	100	373.95	240.75	135.49	100	UP
285	XM_019747483.1	130.019	-2.59101	0.50285	-5.15266	2.56823e-07	1.74964e-05	XM_019747483.1	PDGFA	203.6	11.14	6.52	4.85	209.05	11.76	6.43	5.65	49.73	1.75	1.14	1.48	33.08	1.59	0.89	1.74	DOWN
286	XM_019747407.1	151.271	-5.73079	1.11264	-5.15061	2.59635e-07	1.76261e-05	XM_019747407.1	POU2F1	120	1.52	0.89	15.01	425.18	5.52	3.02	42.59	0.04	0	0	0.01	26.47	0.29	0.17	3.94	DOWN
287	XM_019731354.1	1215.89	-1.15923	0.22523	-5.14685	2.64898e-07	1.79207e-05	XM_019731354.1	HNRNPDL	1447.01	52.11	30.49	20.63	1649.23	60.99	33.35	26.52	692.15	16.02	10.41	11.46	974.58	30.84	17.35	16.4	DOWN
288	XM_019742154.1	406.326	1.67555	0.325598	5.14607	2.66003e-07	1.7933e-05	XM_019742154.1	KITLG	227.99	6.92	4.05	33.09	138.17	4.3	2.35	25.41	749.55	14.61	9.49	35.11	609.39	16.24	9.14	32.25	UP
289	XM_019711886.1	50.3899	-9.19484	1.78755	-5.14382	2.69208e-07	1.80627e-05	XM_019711886.1	CLK2	69	6.26	3.66	23.13	118.72	11.1	6.07	35.47	0	0	0	0	0	0	0	0	DOWN
290	XM_019735489.1	51.3408	-9.17675	1.78417	-5.14342	2.69786e-07	1.80627e-05	XM_019735489.1	SEC14L1	61.14	3.8	2.23	9.69	131.19	8.4	4.59	16.05	0	0	0	0	0	0	0	0	DOWN
291	XM_019719913.1	816.156	2.39975	0.467226	5.13617	2.80397e-07	1.87085e-05	XM_019719913.1	LOC109439620	199	5.11	2.99	100	215.68	5.69	3.11	100	739.24	12.21	7.93	100	2280.45	51.5	28.99	100	UP
292	XM_019729863.1	2205.25	-2.02683	0.394769	-5.13423	2.83302e-07	1.88377e-05	XM_019729863.1	APP	2630.17	124.72	72.97	15.77	3693.68	180.01	98.42	18.99	491.25	14.97	9.73	1.77	1674.82	69.76	39.26	9.65	DOWN
293	XM_019730560.1	1575.55	-0.909735	0.177223	-5.13328	2.84743e-07	1.88688e-05	XM_019730560.1	PTAR1	1819	29.24	17.11	100	1993	32.85	17.96	100	1384	14.29	9.29	100	1048	14.81	8.33	100	NO
294	XM_019712627.1	53.5894	9.04755	1.76686	5.1207	3.04402e-07	2.0066e-05	XM_019712627.1	ERMARD	0.01	0	0	0	0	0	0	0	98.78	4.22	2.74	24.37	134.65	7.87	4.43	34.04	UP
295	XM_019732104.1	1952.39	0.755332	0.147514	5.12041	3.04875e-07	2.0066e-05	XM_019732104.1	GNPTAB	1325	41.77	24.44	100	1367	44.24	24.19	100	2717	55.03	35.76	100	2684	74.34	41.84	100	NO
296	XM_019718410.1	1287.76	0.799797	0.15629	5.1174	3.09773e-07	2.03194e-05	XM_019718410.1	CMTR1	789	33.52	19.61	100	953	41.6	22.74	100	1693	46.22	30.03	100	1901	70.94	39.93	100	NO
297	XM_019728458.1	48.9053	-9.18873	1.79683	-5.11385	3.15652e-07	2.06353e-05	XM_019728458.1	WASHC4	96.55	4.52	2.64	16.56	83.92	4.04	2.21	13.19	0	0	0	0	0	0	0	0	DOWN
298	XM_019717104.1	52.7007	9.04456	1.77023	5.10925	3.23434e-07	2.10732e-05	XM_019717104.1	LOC109437720	0	0	0	0	0.25	0.01	0	0.01	136.06	3.1	2.02	11.78	97.64	3.04	1.71	7.61	UP
299	XM_019756982.1	482.723	-1.91184	0.374567	-5.10413	3.32321e-07	2.15797e-05	XM_019756982.1	TSC22D1	578.35	14.07	8.23	1.6	812.77	20.28	11.09	2.21	141.38	2.21	1.44	0.37	329.47	7.04	3.96	0.81	DOWN
300	XM_019748382.1	48.3146	-9.17558	1.80061	-5.09582	3.47241e-07	2.24735e-05	XM_019748382.1	RAPGEF3	92.05	5.52	3.23	24.2	86.86	5.36	2.93	15.95	0	0	0	0	0	0	0	0	DOWN
301	XM_019712133.1	398.54	-1.32525	0.260143	-5.0943	3.50035e-07	2.2579e-05	XM_019712133.1	CCNL2	508.83	38.05	22.26	29.49	546.25	42.07	23	31.59	234	11.25	7.31	22.24	267.08	17.53	9.87	25.79	DOWN
302	XM_019735538.1	172.239	3.05459	0.600539	5.08641	3.64897e-07	2.34598e-05	XM_019735538.1	SLC16A3	32.28	2.56	1.5	25.96	26.98	2.2	1.2	17.93	563.33	28.71	18.65	30.14	146.68	10.21	5.75	23.34	UP
303	XM_019736388.1	481.3	1.14311	0.224849	5.08391	3.69747e-07	2.36931e-05	XM_019736388.1	RNF43	278	9.94	5.82	100	278	10.21	5.58	100	744	17.1	11.11	100	716	22.5	12.66	100	UP
304	XM_019739731.1	550.479	1.77379	0.348965	5.08302	3.7149e-07	2.37264e-05	XM_019739731.1	SP100	211	13.45	7.87	100	230	15.09	8.25	100	660	27.05	17.57	100	1211	67.8	38.16	100	UP
305	XM_019746420.1	109.768	-5.9867	1.17797	-5.08222	3.73046e-07	2.37477e-05	XM_019746420.1	CHST1	125.75	1.47	0.86	13.7	272.14	3.26	1.78	20.56	0	0	0	0	14.47	0.15	0.08	5.62	DOWN
306	XM_019756080.1	1237.53	1.09714	0.216217	5.07425	3.89035e-07	2.46846e-05	XM_019756080.1	IRF1	702	29.13	17.04	100	746	31.81	17.39	100	1630	43.47	28.24	100	2076	75.69	42.59	100	UP
307	XM_019748787.1	413.299	-1.23712	0.24402	-5.06975	3.98343e-07	2.5193e-05	XM_019748787.1	STX2	477.08	12.77	7.47	23.19	599.2	16.46	9	31.49	240.92	4.14	2.69	14.88	300.51	7.07	3.98	17.45	DOWN
308	XM_019713594.1	4734.08	1.50629	0.297171	5.06877	4.0039e-07	2.52402e-05	XM_019713594.1	PGK1	2357	246.66	144.31	100	1842	198.96	108.78	100	12228	822.73	534.58	100	4044	371.32	208.97	100	UP
309	XM_019757429.1	3384.63	0.758424	0.149848	5.06128	4.1645e-07	2.61676e-05	XM_019757429.1	LOC109461307	2589	2028.39	1186.71	100	2082	1772.14	968.91	100	5180	2623.78	1704.85	100	4210	2855.75	1607.16	100	NO
310	XM_019740728.1	52.1794	8.98467	1.77767	5.05417	4.32262e-07	2.70735e-05	XM_019740728.1	STAT1	0	0	0	0	0	0	0	0	88.29	2.56	1.66	1.13	139.46	5.53	3.11	0.89	UP
311	XM_019719482.1	290.629	-1.42688	0.282394	-5.05278	4.35425e-07	2.71839e-05	XM_019719482.1	PGGHG	432.16	24.87	14.55	62.17	352.15	20.85	11.4	46.95	201.48	7.45	4.84	39.97	148.22	7.49	4.22	26.12	DOWN
312	XM_019730775.1	51.6709	8.98293	1.77894	5.0496	4.42735e-07	2.75517e-05	XM_019730775.1	TRPM3	0	0	0	0	0	0	0	0	148.99	2.36	1.54	25.2	82.12	1.78	1	13.58	UP
313	XM_019716728.1	57.5864	4.35554	0.862665	5.04894	4.44268e-07	2.75588e-05	XM_019716728.1	CDK16	5.88	0.51	0.3	0.45	4.12	0.37	0.2	0.32	145.15	8.02	5.21	7.43	98.73	7.45	4.19	5.72	UP
314	XM_019728509.1	50.7173	8.99779	1.7824	5.04813	4.46156e-07	2.75878e-05	XM_019728509.1	RABGAP1	0	0	0	0	0	0	0	0	118.68	2.72	1.77	6.48	105.17	3.3	1.86	5.54	UP
315	XM_019732414.1	424.643	1.39617	0.277227	5.0362	4.74864e-07	2.92697e-05	XM_019732414.1	USP15	218.44	7.67	4.49	20.71	213.34	7.7	4.21	17.9	625.02	14.11	9.17	44.52	727.03	22.44	12.63	32.24	UP
316	XM_019712668.1	53.7723	8.92574	1.77501	5.02854	4.94216e-07	3.03661e-05	XM_019712668.1	TMEM185A	0	0	0	0	0	0	0	0	181.1	8.06	5.24	24.53	61.69	3.75	2.11	11.28	UP
317	XM_019736453.1	53.9635	8.92225	1.77462	5.02769	4.9643e-07	3.0406e-05	XM_019736453.1	PAN3	0.07	0	0	0.01	0	0	0	0	183.45	3.62	2.35	22.2	60.77	1.64	0.92	6.26	UP
318	XM_019731707.1	547.898	-1.50159	0.298752	-5.0262	5.00303e-07	3.05468e-05	XM_019731707.1	NETO2	707	19.48	11.39	100	788	22.28	12.18	100	409	7.24	4.7	100	239	5.79	3.26	100	DOWN
319	XM_019751645.1	446.768	1.12829	0.224635	5.02276	5.09329e-07	3.10004e-05	XM_019751645.1	KNOP1	224.01	7.29	4.27	32.73	298.05	9.96	5.45	44.83	634.53	13.27	8.62	75.4	710.26	20.31	11.43	70.04	UP
320	XM_019742341.1	1223.47	-0.7704	0.153483	-5.01946	5.18167e-07	3.14398e-05	XM_019742341.1	RBMS2	1330	49.95	29.22	100	1534.77	59.2	32.36	98.65	1018.13	24.57	15.96	95.69	974.21	32.14	18.09	91.6	NO
321	XM_019734856.1	241.801	-1.60282	0.319559	-5.01571	5.2838e-07	3.19596e-05	XM_019734856.1	ZBTB20	252.96	13.75	8.05	27.73	427.2	23.88	13.06	29.58	111.84	3.91	2.54	14.7	147.74	7.05	3.97	18.94	DOWN
322	XM_019733405.1	3119.44	-0.700336	0.139651	-5.01489	5.30635e-07	3.19963e-05	XM_019733405.1	SYNE2	3367.47	24.66	14.43	68.28	3791.51	28.45	15.56	56.16	2508.1	11.8	7.67	54.92	2724.2	17.54	9.87	56.74	NO
323	XR_002137933.1	331.517	-1.48467	0.296446	-5.00824	5.49305e-07	3.30195e-05	XR_002137933.1	LOC109451199	384.22	14.28	8.36	83.44	526.64	20.11	10.99	76.92	203.99	4.87	3.17	91.52	179.07	5.85	3.29	78.11	DOWN
324	XM_019720975.1	5974.48	0.820228	0.163856	5.0058	5.56311e-07	3.32489e-05	XM_019720975.1	GC	4804	541.09	316.57	100	2980	346.64	189.53	100	12228	885.55	575.4	100	5152	509.07	286.49	100	NO
325	XM_019718459.1	2537.82	0.701907	0.140221	5.00572	5.56546e-07	3.32489e-05	XM_019718459.1	PNP	2000	526.98	308.31	100	1584	435.91	238.33	100	3977	674.59	438.33	100	2980	686.79	386.51	100	NO
326	XM_019717611.1	427.878	-1.2451	0.248769	-5.00505	5.58469e-07	3.32615e-05	XM_019717611.1	KCTD7	487	12.67	7.41	100	634	16.92	9.25	100	292	4.88	3.17	100	266	6.08	3.42	100	DOWN
327	XM_019756900.1	47.2669	-9.07174	1.81567	-4.99636	5.84218e-07	3.46557e-05	XM_019756900.1	DOCK9	113.11	2.3	1.35	9.79	61.22	1.28	0.7	4.67	0	0	0	0	0	0	0	0	DOWN
328	XM_019739012.1	45.9831	-9.09245	1.81996	-4.99596	5.85449e-07	3.46557e-05	XM_019739012.1	LOC109451089	95	2.13	1.25	100	74.69	1.72	0.94	61.93	0	0	0	0	0	0	0	0	DOWN
329	XM_019717198.1	52.4814	8.90116	1.78208	4.99481	5.88938e-07	3.47563e-05	XM_019717198.1	HMCES	0	0	0	0	0	0	0	0	175.28	12.27	7.97	17.56	61.75	5.9	3.32	6.72	UP
330	XM_019743659.1	45.5916	-9.09309	1.82164	-4.9917	5.98509e-07	3.5179e-05	XM_019743659.1	CELF1	84.68	1.71	1	2.34	83.6	1.73	0.94	1.86	0	0	0	0	0	0	0	0	DOWN
331	XM_019747996.1	52.923	8.89842	1.78278	4.99131	5.99724e-07	3.5179e-05	XM_019747996.1	CHIC1	0	0	0	0	0	0	0	0	66.61	1.01	0.65	13.91	160.98	3.33	1.87	51.83	UP
332	XR_002138761.1	3301.39	-1.09517	0.219451	-4.99052	6.02181e-07	3.52167e-05	XR_002138761.1	LOC109455992	3718.72	91.77	53.69	39.56	4540.39	114.97	62.86	38.57	1812.59	28.74	18.67	44.23	2879.98	62.46	35.15	39.85	DOWN
333	XM_019739625.1	2660.1	-0.666545	0.133585	-4.98969	6.04769e-07	3.52619e-05	XM_019739625.1	CTSC	3598.83	148.77	87.04	57.39	2404.53	102.11	55.83	53.37	3009.21	79.94	51.94	48.26	1612.15	58.54	32.95	45.57	NO
334	XR_002138760.1	5001.41	-1.27273	0.255221	-4.98678	6.13945e-07	3.56897e-05	XR_002138760.1	LOC109455992	5678.28	140.21	82.03	60.44	7226.61	183.1	100.11	61.43	2284.41	36.24	23.55	55.77	4344.02	94.26	53.05	60.15	DOWN
335	XM_019714804.1	14026.9	0.854824	0.171541	4.98322	6.25359e-07	3.62447e-05	XM_019714804.1	LOC109436297	9294.97	4524.13	2646.85	94.06	9075.81	4692.12	2565.39	93.35	24379.5	7652.91	4972.62	81.25	15991.3	6778.27	3814.68	59.47	NO	rsIFITMa
336	XM_019755799.1	45.2771	-9.08349	1.82377	-4.98061	6.33851e-07	3.66275e-05	XM_019755799.1	ARHGAP28	80.66	6.12	3.58	14.82	87.23	6.82	3.73	17.25	0	0	0	0	0	0	0	0	DOWN
337	XM_019714106.1	298.379	-2.00792	0.40376	-4.97305	6.5909e-07	3.7973e-05	XM_019714106.1	LOC109435918	422.26	8.11	4.74	8.79	454.7	8.95	4.9	9.3	95.58	1.18	0.77	2.13	173.13	2.92	1.64	2.89	DOWN
338	XM_019714679.1	1041.76	-1.57607	0.317234	-4.96815	6.75953e-07	3.88293e-05	XM_019714679.1	RBMX	1412.93	53.01	31.01	22.5	1443.29	55.61	30.41	24.82	432.79	10.43	6.78	5.66	745.72	24.58	13.83	11.4	DOWN
339	XM_019750906.1	997.33	0.816063	0.164779	4.95247	7.32788e-07	4.19699e-05	XM_019750906.1	ELF3	698	24.54	14.36	100	641	23.15	12.65	100	1541	34.82	22.62	100	1272	39.3	22.12	100	NO
340	XM_019745428.1	1308.16	0.756014	0.15287	4.94549	7.59543e-07	4.33744e-05	XM_019745428.1	ZNF654	824.47	20.98	12.27	66.7	985.18	25.72	14.06	86.49	1836.21	30.02	19.51	89.99	1782.42	39.85	22.43	89.23	NO
341	XM_019746931.1	53.4024	8.8331	1.78783	4.94068	7.78495e-07	4.43262e-05	XM_019746931.1	STXBP5	0	0	0	0	0.05	0	0	0	56.61	0.96	0.62	2.59	171.53	3.97	2.23	10.83	UP
342	XM_019727020.1	44.2622	-9.04946	1.83308	-4.93674	7.94381e-07	4.50985e-05	XM_019727020.1	ETV1	83.85	4.04	2.36	53.46	80	3.96	2.16	45.78	0	0	0	0	0	0	0	0	DOWN
343	XM_019750175.1	358.723	-1.25825	0.255413	-4.92634	8.37821e-07	4.74261e-05	XM_019750175.1	TNRC6A	358.32	7.01	4.1	28.64	581.52	11.66	6.38	37.34	181.58	2.28	1.48	14.33	282.02	4.85	2.73	17.48	DOWN
344	XM_019720234.1	47.5119	8.89449	1.80617	4.92451	8.45732e-07	4.77347e-05	XM_019720234.1	MRPL1	0	0	0	0	0	0	0	0	123.46	12.75	8.29	70.55	88.28	12.43	6.99	42.05	UP
345	XM_019749272.1	75.6688	5.85592	1.19041	4.91925	8.68765e-07	4.88926e-05	XM_019749272.1	MB21D1	0	0	0	0	6.6	0.72	0.39	2	83.41	5.66	3.68	10.76	233.85	21.67	12.2	11.49	UP
346	XM_019744776.1	5113.23	0.631066	0.128311	4.91825	8.73227e-07	4.89876e-05	XM_019744776.1	MGST1	4069	1893.02	1107.52	100	3370	1662.59	909.01	100	7754	2326.12	1511.44	100	5995	2429.91	1367.5	100	NO
347	XM_019745961.1	197.671	2.27611	0.462836	4.91774	8.75499e-07	4.89876e-05	XM_019745961.1	P4HA1	65.19	3.7	2.16	8.42	51.58	3.01	1.64	7.26	546.2	19.91	12.94	10.24	203.05	10.11	5.69	7.86	UP
348	XM_019734316.1	44.7191	-9.00703	1.83189	-4.91681	8.7967e-07	4.90795e-05	XM_019734316.1	TNIP1	57.69	2.6	1.52	21.22	109.28	5.05	2.76	37.52	0	0	0	0	0	0	0	0	DOWN
349	XM_019753561.1	1262.41	0.763121	0.155313	4.91345	8.94882e-07	4.93767e-05	XM_019753561.1	ESD	996	185.43	108.48	100	738	142.67	78	100	2104	252	163.74	100	1423	232.07	130.6	100	NO
350	XM_019721472.1	5529.02	1.22979	0.2503	4.91326	8.9576e-07	4.93767e-05	XM_019721472.1	LIPG	3072	139.51	81.62	100	2826	131.89	72.11	100	12101	353.15	229.47	100	5573	222.32	125.12	100	UP
351	XR_002136405.1	256.174	-1.89073	0.384685	-4.91502	8.87751e-07	4.93767e-05	XR_002136405.1	LOC109438589	428	56.18	32.87	100	306	41.54	22.71	100	189	15.95	10.37	100	70	8.06	4.53	100	DOWN
352	XM_019745027.1	367.519	-1.24035	0.252471	-4.91283	8.97712e-07	4.93767e-05	XM_019745027.1	RPS6KA5	436.28	17.5	10.24	77.02	521.6	21.49	11.75	90.76	224.33	5.78	3.76	50.82	257.17	9.06	5.1	60.98	DOWN
353	XR_002138126.1	47.702	8.87552	1.80627	4.91374	8.93549e-07	4.93767e-05	XR_002138126.1	STK10	0	0	0	0	0	0	0	0	134.64	3.13	2.03	19.43	78.34	2.49	1.4	10.82	UP
354	XM_019747399.1	5913.9	0.583006	0.118715	4.91098	9.0622e-07	4.97038e-05	XM_019747399.1	ATP1B1	4406.4	327.03	191.33	100	4368.79	333.91	182.56	100	8533.89	407.1	264.52	100	7151.71	465.98	262.25	100	NO
355	XM_019714188.1	2848.69	0.759311	0.154641	4.91014	9.10102e-07	4.97761e-05	XM_019714188.1	LOC109435949	2275.08	2497.23	1461.01	100	1660.38	2026.22	1107.83	100	4548.55	3236.22	2102.79	100	3364.42	3178.06	1788.55	100	NO
356	XR_002135870.1	139.379	-2.97702	0.60688	-4.90546	9.32096e-07	5.08359e-05	XR_002135870.1	LOC109434797	185	7.46	4.37	100	268	11.1	6.07	100	19	0.49	0.32	100	57	2.02	1.14	100	DOWN
357	XM_019755582.1	46.9886	8.87601	1.81079	4.90175	9.49883e-07	5.15165e-05	XM_019755582.1	GRK3	0	0	0	0	0	0	0	0	95.35	1.26	0.82	55.12	111.16	2.01	1.13	68.89	UP
358	XM_019713332.1	209.5	-1.7646	0.359976	-4.902	9.48648e-07	5.15165e-05	XM_019713332.1	S100A16	258.51	53.07	31.05	36.94	344	73.43	40.15	41.07	107.75	14.23	9.25	12.57	100.99	18.15	10.22	14.42	DOWN
359	XM_019734375.1	950.779	-1.16357	0.237521	-4.89882	9.6415e-07	5.19998e-05	XM_019734375.1	PDGFRB	1155.28	34.16	19.99	60.57	1276.2	38.73	21.18	69.74	798.17	15.16	9.85	59.73	519	13.48	7.59	62.27	DOWN
360	XM_019755059.1	566.891	-1.18776	0.242435	-4.89931	9.6173e-07	5.19998e-05	XM_019755059.1	PHLDA1	550	16.83	9.84	100	902	28.33	15.49	100	268	5.27	3.42	100	501	13.47	7.58	100	DOWN
361	XM_019715402.1	48.785	8.83261	1.80573	4.89142	1.00109e-06	5.38423e-05	XM_019715402.1	CTNND1	0	0	0	0	0	0	0	0	70.43	1.39	0.9	1.72	141.06	3.79	2.14	2.96	UP
362	XM_019713575.1	513.249	1.39504	0.285298	4.88975	1.00963e-06	5.41517e-05	XM_019713575.1	HNRNPC	210.02	30.65	17.93	7.04	323.01	48.8	26.68	12.37	877.91	82.39	53.54	19.75	758.34	97.02	54.6	20.73	UP
363	XM_019735595.1	459.745	-1.21702	0.249224	-4.88322	1.04367e-06	5.58235e-05	XM_019735595.1	SGSH	475	40.2	23.52	100	728	63.5	34.72	100	296	16.1	10.46	100	306	22.73	12.79	100	DOWN
364	XM_019748546.1	47.6841	8.83725	1.81058	4.8809	1.05604e-06	5.63297e-05	XM_019748546.1	GHR	0	0	0	0	0	0	0	0	76.08	1.99	1.29	38.04	131.29	4.7	2.65	40.77	UP
365	XM_019746657.1	757.645	1.66113	0.340666	4.87612	1.08193e-06	5.75159e-05	XM_019746657.1	NUCB2	332.46	31.29	18.31	83.8	319.43	31	16.95	80.49	943.8	57.1	37.1	87.16	1584.28	130.85	73.64	79.08	UP
366	XM_019730747.1	457.163	-1.45988	0.29942	-4.87571	1.0842e-06	5.75159e-05	XM_019730747.1	TRPM3	510.52	10.34	6.05	45	721.12	14.98	8.19	47.95	192.75	2.51	1.63	26.73	353.82	6.3	3.54	47.98	DOWN
367	XM_019748909.1	5447.66	0.926685	0.190087	4.87505	1.08782e-06	5.75506e-05	XM_019748909.1	NRIP1	3846.56	84.7	49.55	88.67	3130.52	70.71	38.66	91.37	7975.82	112.83	73.32	89.65	7713.42	149.26	84	88.68	NO
368	XM_019727871.1	1168.89	4.29613	0.882429	4.86853	1.12431e-06	5.93194e-05	XM_019727871.1	LOC109445463	70	5.34	3.13	100	91	7.15	3.91	100	885	43.42	28.21	100	3910	262.01	147.46	100	UP
369	XM_019749815.1	96.1889	3.67747	0.755673	4.86648	1.13602e-06	5.94815e-05	XM_019749815.1	EPSTI1	10.61	1.14	0.67	50.74	11.97	1.33	0.72	33.44	107.11	7.39	4.8	68.28	279.71	26.33	14.82	81.57	UP
370	XM_019720153.1	59.6003	5.23003	1.07473	4.86639	1.13657e-06	5.94815e-05	XM_019720153.1	LOC109439976	2	0.86	0.5	100	3	1.36	0.74	100	54	14.92	9.69	100	195	72.87	41.01	100	UP
371	XM_019712672.1	4219.3	-0.715552	0.147021	-4.86702	1.13292e-06	5.94815e-05	XM_019712672.1	TMEM123	4930	306.79	179.49	100	4764	305.04	166.78	100	4183	167.3	108.71	100	2941	160.71	90.45	100	NO
372	XM_019718862.1	48.4267	8.79564	1.81077	4.85742	1.18928e-06	6.20725e-05	XM_019718862.1	AMER1	0	0	0	0	0	0	0	0	64.56	1.99	1.29	6.9	143.87	6.07	3.41	14.73	UP
373	XM_019750828.1	375.375	1.86766	0.384728	4.85448	1.20702e-06	6.28299e-05	XM_019750828.1	TMEM140	165.69	18.5	10.83	95.82	129.55	14.94	8.17	91.18	550.94	39.56	25.71	95.48	738.78	72.38	40.73	91.87	UP
374	XM_019717076.1	1178.39	-0.772036	0.159073	-4.85335	1.21395e-06	6.30214e-05	XM_019717076.1	RECQL4	1348	64.07	37.49	100	1408	68.79	37.61	100	1052	32.13	20.88	100	874	36.49	20.54	100	NO
375	XM_019711884.1	46.434	8.81426	1.81766	4.84924	1.23938e-06	6.41014e-05	XM_019711884.1	CLK2	0	0	0	0	0	0	0	0	138.24	7.53	4.89	49.65	69.74	5.19	2.92	25.48	UP
376	XM_019729706.1	1608.61	1.74025	0.358894	4.84892	1.24135e-06	6.41014e-05	XM_019729706.1	SAMD9	629	20.24	11.84	100	652	21.54	11.78	100	1737	35.92	23.34	100	3719	105.17	59.19	100	UP
377	XM_019740385.1	872.641	-0.959173	0.197837	-4.8483	1.24524e-06	6.41313e-05	XM_019740385.1	EGR1	914	49.75	29.1	100	1218	68.17	37.27	100	545	19.06	12.39	100	762	36.42	20.5	100	NO
378	XM_019718934.1	326.006	-1.76561	0.365544	-4.8301	1.36466e-06	7.00958e-05	XM_019718934.1	DYSF	391.59	8.73	5.11	20.84	545.52	12.47	6.82	22.12	196.13	2.81	1.83	9.26	133.03	2.61	1.47	7.4	DOWN
379	XM_019719902.1	225.198	3.51876	0.729278	4.82499	1.40011e-06	7.17268e-05	XM_019719902.1	LOC109439604	45	3.72	2.18	100	20	1.71	0.93	100	283	15.06	9.78	100	613	44.54	25.06	100	UP
380	XM_019747613.1	41.6616	-8.95234	1.85708	-4.82065	1.4309e-06	7.31114e-05	XM_019747613.1	FBXL20	65.73	2.81	1.65	6.56	89.42	3.93	2.15	8.86	0	0	0	0	0	0	0	0	DOWN
381	XM_019750700.1	41.6417	-8.95204	1.85826	-4.81742	1.45427e-06	7.41103e-05	XM_019750700.1	ZNF207	84.57	6.78	3.96	2.4	69.41	5.73	3.13	2.39	0	0	0	0	0	0	0	0	DOWN
382	XM_019748321.1	50.8927	7.37966	1.53332	4.81288	1.48773e-06	7.56171e-05	XM_019748321.1	BRPF1	0	0	0	0	0.62	0.02	0.01	0.07	42.96	0.99	0.64	5.91	172.59	5.45	3.07	17.74	UP
383	XM_019751353.1	42.6622	-8.91793	1.8552	-4.80698	1.53225e-06	7.76768e-05	XM_019751353.1	PLEKHG2	102.8	2.14	1.25	9.1	54.41	1.16	0.63	4.04	0	0	0	0	0	0	0	0	DOWN
384	XM_019748380.1	389.319	-1.18916	0.247418	-4.8063	1.53751e-06	7.77402e-05	XM_019748380.1	RAPGEF3	378.06	15.87	9.29	69.58	635.24	27.4	14.98	81.53	227.12	6.13	3.98	83.68	288	10.62	5.98	100	DOWN
385	XM_019713080.1	43.2487	-8.88798	1.85015	-4.80393	1.55583e-06	7.84625e-05	XM_019713080.1	MAPK8IP3	45.93	1.81	1.06	24.34	115.58	4.67	2.55	43.97	0	0	0	0	0	0	0	0	DOWN
386	XM_019742542.1	42.51	-8.90151	1.85408	-4.80105	1.57834e-06	7.93915e-05	XM_019742542.1	OMA1	49.6	5	2.93	17.44	109.41	11.38	6.22	53.98	0	0	0	0	0	0	0	0	DOWN
387	XM_019745979.1	2101.53	0.680344	0.141947	4.79294	1.64358e-06	8.24593e-05	XM_019745979.1	VDAC2	1563	199.84	116.92	100	1420	187.72	102.63	100	3360	276.25	179.5	100	2396	268.67	151.2	100	NO
388	XM_019748659.1	44.1164	8.78626	1.83397	4.79085	1.66078e-06	8.31075e-05	XM_019748659.1	ZNF609	0	0	0	0	0	0	0	0	114.81	1.37	0.89	15.46	80.81	1.32	0.74	7.59	UP
389	XM_019736286.1	1100.36	0.78675	0.164364	4.78664	1.69601e-06	8.4435e-05	XM_019736286.1	MOB3B	777.31	21.04	12.31	87.63	715.11	19.86	10.86	83.74	1799.27	31.29	20.33	83.65	1297.85	30.87	17.37	86.35	NO
390	XM_019726012.1	684.711	1.0906	0.227839	4.78672	1.69527e-06	8.4435e-05	XM_019726012.1	TBC1D5	399.53	10.12	5.92	36.11	405.1	10.53	5.76	29.85	1253.97	20.42	13.27	55.65	826.53	18.4	10.36	48.17	UP
391	XM_019720707.1	2517.96	-1.05905	0.221427	-4.78285	1.7283e-06	8.58225e-05	XM_019720707.1	PARM1	3349	109.93	64.32	100	2864	96.52	52.77	100	2531	53.38	34.69	100	1231	35.5	19.98	100	DOWN
392	XM_019720074.1	136.797	3.42741	0.716985	4.78032	1.75019e-06	8.66879e-05	XM_019720074.1	LOC109439866	22	10.21	5.97	100	17	8.36	4.57	100	161	48.16	31.29	100	383	154.79	87.11	100	UP
393	XM_019735866.1	317.132	-1.73469	0.362928	-4.77971	1.75552e-06	8.67121e-05	XM_019735866.1	ETV5	370	15.48	9.06	100	540	23.21	12.69	100	187	5.03	3.27	100	136	5	2.81	100	DOWN
394	XM_019753623.1	141.49	-2.2146	0.463379	-4.77924	1.75961e-06	8.67121e-05	XM_019753623.1	TNRC18	157.87	2.46	1.44	7.33	277.56	4.43	2.42	9.13	48.97	0.49	0.32	2.53	59.45	0.81	0.46	2.25	DOWN
395	XM_019745766.1	6238.91	4.64468	0.972649	4.77529	1.7945e-06	8.82076e-05	XM_019745766.1	MX1	308	20.48	11.98	100	355	24.3	13.28	100	4546	194.3	126.25	100	21248.6	1240.72	698.25	100	UP
396	XM_019750318.1	222.681	-1.82664	0.382695	-4.77311	1.81407e-06	8.89444e-05	XM_019750318.1	DCTN1	341.33	13.12	7.68	21.99	298.34	11.78	6.44	16.38	147.08	3.63	2.36	5.82	77	2.6	1.46	4.83	DOWN
397	XM_019728897.1	1202.13	1.1619	0.243526	4.77116	1.83164e-06	8.95796e-05	XM_019728897.1	SETX	594.95	9.14	5.35	20.58	746.58	11.77	6.43	22.85	1376.83	13.6	8.83	20.17	2278.2	30.78	17.32	18.69	UP
398	XM_019753428.1	43.4489	8.77048	1.83978	4.76713	1.86866e-06	9.11605e-05	XM_019753428.1	UCKL1	0	0	0	0	0	0	0	0	92.68	5.72	3.71	36.19	97.66	8.22	4.63	41.53	UP
399	XM_019740651.1	40.9285	-8.90209	1.86767	-4.7664	1.87543e-06	9.12616e-05	XM_019740651.1	SNX11	91.35	7.49	4.38	37.43	60.47	5.11	2.79	23.14	0	0	0	0	0	0	0	0	DOWN
400	XM_019732492.1	41.9449	-8.86437	1.86075	-4.76387	1.89916e-06	9.21851e-05	XM_019732492.1	BCAS3	46.52	2.77	1.62	12.26	110.14	6.75	3.69	23.01	0	0	0	0	0	0	0	0	DOWN
401	XM_019756816.1	7066.54	0.569424	0.119637	4.75958	1.93999e-06	9.39324e-05	XM_019756816.1	TUBB4B	5222	642.2	375.72	100	5325	676.84	370.06	100	10122	800.44	520.1	100	8548	922.02	518.9	100	NO
402	XM_019749890.1	558.83	-0.970308	0.203893	-4.75891	1.94637e-06	9.40069e-05	XM_019749890.1	KIAA1549	601	8.58	5.02	100	776	11.36	6.21	100	406	3.73	2.42	100	423	5.31	2.99	100	NO
403	XM_019714208.1	8478.9	0.592613	0.124674	4.75329	2.00132e-06	9.64208e-05	XM_019714208.1	LOC109435967	6890.14	2551.76	1492.91	100	5641.12	2199.62	1202.63	100	12886.3	3074.98	1998.02	100	9693.35	3133.48	1763.46	100	NO
404	XM_019725578.1	44.1925	8.73496	1.83829	4.75168	2.0173e-06	9.695e-05	XM_019725578.1	DPP8	0	0	0	0	0	0	0	0	72.15	1.1	0.72	3.69	119.75	2.5	1.41	7.12	UP
405	XM_019717574.1	357.396	-1.23753	0.260571	-4.7493	2.0412e-06	9.78565e-05	XM_019717574.1	BCL2L11	480.66	17.57	10.28	35.75	449.38	16.87	9.22	23.12	243.16	5.71	3.71	15.62	226.34	7.27	4.09	17.95	DOWN
406	XM_019754789.1	39.7927	-8.88837	1.87597	-4.73802	2.15816e-06	0.000103209	XM_019754789.1	URB2	63.85	1.8	1.06	12.5	83.87	2.43	1.33	14.93	0	0	0	0	0	0	0	0	DOWN
407	XM_019738675.1	642.587	1.07964	0.22794	4.7365	2.17439e-06	0.00010373	XM_019738675.1	DAXX	281.59	19.01	11.12	34.92	469.64	32.64	17.85	55.12	670.88	29.12	18.92	31.17	1240.18	73.53	41.38	43.94	UP
408	XM_019729707.1	816.198	1.53905	0.325578	4.72713	2.27711e-06	0.000108364	XM_019729707.1	SAMD9L	296.23	9	5.27	63.62	425.01	13.26	7.25	92.69	788.47	15.39	10	57.42	1893.82	50.56	28.45	68.05	UP
409	XM_019731548.1	480.231	1.21231	0.256565	4.72513	2.29966e-06	0.000109169	XM_019731548.1	PGM1	277	19.87	11.62	100	251.98	18.61	10.17	87.5	950	43.8	28.46	100	556	35.01	19.7	100	UP
410	XM_019717175.1	137.243	-2.99527	0.63417	-4.72314	2.32233e-06	0.000109976	XM_019717175.1	LOC109437749	224	40.93	23.95	100	224	42.49	23.23	100	54	6.35	4.12	100	20	3.2	1.8	100	DOWN
411	XM_019756631.1	58.4452	-6.16256	1.30558	-4.72018	2.35633e-06	0.000111045	XM_019756631.1	ADGRG6	69.76	1.52	0.89	5.35	144.29	3.23	1.77	9.33	0	0	0	0	5.46	0.1	0.06	0.31	DOWN
412	XM_019743334.1	42.4902	8.72783	1.84893	4.72046	2.35308e-06	0.000111045	XM_019743334.1	FUBP1	0	0	0	0	0	0	0	0	112.52	2.18	1.41	3.7	75.71	2	1.13	2.15	UP
413	XM_019736526.1	39.2532	-8.86838	1.88178	-4.71278	2.44366e-06	0.000114881	XM_019736526.1	WASF3	63.39	2.25	1.32	39.17	82.86	3.02	1.65	48.4	0	0	0	0	0	0	0	0	DOWN
414	XM_019733437.1	322.043	-1.85546	0.39413	-4.70774	2.50483e-06	0.000117473	XM_019733437.1	TMED8	406.87	9.02	5.27	25.72	516.54	11.74	6.42	28.72	105.66	1.5	0.98	5.1	212.09	4.13	2.32	13.53	DOWN
415	XM_019740111.1	43.0207	8.70032	1.8484	4.70694	2.51461e-06	0.000117505	XM_019740111.1	CLOCK	0	0	0	0	0	0	0	0	70.79	0.76	0.49	3.56	116.32	1.71	0.96	5.22	UP
416	XM_019712388.1	40.5044	-8.83473	1.87706	-4.7067	2.51762e-06	0.000117505	XM_019712388.1	ECE1	99.35	3.44	2.01	24.1	49.52	1.76	0.96	11	0	0	0	0	0	0	0	0	DOWN
417	XM_019753470.1	2513.17	1.64199	0.34896	4.70539	2.53378e-06	0.000117976	XM_019753470.1	HELZ2	857	13.9	8.13	100	1173	19.51	10.67	100	2214	23.08	14.99	100	6235	88.9	50.03	100	UP
418	XM_019746188.1	42.3435	-8.77198	1.86587	-4.70129	2.58523e-06	0.000120083	XM_019746188.1	DICER1	36.91	0.59	0.34	1.15	122.05	2	1.09	3.46	0	0	0	0	0	0	0	0	DOWN
419	XM_019746416.1	129.559	-2.62881	0.560082	-4.69361	2.68422e-06	0.0001242	XM_019746416.1	CHST1	198.28	2.31	1.35	21.52	214.11	2.55	1.4	16.11	54.69	0.41	0.27	18.92	27.6	0.28	0.16	10.68	DOWN
420	XM_019755079.1	1105.34	-1.34312	0.286171	-4.69343	2.68665e-06	0.0001242	XM_019755079.1	SRSF11	1230.32	33.86	19.81	29.6	1663.73	46.99	25.69	33.41	474.62	8.39	5.45	10.85	942.01	22.78	12.82	25.12	DOWN
421	XM_019731630.1	51.0127	8.56703	1.82712	4.6888	2.74809e-06	0.000126738	XM_019731630.1	ZMIZ2	0	0	0	0	0	0	0	0	36.85	0.41	0.27	14.49	180.03	2.76	1.55	44.02	UP
422	XR_002139238.1	235.667	-2.3939	0.511324	-4.68175	2.84429e-06	0.000130864	XR_002139238.1	DCAKD	304.95	4.37	2.56	76.7	417.33	6.14	3.36	63.79	49.45	0.46	0.3	26.72	130.23	1.64	0.92	41.37	DOWN
423	XM_019751572.1	361.257	-1.5992	0.342049	-4.67537	2.93428e-06	0.000134685	XM_019751572.1	KCP	428.26	13.64	7.98	74.15	583.28	19.07	10.43	92.63	235.45	4.82	3.13	89.87	163.43	4.57	2.57	86.03	DOWN
424	XM_019724892.1	3829.21	1.08353	0.231855	4.67332	2.9637e-06	0.000135715	XM_019724892.1	SCD	1773	56.02	32.78	100	2876	93.29	51.01	100	6089	123.62	80.33	100	5319	147.67	83.11	100	UP
425	XM_019726793.1	38.039	-8.8318	1.89522	-4.66004	3.16144e-06	0.000144429	XM_019726793.1	CASP8	71	7.49	4.38	16.74	69.84	7.61	4.16	16.07	0	0	0	0	0	0	0	0	DOWN
426	XM_019734869.1	40.936	8.67589	1.8639	4.6547	3.24458e-06	0.000147189	XM_019734869.1	BOC	0	0	0	0	0	0	0	0	107.91	2.65	1.72	37.83	73.97	2.48	1.4	20.8	UP
427	XM_019752853.1	739.209	-0.854166	0.183502	-4.6548	3.24289e-06	0.000147189	XM_019752853.1	EVI5	825.78	22.06	12.9	65.3	940.05	25.77	14.09	63.36	567.29	9.74	6.33	42.78	592.24	13.9	7.82	45.06	NO
428	XM_019724415.1	277.968	-2.03518	0.437182	-4.65523	3.23624e-06	0.000147189	XM_019724415.1	HOXC6	369.56	5.82	3.4	21.19	448.34	7.23	3.96	23	81.56	0.82	0.54	5.01	167.54	2.32	1.3	11.99	DOWN
429	XM_019746034.1	4492.03	0.560678	0.120538	4.65148	3.29564e-06	0.000149156	XM_019746034.1	EPHA7	3372.2	165.67	96.93	54.61	3356.75	169.52	92.68	52.31	6342.48	200.24	130.11	59.85	5486.74	236.76	133.25	58.12	NO
430	XM_019747465.1	38.0974	-8.80515	1.8957	-4.64481	3.40398e-06	0.000153701	XM_019747465.1	GPER1	54.59	1.55	0.91	56.21	87.2	2.55	1.39	52.74	0	0	0	0	0	0	0	0	DOWN
431	XM_019745144.1	37.7117	-8.81899	1.89903	-4.64394	3.41821e-06	0.000153986	XM_019745144.1	CNTROB	66.11	2.74	1.6	30.43	74.16	3.16	1.73	25.25	0	0	0	0	0	0	0	0	DOWN
432	XM_019727914.1	1253.23	1.45276	0.312891	4.64303	3.43333e-06	0.000154309	XM_019727914.1	ERAP1	399.95	20.7	12.11	47.17	921.73	49.04	26.81	90.2	1983.26	65.96	42.86	82.44	1979.01	89.95	50.62	73.92	UP
433	XM_019731571.1	50.0155	8.50874	1.83354	4.64062	3.47368e-06	0.000155762	XM_019731571.1	GRB10	0	0	0	0	0	0	0	0	197.7	4.4	2.86	10.67	31.16	0.95	0.53	1.81	UP
434	XM_019757125.1	2291.19	-1.30686	0.281657	-4.63992	3.48543e-06	0.000155929	XM_019757125.1	MEGF6	2953.82	96.42	56.41	81.43	3007	100.77	55.1	88.45	2088.43	43.8	28.46	82.39	979.82	28.1	15.82	91.09	DOWN
435	XM_019749562.1	394.663	1.13974	0.245918	4.63464	3.57563e-06	0.000159596	XM_019749562.1	LPAR1	243.14	11.02	6.45	34.15	214.28	9.98	5.46	39.93	648.47	18.89	12.28	44.36	551.13	21.95	12.35	42.64	UP
436	XM_019720094.1	101.867	2.82948	0.610895	4.63169	3.62688e-06	0.000161513	XM_019720094.1	LOC109439897	21	9.15	5.35	100	24	11.06	6.05	100	147	41.29	26.83	100	243	92.3	51.94	100	UP
437	XM_019740640.1	418.079	-1.32955	0.28747	-4.62502	3.74561e-06	0.000166418	XM_019740640.1	HOXB3	519	17.83	10.43	100	585	20.64	11.28	100	222	4.9	3.18	100	305	9.21	5.18	100	DOWN
438	XM_019741406.1	1939.53	-0.63808	0.138057	-4.62186	3.80308e-06	0.00016838	XM_019741406.1	ANXA5	2073	256.54	150.09	100	2311	295.6	161.62	100	1748	139.1	90.38	100	1599	173.55	97.67	100	NO
439	XM_019714200.1	7129.9	0.740388	0.1602	4.62164	3.80712e-06	0.00016838	XM_019714200.1	LOC109435959	5568.87	1346.09	787.53	100	4360.74	1099.11	600.93	100	10693.3	1663.66	1080.99	100	8960.39	1895.26	1066.62	100	NO
440	XM_019717572.1	100.627	-2.57019	0.556419	-4.61917	3.8528e-06	0.000170014	XM_019717572.1	BCL2L11	130.76	6.74	3.94	13.72	189.45	10.04	5.49	13.77	25.53	0.85	0.55	2.31	37.61	1.7	0.96	4.21	DOWN
441	XM_019711617.1	37.2946	-8.77513	1.90511	-4.60609	4.10305e-06	0.000180646	XM_019711617.1	ZNF446	53.6	2.34	1.37	54.89	84.93	3.82	2.09	69.61	0	0	0	0	0	0	0	0	DOWN
442	XM_019756561.1	37.0242	-8.7863	1.9081	-4.60475	4.12965e-06	0.000181405	XM_019756561.1	ZNF45	73.85	2.47	1.45	8.92	62.81	2.16	1.18	5.79	0	0	0	0	0	0	0	0	DOWN
443	XM_019712696.1	37.037	-8.78463	1.90816	-4.60371	4.15034e-06	0.000181903	XM_019712696.1	YAP1	75.07	2.55	1.49	3.62	61.91	2.16	1.18	2.88	0	0	0	0	0	0	0	0	DOWN
444	XM_019743637.1	567.82	0.938704	0.203936	4.60294	4.16573e-06	0.000181977	XM_019743637.1	AMBRA1	333.72	11.89	6.96	33.89	387.57	14.18	7.75	29.98	794.28	18.19	11.82	50.94	846.83	26.51	14.92	62.19	NO
445	XM_019748150.1	1244.42	0.759517	0.165016	4.60269	4.17077e-06	0.000181977	XM_019748150.1	PLEKHA2	909.8	36.92	21.6	73.46	803.86	33.51	18.32	66.99	1860.76	48.53	31.53	74.77	1592.83	56.79	31.96	79.75	NO
446	XM_019733329.1	37.5067	-8.76183	1.90406	-4.60166	4.19144e-06	0.000182469	XM_019733329.1	CEP250	50.33	1.11	0.65	10.73	90.13	2.04	1.11	14.15	0	0	0	0	0	0	0	0	DOWN
447	XM_019714952.1	2611.84	1.47159	0.320303	4.59437	4.34062e-06	0.00018854	XM_019714952.1	LDHA	1227.41	147.84	86.49	60.23	1174.56	146.19	79.93	65.51	6414.21	496.78	322.79	70.05	2440.17	257.8	145.09	71.58	UP
448	XM_019752430.1	194.898	-2.11911	0.461312	-4.59365	4.35566e-06	0.000188771	XM_019752430.1	CHD7	232.42	3.6	2.1	48.79	359.82	5.71	3.12	55.18	92.85	0.92	0.6	39.67	66.94	0.91	0.51	19.68	DOWN
449	XR_002136327.1	201.361	-2.03116	0.442292	-4.59234	4.38297e-06	0.000189532	XR_002136327.1	LOC109438018	234	5.72	3.35	100	359	9.01	4.93	100	55	0.86	0.56	100	127	2.73	1.54	100	DOWN
450	XM_019738140.1	39.434	-8.69011	1.89331	-4.5899	4.43459e-06	0.000191338	XM_019738140.1	LMO7	35.7	1.06	0.62	1.54	111.83	3.41	1.86	4.35	0	0	0	0	0	0	0	0	DOWN
451	XM_019717227.1	700.545	-1.07901	0.235188	-4.58784	4.47846e-06	0.000192802	XM_019717227.1	SRCAP	684.33	10.52	6.16	44.85	1099.88	17.34	9.48	47.84	485.8	4.8	3.12	32.44	490.51	6.63	3.73	19.2	DOWN
452	XM_019723944.1	357.318	1.76689	0.385233	4.58654	4.5065e-06	0.00019358	XM_019723944.1	TREX1	122	15.17	8.87	100	160	20.56	11.24	100	379	30.3	19.69	100	836	91.17	51.31	100	UP
453	XM_019746315.1	157.066	-2.72943	0.59562	-4.5825	4.59447e-06	0.000196923	XM_019746315.1	BDKRB2	186.67	13.32	7.79	54.96	322.89	23.71	12.97	81.37	57.97	2.66	1.73	20.52	32.72	2.05	1.15	15.18	DOWN
454	XM_019718997.1	44.0658	-7.58256	1.6554	-4.5805	4.63862e-06	0.000198377	XM_019718997.1	PGAP2	50.26	5.84	3.42	25.66	113.73	13.66	7.47	59.12	0	0	0	0	1.18	0.12	0.07	0.59	DOWN
455	XM_019727250.1	37.6676	-8.70789	1.90631	-4.56794	4.92548e-06	0.000209722	XM_019727250.1	LOC109445155	42.22	1.02	0.6	0.75	99.45	2.47	1.35	1.71	0	0	0	0	0	0	0	0	DOWN
456	XM_019716886.1	37.6676	-8.70789	1.90631	-4.56794	4.92548e-06	0.000209722	XM_019716886.1	ZNF667	42.26	0.75	0.44	10.35	98.81	1.8	0.98	18.34	0	0	0	0	0	0	0	0	DOWN
457	XM_019736162.1	91.1685	3.11553	0.683127	4.56069	5.09851e-06	0.000216614	XM_019736162.1	ANKRD37	18.49	8.76	5.12	36.59	14.27	7.17	3.92	42.94	278.9	85.18	55.35	85.69	93.79	38.69	21.78	90.54	UP
458	XM_019740745.1	43.0081	-8.60885	1.88901	-4.55735	5.18039e-06	0.000219612	XM_019740745.1	PMS1	129.83	7.59	4.44	20.32	26.65	1.6	0.88	4.29	0	0	0	0	0	0	0	0	DOWN
459	XM_019714168.1	18256.6	0.587564	0.12897	4.55581	5.21841e-06	0.000220325	XM_019714168.1	LOC109435936	14245	4732.07	2768.51	99.68	12742.1	4443.75	2429.59	99.61	27894.8	5968.65	3878.24	99.73	20761.7	6024.43	3390.43	99.69	NO
460	XM_019713497.1	1286.59	-0.837078	0.183741	-4.55575	5.2199e-06	0.000220325	XM_019713497.1	PHC1	1428.83	58.08	33.98	28.86	1622.84	67.76	37.05	26.8	920.99	24.06	15.63	21.5	1113.7	39.77	22.38	23.74	NO
461	XM_019723943.1	199.248	2.7381	0.601274	4.55382	5.26804e-06	0.000221875	XM_019723943.1	SHISA5	46.37	2.66	1.56	3.95	41.25	2.43	1.33	2.63	221.12	8.16	5.3	6.69	536	27.02	15.2	10.52	UP
462	XR_002138072.1	154.849	-1.92679	0.423272	-4.55212	5.31071e-06	0.000223188	XR_002138072.1	PWWP2A	213.22	3.49	2.04	10.35	241.71	4.06	2.22	9.98	69.47	0.73	0.48	3.48	73.33	1.06	0.59	3.48	DOWN
463	XM_019747106.1	643.529	0.883468	0.194124	4.55104	5.33812e-06	0.000223855	XM_019747106.1	GSE1	376.05	6.98	4.08	51.48	462.97	8.81	4.82	45.05	859.44	10.25	6.66	95.68	974.43	15.89	8.95	71.54	NO
464	XM_019747511.1	96.2002	-6.25815	1.37546	-4.54986	5.36829e-06	0.000224635	XM_019747511.1	LOC109455736	146.87	5.4	3.16	22.38	203.43	7.68	4.2	24.47	9.83	0.23	0.15	47.89	0	0	0	0	DOWN
465	XM_019719618.1	1517.88	-0.674235	0.148315	-4.54596	5.46859e-06	0.00022834	XM_019719618.1	TNFRSF12A	1758	323.1	189.03	100	1701	324.57	177.46	100	1366	161.51	104.95	100	1215	195.62	110.09	100	NO
466	XM_019718667.1	244.455	1.82611	0.402146	4.54092	5.60082e-06	0.000233359	XM_019718667.1	GZF1	54.22	2.13	1.25	8.23	162.45	6.56	3.59	25.19	325.43	8.23	5.35	38.67	489.31	16.91	9.52	53.49	UP
467	XM_019742181.1	59.9051	-3.46896	0.764282	-4.53885	5.65622e-06	0.000235163	XM_019742181.1	CTBP2	89.29	4.58	2.68	10.87	114.51	6.04	3.3	13.74	8.81	0.29	0.19	1.28	12.96	0.58	0.33	1.69	DOWN
468	XM_019746687.1	35.6691	-8.73317	1.92536	-4.53586	5.73696e-06	0.00023801	XM_019746687.1	KIF1B	71.17	1.16	0.68	2.36	60.86	1.02	0.56	1.57	0	0	0	0	0	0	0	0	DOWN
469	XM_019748769.1	163.948	-2.68933	0.593	-4.53512	5.75698e-06	0.000238332	XM_019748769.1	GOLGA3	159.96	3.16	1.85	10.5	353.46	7.17	3.92	17.61	18.59	0.24	0.15	1.04	95.43	1.66	0.93	5.36	DOWN
470	XM_019755282.1	38.2581	8.58024	1.89245	4.53394	5.78943e-06	0.000238743	XM_019755282.1	ELF1	0	0	0	0	0	0	0	0	100.47	3.1	2.02	4.24	69.97	2.95	1.66	2.3	UP
471	XM_019714190.1	5991.77	0.679697	0.149916	4.53386	5.79151e-06	0.000238743	XM_019714190.1	LOC109435951	4863.64	1952.28	1142.18	98.34	3700.17	1567.44	856.99	98.44	9127.62	2361.28	1534.29	97.87	7151	2503.93	1409.17	97.99	NO
472	XM_019740279.1	1062.28	0.928963	0.204992	4.53172	5.85067e-06	0.000240671	XM_019740279.1	MATR3	772.18	27.3	15.97	9.57	589.88	21.42	11.71	7.68	1648.23	37.45	24.33	16.56	1418.13	44.06	24.79	16.7	NO
473	XM_019715148.1	36.6271	-8.68658	1.91751	-4.53015	5.89424e-06	0.00024195	XM_019715148.1	RTTN	42.64	0.7	0.41	4.39	94.2	1.58	0.87	6.39	0	0	0	0	0	0	0	0	DOWN
474	XM_019745758.1	49.2915	8.40156	1.85525	4.52854	5.9393e-06	0.000243286	XM_019745758.1	MX2	0	0	0	0	0	0	0	0	29.45	0.79	0.52	1.79	180.33	6.65	3.74	1.19	UP
475	XM_019752755.1	37.9729	8.57702	1.89551	4.52492	6.04193e-06	0.000246969	XM_019752755.1	GIGYF1	0	0	0	0	0	0	0	0	82.1	1.42	0.93	15.11	85.25	2.02	1.14	13.99	UP
476	XM_019735495.1	875.085	1.00608	0.222368	4.52437	6.05767e-06	0.000247092	XM_019735495.1	SEPT9	444.81	29.1	17.03	24.92	646.75	43.55	23.81	28.44	1337.55	56.25	36.55	37.63	1228.85	70.6	39.73	46.54	UP
477	XM_019738236.1	217.013	-2.01673	0.445845	-4.52337	6.08616e-06	0.000247429	XM_019738236.1	FAM208B	317.58	5.41	3.16	10.22	321.81	5.62	3.07	9.54	73.14	0.8	0.52	2.04	119.97	1.79	1.01	2.92	DOWN
478	XM_019711462.1	719.912	-0.991612	0.219228	-4.52319	6.09142e-06	0.000247429	XM_019711462.1	IFFO2	697.99	18.91	11.07	84.7	1069.51	29.74	16.26	97.98	398.37	6.94	4.51	78	668.07	15.91	8.95	96.6	NO
479	XM_019752838.1	37.6606	8.56331	1.89908	4.50918	6.50776e-06	0.000263788	XM_019752838.1	EVI5	0	0	0	0	0	0	0	0	95.49	1.59	1.03	6.99	71.91	1.64	0.92	5.31	UP
480	XR_002136829.1	35.1296	-8.71104	1.93254	-4.50757	6.5575e-06	0.000265251	XR_002136829.1	SMAD3	70.44	1.99	1.16	3.2	60.11	1.74	0.95	2.34	0	0	0	0	0	0	0	0	DOWN
481	XM_019713537.1	47.354	8.38679	1.86343	4.50073	6.77203e-06	0.000273359	XM_019713537.1	ARHGEF40	0	0	0	0	0	0	0	0	30.11	0.61	0.4	1.04	171.22	4.76	2.68	5.69	UP
482	XM_019713607.1	44.8662	8.40906	1.86989	4.49709	6.88887e-06	0.000277499	XM_019713607.1	SIDT2	0	0	0	0	0	0	0	0	33.8	0.82	0.53	8.18	157.1	5.22	2.94	16.1	UP
483	XM_019716835.1	85.6137	-6.37259	1.41854	-4.49234	7.0444e-06	0.000283176	XM_019716835.1	CUNH6orf62	111.38	6.73	3.94	3.98	203.48	12.66	6.92	6.41	7.44	0.29	0.19	0.18	0	0	0	0	DOWN
484	XM_019732026.1	1276.4	-0.963375	0.21465	-4.48811	7.1857e-06	0.00028826	XM_019732026.1	IFT80	1719.29	92.27	53.98	97.92	1366.25	75.4	41.22	96.85	1324.1	45.67	29.67	99.42	656.84	30.96	17.42	98.96	NO
485	XM_019735534.1	40.1674	8.46433	1.8865	4.48678	7.23074e-06	0.000289468	XM_019735534.1	SLC16A3	0	0	0	0	0	0	0	0	140.33	6.74	4.38	7.08	41.95	2.75	1.55	6.29	UP
486	XM_019744283.1	37.37	-8.62011	1.92169	-4.48569	7.26774e-06	0.000290351	XM_019744283.1	HMG20B	100.54	8.14	4.76	8.72	36.28	3.03	1.65	2.82	0	0	0	0	0	0	0	0	DOWN
487	XM_019734091.1	39.7223	8.47614	1.89073	4.483	7.36016e-06	0.000293439	XM_019734091.1	OAS2	0	0	0	0	0	0	0	0	49.01	1.35	0.88	12.46	122.42	4.61	2.6	11.32	UP
488	XM_019748817.1	3411.87	0.561788	0.125352	4.48169	7.40532e-06	0.000294635	XM_019748817.1	LOC109456484	2621	3527.71	2063.9	100	2481	3775.23	2064.09	100	5054	4417.93	2870.63	100	3961	4567.02	2570.23	100	NO
489	XM_019739102.1	1109.72	0.815234	0.181955	4.48042	7.44971e-06	0.000295795	XM_019739102.1	RBM27	681.07	17.11	10.01	38.83	803.68	20.72	11.33	46.77	1401.25	22.62	14.7	67.22	1707.54	37.71	21.22	69.96	NO
490	XM_019742102.1	944.906	1.09766	0.245094	4.47851	7.51664e-06	0.000297843	XM_019742102.1	GAS6	500	35.65	20.86	100	615	45.15	24.69	100	1680	76.99	50.03	100	1185	74.18	41.75	100	UP
491	XM_019748401.1	404.356	1.05322	0.235364	4.47484	7.64703e-06	0.000302134	XM_019748401.1	AMIGO2	264	15.44	9.03	100	222	13.35	7.3	100	713	26.8	17.41	100	500	25.68	14.45	100	UP
492	XM_019750673.1	353.711	-1.70191	0.38035	-4.47458	7.65606e-06	0.000302134	XM_019750673.1	MKL2	382.48	7.24	4.24	41.85	632.3	12.28	6.71	52.72	208.84	2.54	1.65	23.55	154.16	2.57	1.44	14.09	DOWN
493	XM_019713515.1	14408.4	0.602503	0.134705	4.47277	7.72142e-06	0.000304096	XM_019713515.1	GABARAPL1	11147	1186.98	694.44	100	9971	1096.03	599.25	100	22823	1562.52	1015.27	100	15863	1482.01	834.05	100	NO
494	XM_019753467.1	38.3991	8.48346	1.89831	4.46894	7.86065e-06	0.000308952	XM_019753467.1	SS18L1	0	0	0	0	0	0	0	0	124.21	3.09	2.01	72.16	48.99	1.67	0.94	24.52	UP
495	XM_019747892.1	5809.55	0.541692	0.121349	4.46392	8.04721e-06	0.000315646	XM_019747892.1	ATP6AP2	4438	387.22	226.55	100	4333	389.71	213.07	100	8102	454.43	295.28	100	7107	544.26	306.3	100	NO
496	XM_019739323.1	976.898	-0.756353	0.169595	-4.45975	8.20544e-06	0.000321203	XM_019739323.1	HNRNPA3	1030.57	65.63	38.4	26.8	1251.36	82.01	44.84	28.24	818.57	33.51	21.77	19.46	780.31	43.64	24.56	20.6	NO
497	XM_019710411.1	128.06	2.77776	0.62304	4.4584	8.25732e-06	0.000321936	XM_019710411.1	LOC109433860	17.34	1.12	0.65	25.96	34.59	2.29	1.25	49.94	97.48	4.03	2.62	35.28	389.74	22.03	12.4	51.31	UP
498	XM_019713485.1	891.823	-0.771217	0.172965	-4.45881	8.24148e-06	0.000321936	XM_019713485.1	RSRP1	1035.59	141.94	83.04	50.69	1049	148.76	81.33	46.13	749.97	66.11	42.95	57.8	703.38	84.54	47.57	53	NO
499	XM_019728946.1	159.05	-1.84768	0.414562	-4.45694	8.3136e-06	0.000323481	XM_019728946.1	STKLD1	186	4.35	2.55	100	278	6.67	3.65	100	68	1.02	0.66	100	83	1.71	0.96	100	DOWN
500	XM_019735009.1	736.891	-1.27328	0.285738	-4.45612	8.34556e-06	0.000323825	XM_019735009.1	CDK19	934.03	27.42	16.04	48.98	982.04	29.59	16.18	49.8	384.28	7.25	4.71	19.94	576.17	14.86	8.36	55.45	DOWN
501	XM_019716126.1	2416.54	0.602936	0.135313	4.45586	8.35581e-06	0.000323825	XM_019716126.1	GLUD1	1734	95.66	55.97	100	1824	103.48	56.58	100	3491	123.77	80.42	100	2953	143.07	80.52	100	NO
502	XM_019728874.1	617.693	-0.879154	0.197524	-4.45088	8.5519e-06	0.000330107	XM_019728874.1	PRRC2B	554.39	15.05	8.8	33.9	933.6	26	14.22	38.75	372.37	6.49	4.22	27.29	579.77	13.83	7.78	31.65	NO
503	XM_019728896.1	3893.95	1.2381	0.278153	4.45113	8.54193e-06	0.000330107	XM_019728896.1	SETX	1844.67	27.42	16.04	61.71	2249.77	34.29	18.75	66.59	4069.89	38.86	25.25	57.66	8011.85	104.67	58.9	63.56	UP
504	XM_019755337.1	1301.58	-0.782904	0.17607	-4.44655	8.72617e-06	0.000336165	XM_019755337.1	HERC1	1421.27	15.06	8.81	43.01	1636.15	17.76	9.71	36.3	1164	7.92	5.15	33.6	953.37	8.88	5	25.95	NO
505	XM_019739101.1	94.6299	2.9798	0.671514	4.43744	9.10346e-06	0.000350005	XM_019739101.1	DPYSL3	15.4	0.51	0.3	0.42	25.44	0.87	0.47	0.65	220.8	4.71	3.06	3.75	151.95	4.43	2.49	2.64	UP
506	XM_019751346.1	126.441	-2.45982	0.554531	-4.43586	9.1704e-06	0.000351188	XM_019751346.1	MIA	190	15.21	8.9	100	205	16.91	9.24	100	34	1.75	1.14	100	53	3.72	2.1	100	DOWN
507	XM_019751730.1	36.2276	8.50445	1.91705	4.43623	9.15479e-06	0.000351188	XM_019751730.1	PRPF40A	0	0	0	0	0	0	0	0	75.38	0.98	0.64	1.33	83.91	1.49	0.84	1.49	UP
508	XM_019740545.1	1329.58	-0.941897	0.212365	-4.43527	9.19584e-06	0.000351469	XM_019740545.1	RNF145	1625.6	81.33	47.58	54.59	1605.61	82.58	45.15	42.17	920.52	29.6	19.23	39.63	1084.58	47.66	26.82	63.55	NO
509	XM_019747055.1	33.8001	-8.65131	1.95151	-4.43313	9.28737e-06	0.00035427	XM_019747055.1	GPR88	68.78	2.35	1.37	22.55	56.39	1.97	1.08	22.97	0	0	0	0	0	0	0	0	DOWN
510	XM_019730508.1	1704.21	1.01957	0.230241	4.42828	9.4988e-06	0.000361625	XM_019730508.1	PSMA5	1186	255.76	149.63	100	909	204	111.54	100	2507	347.9	226.06	100	2500	472	265.63	100	UP
511	XM_019714010.1	2249.68	-0.850065	0.19202	-4.42696	9.55684e-06	0.000363123	XM_019714010.1	FHL2	2852.88	340.25	199.07	92.39	2454.3	302.45	165.36	92.5	2357.52	180.8	117.47	96.92	1288.61	134.81	75.87	88.51	NO
512	XM_019715958.1	299.705	-1.67117	0.377606	-4.42569	9.61347e-06	0.000363922	XM_019715958.1	DNM3	387	8.33	4.87	100	456	10.07	5.51	100	207	2.86	1.86	100	118	2.23	1.26	100	DOWN
513	XM_019746043.1	164.925	2.02596	0.457776	4.42565	9.61537e-06	0.000363922	XM_019746043.1	PIK3R1	78.38	2.45	1.43	10.85	45.29	1.45	0.79	5.7	338.57	6.79	4.41	21.89	244.98	6.72	3.78	14.23	UP
514	XM_019747247.1	136.574	-2.11905	0.479855	-4.41602	1.00534e-05	0.000379759	XM_019747247.1	LOC109455593	163	7.94	4.64	100	252	12.62	6.9	100	56	1.75	1.14	100	55	2.35	1.32	100	DOWN
515	XM_019740302.1	44.0285	-4.15698	0.942651	-4.40988	1.03427e-05	0.000389931	XM_019740302.1	CXXC5	51.41	2.98	1.74	1.46	104.91	6.25	3.42	2.94	4.39	0.16	0.11	0.12	5.69	0.29	0.16	0.2	DOWN
516	XM_019719642.1	38.6465	8.40124	1.90598	4.40783	1.0441e-05	0.000392874	XM_019719642.1	KCTD17	0	0	0	0	0	0	0	0	44.12	2.56	1.66	10.88	122.42	9.7	5.46	39.04	UP
517	XM_019719068.1	732.941	-2.28737	0.519323	-4.40451	1.06021e-05	0.000397396	XM_019719068.1	IGSF9B	897.27	12.97	7.59	76.76	1325.21	19.65	10.74	88.04	468.11	4.35	2.83	86.22	148.76	1.89	1.06	51.32	DOWN
518	XM_019739231.1	588.906	1.79572	0.407682	4.40471	1.05924e-05	0.000397396	XM_019739231.1	PPP1R3C	225	15.34	8.97	100	223	15.65	8.55	100	1574	68.96	44.81	100	541	32.38	18.22	100	UP
519	XM_019746195.1	35.438	8.47886	1.92678	4.40054	1.07982e-05	0.000403966	XM_019746195.1	DICER1	0	0	0	0	0	0	0	0	77.75	0.79	0.51	2.3	78.23	1.09	0.61	2.66	UP
520	XM_019725324.1	35.1823	-8.53878	1.94333	-4.39389	1.11339e-05	0.000415724	XM_019725324.1	FRMD5	33.11	1.13	0.66	44.6	99.23	3.47	1.9	96.23	0	0	0	0	0	0	0	0	DOWN
521	XM_019749330.1	197.531	-1.5757	0.359286	-4.38565	1.15638e-05	0.000430945	XM_019749330.1	FAM135A	278.12	8.37	4.9	41.14	269.72	8.33	4.56	39.44	123.16	2.38	1.55	21.22	96.58	2.55	1.44	14.48	DOWN
522	XM_019756163.1	39.245	8.35883	1.90634	4.38475	1.16118e-05	0.000431906	XM_019756163.1	STAU1	0	0	0	0	0	0	0	0	39.43	2.53	1.64	2.8	128.54	11.26	6.34	10.74	UP
523	XM_019729358.1	311.281	-1.17874	0.268922	-4.38322	1.16937e-05	0.00043412	XM_019729358.1	LOC109446180	371.45	16.37	9.57	83.97	431.22	19.52	10.67	86.93	213.19	6.04	3.92	82.78	207.22	8.02	4.51	89.71	DOWN
524	XM_019719584.1	103.128	-2.39422	0.546493	-4.38107	1.181e-05	0.000437601	XM_019719584.1	CLDN6	133.65	19.36	11.33	73.43	189.12	28.36	15.51	79.8	35.55	3.31	2.15	39.99	36.23	4.6	2.59	51.71	DOWN
525	XM_019715504.1	883.529	-0.803854	0.183842	-4.37252	1.22818e-05	0.000454217	XM_019715504.1	ZNF407	868.7	25.77	15.08	75.93	1212.95	36.94	20.2	81.18	595.09	11.34	7.37	67.7	820.12	21.38	12.03	71.13	NO
526	XM_019739772.1	32.5803	-8.60692	1.96868	-4.37193	1.23155e-05	0.000454598	XM_019739772.1	KCNJ13	56.03	3.33	1.95	33.49	65.04	3.97	2.17	28.82	0	0	0	0	0	0	0	0	DOWN
527	XM_019721364.1	32.7283	-8.58494	1.96758	-4.36319	1.2818e-05	0.000471482	XM_019721364.1	CTIF	47.19	1.39	0.81	15.81	75.24	2.27	1.24	20.53	0	0	0	0	0	0	0	0	DOWN
528	XM_019753380.1	86.61	-2.75211	0.630764	-4.36313	1.28215e-05	0.000471482	XM_019753380.1	LIME1	184.2	20.94	12.25	89.85	95.11	11.17	6.11	53.73	28.74	2.1	1.37	31.58	18.99	1.89	1.07	23.44	DOWN
529	XM_019724928.1	35.4161	8.42335	1.93161	4.3608	1.2959e-05	0.000475638	XM_019724928.1	SEMA4G	0	0	0	0	0	0	0	0	59.18	1.65	1.07	53.32	95.22	3.63	2.04	76.18	UP
530	XM_019753135.1	999.192	0.779269	0.178839	4.35737	1.31634e-05	0.000482229	XM_019753135.1	EPHA2	794.57	34.58	20.23	72.89	572.18	25.59	13.99	57.51	1633.48	45.69	29.69	72.52	1160.55	44.37	24.97	73.56	NO
531	XM_019733602.1	1902.97	0.713473	0.163898	4.35315	1.34193e-05	0.000490676	XM_019733602.1	TGFB3	1600.28	79.68	46.62	97.63	1084.37	55.51	30.35	99.16	3091.1	98.91	64.27	97.71	2135.1	93.38	52.55	96.51	NO
532	XM_019738915.1	377.032	1.12749	0.259109	4.3514	1.35273e-05	0.000493696	XM_019738915.1	UBE2D3	180.33	13.91	8.14	6.23	256.07	20.35	11.13	8.41	461.49	22.89	14.87	12.87	672.12	45.52	25.62	17.41	UP
533	XM_019730583.1	198.953	-1.97121	0.453094	-4.35056	1.35791e-05	0.000494655	XM_019730583.1	ZNF697	245.52	5.56	3.25	17.05	335.9	7.81	4.27	21.02	60.77	0.88	0.57	5.45	122.69	2.44	1.37	10.9	DOWN
534	XM_019738590.1	34.6234	8.43277	1.93857	4.34999	1.36143e-05	0.000495009	XM_019738590.1	PAX6	0	0	0	0	0	0	0	0	91.88	3.79	2.46	48.25	62.12	3.5	1.97	66.83	UP
535	XR_002138872.1	811.355	1.05296	0.242217	4.34717	1.37905e-05	0.000500478	XR_002138872.1	ATP6V0A2	542.5	18.92	11.07	43.22	438	15.68	8.57	34.87	1201.78	26.93	17.5	55.54	1202.95	36.85	20.74	58.6	UP
536	XM_019729004.1	8695.03	0.577065	0.132764	4.34656	1.3829e-05	0.00050094	XM_019729004.1	VCP	6153.22	318.65	186.43	96.02	6797.83	361.93	197.88	98.61	12461	414.7	269.46	97.56	10556.5	480.15	270.22	98.21	NO
537	XM_019734692.1	172.422	-1.96973	0.453534	-4.34308	1.40502e-05	0.000508004	XM_019734692.1	ADGRF5	275.09	6.73	3.94	65.6	232.53	5.84	3.19	64.48	71.23	1.12	0.73	30.19	83	1.78	1	100	DOWN
538	XM_019736984.1	32.6643	-8.55201	1.97037	-4.3403	1.4229e-05	0.000513515	XM_019736984.1	WIZ	41.64	1.07	0.63	7.57	80.43	2.12	1.16	11.88	0	0	0	0	0	0	0	0	DOWN
539	XM_019738589.1	32.2145	-8.57028	1.97518	-4.33898	1.43144e-05	0.000515636	XM_019738589.1	PAX6	48.32	3.12	1.82	50.28	71.62	4.75	2.6	80.94	0	0	0	0	0	0	0	0	DOWN
540	XM_019756589.1	32.0024	-8.57546	1.97793	-4.33557	1.45381e-05	0.000522726	XM_019756589.1	ZNF576	52.23	4.52	2.64	25.59	67.37	6.01	3.28	36.27	0	0	0	0	0	0	0	0	DOWN
541	XM_019749271.1	858.102	1.6854	0.388957	4.33313	1.47006e-05	0.000526618	XM_019749271.1	MB21D1	308	27.99	16.37	100	376.4	35.26	19.28	98	804.59	47	30.54	89.24	2094.15	167	93.99	88.51	UP
542	XM_019733500.1	31.9896	-8.57224	1.97823	-4.33329	1.46898e-05	0.000526618	XM_019733500.1	SLC8A3	51.23	1.05	0.61	23.95	67.77	1.42	0.78	30.97	0	0	0	0	0	0	0	0	DOWN
543	XM_019737652.1	32.8877	-8.53919	1.97174	-4.33079	1.48576e-05	0.000531261	XM_019737652.1	SYVN1	80.43	4.54	2.66	21.79	40.7	2.36	1.29	10.67	0	0	0	0	0	0	0	0	DOWN
544	XM_019712263.1	250.429	-1.37913	0.318508	-4.32998	1.49125e-05	0.000532246	XM_019712263.1	NRBP2	279	12.71	7.44	100	396	18.54	10.14	100	150	4.39	2.85	100	154	6.16	3.47	100	DOWN
545	XM_019740825.1	678.225	-1.26281	0.291841	-4.32704	1.51125e-05	0.000537408	XM_019740825.1	RPRD1A	900.13	30.06	17.59	90.14	851.49	29.2	15.96	76.58	620.94	13.32	8.66	92.14	301.11	8.83	4.97	69.63	DOWN
546	XM_019744449.1	1297.67	1.20749	0.279037	4.32734	1.50923e-05	0.000537408	XM_019744449.1	UTRN	903.31	11.55	6.76	19.04	572.85	7.51	4.11	9.97	2020.3	16.6	10.78	42.34	1935.18	21.75	12.24	46.03	UP
547	XM_019751797.1	504.727	-1.00405	0.232376	-4.32081	1.55456e-05	0.000551798	XM_019751797.1	PPP1R3E	571	12.28	7.18	100	676	14.91	8.15	100	331	4.57	2.97	100	409	7.73	4.35	100	DOWN
548	XM_019725807.1	1909.4	0.722825	0.167367	4.3188	1.56881e-05	0.00055584	XM_019725807.1	PSMA3	1456	332.12	194.31	100	1219	289.65	158.36	100	2797	410.61	266.8	100	2444	487.96	274.62	100	NO
549	XM_019712040.1	400.175	-1.04603	0.242248	-4.31801	1.57441e-05	0.000556806	XM_019712040.1	SLC35E2B	472.06	11.22	6.57	72.95	529.38	12.92	7.06	63.42	311.48	4.76	3.09	50.29	265.73	5.55	3.12	33.71	DOWN
550	XM_019756820.1	798.041	0.989182	0.229202	4.31577	1.59045e-05	0.000561458	XM_019756820.1	SNTB2	510	24.9	14.57	100	478.06	23.99	13.12	96.58	1109.98	34.83	22.63	94.23	1222.85	52.44	29.51	94.72	NO
551	XM_019711156.1	329.93	-1.45967	0.338396	-4.3135	1.60688e-05	0.000565399	XM_019711156.1	LMNA	488.01	25.03	14.65	10.86	407.07	21.47	11.74	7.55	179.54	5.92	3.85	1.77	205.71	9.27	5.22	3.37	DOWN
552	XM_019732151.1	1696.2	0.626399	0.145221	4.31343	1.60744e-05	0.000565399	XM_019732151.1	LTA4H	1403.07	120.03	70.23	76.17	1067.84	94.16	51.48	75.99	2686.53	147.74	96	82.2	1879.2	141.11	79.41	85.08	NO
553	XM_019731806.1	695.565	-1.19124	0.27652	-4.30797	1.64762e-05	0.000578486	XM_019731806.1	ANK3	791.2	8.38	4.9	3.54	982.61	10.67	5.83	4.11	352.33	2.4	1.56	1.19	596.18	5.55	3.12	2.18	DOWN
554	XM_019757248.1	286.974	-1.38762	0.322297	-4.30542	1.66671e-05	0.000584131	XM_019757248.1	CACNA1C	306.69	5.98	3.5	26.83	459.27	9.18	5.02	32.77	128.69	1.61	1.05	29.03	223.78	3.83	2.16	40.49	DOWN
555	XM_019746031.1	729.452	-0.92066	0.214031	-4.30153	1.69624e-05	0.000593408	XM_019746031.1	EPHA7	465.06	10.69	6.25	3.52	1352.76	31.9	17.44	9.84	355.3	5.25	3.41	1.57	704.37	14.23	8.01	3.49	NO
556	XM_019747477.1	404.495	-1.75056	0.407339	-4.29754	1.72701e-05	0.000603087	XM_019747477.1	FAM20C	582.75	32.57	19.05	15.7	546.77	31.43	17.18	12.67	329.61	11.84	7.69	15.62	118.69	5.83	3.28	18.26	DOWN
557	XM_019733549.1	963.508	-1.265	0.294584	-4.2942	1.75323e-05	0.000611144	XM_019733549.1	LTBP2	1058	18.71	10.95	100	1474	26.74	14.62	100	756	8.59	5.58	100	504	7.83	4.41	100	DOWN
558	XM_019734287.1	1677.28	0.812811	0.189336	4.29296	1.76305e-05	0.000612369	XM_019734287.1	ARSI	1290	71.52	41.84	100	909	51.82	28.33	100	3320	118.29	76.86	100	1536	74.79	42.09	100	NO
559	XM_019731947.1	1745.96	-0.713111	0.16611	-4.29301	1.76268e-05	0.000612369	XM_019731947.1	SMC4	1801.39	47.69	27.9	24.17	2235.42	60.73	33.2	32.18	1544.59	26.27	17.07	17.36	1369.69	31.86	17.93	16.81	NO
560	XM_019723527.1	126.158	2.35223	0.548366	4.28954	1.79047e-05	0.000620782	XM_019723527.1	LOC109443266	31	23.25	13.6	100	42	34.14	18.66	100	155	75.14	48.82	100	306	198.84	111.9	100	UP
561	XM_019722380.1	251.336	1.6259	0.379351	4.286	1.81922e-05	0.000629625	XM_019722380.1	TLR2	98.17	6.88	4.02	78.53	122.92	8.86	4.85	81.95	305.65	13.76	8.94	85.61	527.32	32.43	18.25	90.29	UP
562	XM_019728902.1	137.449	-1.953	0.455813	-4.28464	1.83034e-05	0.000632346	XM_019728902.1	TTF1	167.85	5.55	3.25	28.7	237.56	8.06	4.41	37.86	52.62	1.12	0.73	7.96	71.14	2.07	1.16	10.26	DOWN
563	XR_002139094.1	200.476	-2.14175	0.500278	-4.28111	1.85961e-05	0.000641317	XR_002139094.1	LOC109457781	288	21.72	12.71	100	310	24.08	13.17	100	56	2.71	1.76	100	114	7.55	4.25	100	DOWN
564	XM_019751740.1	31.0772	-8.53416	1.99377	-4.28042	1.86539e-05	0.00064217	XM_019751740.1	FMNL2	62	1.83	1.07	100	53	1.6	0.88	100	0	0	0	0	0	0	0	0	DOWN
565	XM_019725986.1	1253.62	-0.800007	0.187002	-4.27808	1.88516e-05	0.000647828	XM_019725986.1	ANKRD28	1619.99	35.03	20.49	46.31	1304.07	28.92	15.81	37.57	1331.41	18.5	12.02	37.84	738.25	14.03	7.89	27.26	NO
566	XM_019719013.1	133.566	-2.23522	0.52269	-4.27637	1.89968e-05	0.000651662	XM_019719013.1	ARHGEF4	199.19	5.08	2.97	100	207.6	5.44	2.97	94.63	43.37	0.71	0.46	100	61.15	1.37	0.77	100	DOWN
567	XM_019713350.1	178.293	-1.6515	0.38639	-4.27418	1.91841e-05	0.000656928	XM_019713350.1	INTS8	265.19	13.07	7.65	14.15	236.38	11.97	6.55	14.6	102.86	3.26	2.12	4.41	86.78	3.76	2.11	3.86	DOWN
568	XM_019727772.1	3047.92	-0.615012	0.143966	-4.27193	1.93789e-05	0.00066243	XM_019727772.1	NREP	4693.82	426.75	249.67	73.26	2144.99	201.08	109.94	60.02	3681.05	215.15	139.8	59.33	1650.83	131.72	74.13	60.23	NO
569	XM_019740441.1	541.055	-1.18064	0.276461	-4.27057	1.94973e-05	0.000665308	XM_019740441.1	GPRC5C	719.19	43.4	25.39	52.71	659.43	40.94	22.39	47.13	493.06	19.12	12.43	48.63	262.92	13.93	7.84	48.27	DOWN
570	XM_019732881.1	931.655	0.765969	0.17948	4.26771	1.97491e-05	0.000672715	XM_019732881.1	DDX5	624.46	45.43	26.58	7.78	654.05	48.99	26.79	7.62	1456.12	68.09	44.24	13.35	1145.37	73.15	41.17	12.35	NO
571	XM_019736452.1	645.723	-0.911195	0.213847	-4.26096	2.03549e-05	0.000692138	XM_019736452.1	PAN3	677.54	20.57	12.03	72.66	882.3	27.5	15.03	80.39	419.01	8.17	5.31	50.16	568.82	15.17	8.54	57.91	NO
572	XM_019753688.1	348.776	-1.52415	0.358134	-4.25581	2.08291e-05	0.000707022	XM_019753688.1	SERPINE2	468.63	29.22	17.1	65.85	481.44	30.89	16.89	76.97	276.68	11.09	7.2	84.15	138.39	7.58	4.26	70.93	DOWN
573	XM_019747850.1	466.497	1.36616	0.321366	4.25112	2.12706e-05	0.000720103	XM_019747850.1	CUNHXorf38	264.46	44	25.74	61.87	216.84	37.4	20.45	57.82	669.99	71.7	46.59	71.32	804.02	117.22	65.97	71.58	UP
574	XM_019714085.1	4797.47	0.600069	0.141162	4.25093	2.12886e-05	0.000720103	XM_019714085.1	LOC109435914	4023.92	4053.84	2371.71	100	3058.73	3403.89	1861.06	100	7303.62	4765.83	3096.68	100	5474.32	4754.26	2675.6	100	NO
575	XM_019724446.1	251.115	1.47962	0.348331	4.24772	2.15953e-05	0.000729209	XM_019724446.1	PCBP2	94.06	11.14	6.52	2.22	157.49	19.28	10.54	3.67	392.52	29.9	19.43	7.14	415.27	43.15	24.28	8.52	UP
576	XM_019718718.1	113.691	5.45682	1.28497	4.24664	2.17e-05	0.000731469	XM_019718718.1	EXPH5	0	0	0	0	23.37	0.41	0.23	6.13	189.35	2.11	1.37	25.99	280.01	4.26	2.4	25.14	UP
577	XM_019751973.1	423.107	1.31327	0.309286	4.24614	2.17481e-05	0.000731823	XM_019751973.1	RBM47	290.58	11.71	6.85	22.87	167.81	6.95	3.8	13.1	756.09	19.58	12.72	22.81	568.02	20.11	11.32	21.23	UP
578	XM_019731812.1	4203.81	0.530173	0.124895	4.24496	2.18632e-05	0.000733059	XM_019731812.1	ANK3	3221.56	105.88	61.95	44.74	3154.85	106.46	58.2	41.03	5808.91	122.68	79.71	60.69	5157.24	148.93	83.81	58.57	NO
579	XM_019724086.1	36.4709	8.23741	1.94042	4.24518	2.18419e-05	0.000733059	XM_019724086.1	LOC109443555	0	0	0	0	0	0	0	0	35	1.77	1.15	10.94	120.57	8.33	4.69	33.83	UP
580	XM_019710381.1	2765.13	0.630277	0.148489	4.2446	2.18981e-05	0.000733059	XM_019710381.1	PDXDC1	1998	82.51	48.27	100	2016	85.52	46.76	100	4275	113.44	73.71	100	3189	115.69	65.11	100	NO
581	XM_019728268.1	32.5689	8.35203	1.96851	4.24281	2.20739e-05	0.00073767	XM_019728268.1	EBF3	0	0	0	0	0	0	0	0	67.65	1.49	0.97	23.3	75.08	2.26	1.27	21.14	UP
582	XM_019750137.1	2535.99	0.596654	0.140675	4.24137	2.22161e-05	0.000741147	XM_019750137.1	HNRNPK	1943.84	117.95	69	20.84	1799.33	112.32	61.41	20.19	3586.12	139.85	90.87	23.31	3152.38	167.97	94.53	30.8	NO
583	XM_019736323.1	2454.26	-0.643346	0.15171	-4.24062	2.22901e-05	0.000742339	XM_019736323.1	VMP1	2940.43	266.88	156.14	95.08	2579	241.35	131.96	100	2604	151.93	98.72	100	1685.37	134.25	75.55	98.83	NO
584	XM_019726137.1	1992.61	0.574723	0.135646	4.23694	2.26585e-05	0.000753316	XM_019726137.1	HNRNPA2B1	1539.9	177.62	103.92	40.25	1423.84	169.65	92.76	33.65	2964.27	219.85	142.85	61.26	2319.46	234.69	132.08	48.43	NO
585	XM_019723779.1	772.694	0.767567	0.181197	4.23609	2.2745e-05	0.000754901	XM_019723779.1	HYAL1	418.36	38.23	22.37	76.57	651.08	61.36	33.55	87.68	943.38	55.43	36.01	88.21	1183.09	94.89	53.4	88.4	NO
586	XM_019724817.1	1094.65	0.745979	0.176164	4.23457	2.28988e-05	0.000758708	XM_019724817.1	PI4K2A	669	30.5	17.84	100	842	39.44	21.57	100	1331	38.99	25.33	100	1680	67.27	37.86	100	NO
587	XM_019741610.1	168.435	-1.76572	0.417069	-4.23364	2.29944e-05	0.000760369	XM_019741610.1	CPT1C	176.91	5.83	3.41	61.07	304.78	10.32	5.64	92.74	59	1.25	0.81	100	111.35	3.23	1.82	95.04	DOWN
588	XM_019724546.1	91.0767	-2.51902	0.595046	-4.23331	2.30273e-05	0.000760369	XM_019724546.1	ZBTB37	133.35	2.86	1.68	29.54	154.98	3.42	1.87	23.92	34.19	0.47	0.31	9.87	25.52	0.48	0.27	6.98	DOWN
589	XM_019726044.1	203.181	-1.67316	0.395498	-4.23052	2.33154e-05	0.000768578	XM_019726044.1	GCNT7	246	3.2	1.87	100	325	4.33	2.37	100	83	0.69	0.45	100	133	1.52	0.86	100	DOWN
590	XM_019750181.1	477.641	-0.944917	0.223497	-4.22787	2.35917e-05	0.000776366	XM_019750181.1	RBBP6	400.89	10.23	5.98	22.55	767.09	20.08	10.98	35.83	252.74	4.14	2.69	16.02	461.93	10.36	5.83	22.92	NO
591	XM_019724490.1	267.02	-2.60168	0.615823	-4.22472	2.39234e-05	0.000785951	XM_019724490.1	TNS2	453.53	16.76	9.81	33.14	375.97	14.27	7.8	21.18	47.19	1.12	0.73	6.03	135.6	4.4	2.48	12	DOWN
592	XM_019751192.1	833.017	-0.730895	0.173062	-4.22331	2.40741e-05	0.000788235	XM_019751192.1	MEST	978.26	66.25	38.76	96.56	947.7	66.07	36.12	90.31	766.87	33.38	21.69	89.59	619.59	36.84	20.74	91.12	NO
593	XM_019745402.1	410.293	-1.14826	0.271869	-4.2236	2.40436e-05	0.000788235	XM_019745402.1	RREB1	524.81	8.99	5.26	44.5	521.21	9.16	5.01	31.21	261.59	2.88	1.87	15.29	300.47	4.53	2.55	13.22	DOWN
594	XR_002139458.1	32.3277	8.32769	1.97279	4.22127	2.42926e-05	0.000794049	XR_002139458.1	FBXO46	0	0	0	0	0	0	0	0	88	2.24	1.46	43.42	56.25	1.96	1.1	21.02	UP
595	XM_019718180.1	194.194	-1.92336	0.455788	-4.21987	2.44443e-05	0.000797665	XM_019718180.1	XIAP	211.1	11.54	6.75	19.76	366.19	20.59	11.26	31.86	95.67	3.36	2.18	7.85	79.41	3.81	2.15	6.48	DOWN
596	XM_019747485.1	1091.63	-0.897361	0.212796	-4.217	2.47577e-05	0.000805186	XM_019747485.1	PDGFA	1399.48	206.32	120.71	89.75	1208.19	184.43	100.84	88.55	1116.41	105.85	68.78	89.3	614.78	79.46	44.72	87.04	NO
597	XM_019738280.1	1318.48	0.725181	0.171958	4.2172	2.47357e-05	0.000805186	XM_019738280.1	PHYH	968	135.62	79.35	100	875	126.86	69.36	100	1886	169.93	110.42	100	1735	213.13	119.95	100	NO
598	XM_019717722.1	29.9598	-8.48641	2.01275	-4.21634	2.48305e-05	0.000806201	XM_019717722.1	LOC109438110	56.71	2.84	1.66	10.05	53.81	2.77	1.51	9.6	0	0	0	0	0	0	0	0	DOWN
599	XM_019739686.1	797.675	-0.743565	0.176428	-4.21454	2.50284e-05	0.000811271	XM_019739686.1	SETBP1	914	15.18	8.88	100	938	15.97	8.73	100	686	7.32	4.76	100	630	9.19	5.17	100	NO
600	XM_019718067.1	915.301	1.08444	0.257565	4.21037	2.54957e-05	0.000823888	XM_019718067.1	LOC109438274	487.18	42.37	24.79	30.16	575.54	51.59	28.21	31.2	1061.25	59.33	38.55	31.77	1675.66	127.9	71.98	49.66	UP
601	XM_019718028.1	1060.08	0.710862	0.168839	4.21031	2.55025e-05	0.000823888	XM_019718028.1	SEMA4B	726.71	33.76	19.75	97.02	763.15	36.44	19.92	94.02	1446.33	43.18	28.06	94.15	1452.32	59.26	33.35	96.54	NO
602	XM_019729541.1	912.302	0.75083	0.178379	4.20917	2.56306e-05	0.00082528	XM_019729541.1	ME1	559	42.75	25.01	100	708	55.77	30.49	100	1280	62.92	40.89	100	1238	83.12	46.78	100	NO
603	XM_019714018.1	31.7206	-8.39407	1.99415	-4.20934	2.56114e-05	0.00082528	XM_019714018.1	WDR5B	29.63	2.53	1.48	36.98	89	7.83	4.28	100	0	0	0	0	0	0	0	0	DOWN
604	XM_019750382.1	1496.54	0.737143	0.175213	4.20712	2.58643e-05	0.000830803	XM_019750382.1	LARP1	924.11	20.16	11.79	21.29	1144.88	25.62	14.01	19.5	1786.45	25.04	16.27	28.99	2323.25	44.54	25.07	30.31	NO
605	XM_019719567.1	447.35	0.978448	0.232581	4.20692	2.58877e-05	0.000830803	XM_019719567.1	TCEAL8	301.92	50.93	29.79	37.55	251.92	44.07	24.09	39.23	813.51	88.27	57.35	39.28	512.42	75.74	42.63	44.16	NO
606	XM_019739935.1	37.2012	8.1549	1.94134	4.20067	2.66131e-05	0.000852672	XM_019739935.1	RPRD2	0	0	0	0	0.09	0	0	0.01	144.5	1.97	1.28	19.05	26.07	0.49	0.27	1.7	UP
607	XM_019733446.1	33.0734	8.27111	1.96922	4.2002	2.66679e-05	0.000853022	XM_019733446.1	ZNF410	0	0	0	0	0	0	0	0	46.67	2.34	1.52	5.3	95.59	6.55	3.69	12.23	UP
608	XM_019726940.1	980.497	0.933714	0.222386	4.19862	2.68547e-05	0.000857584	XM_019726940.1	IDH1	685.58	53.87	31.52	88.83	565.48	45.77	25.03	77.55	1429.76	72.21	46.92	79.51	1398.93	96.49	54.3	81.49	NO
609	XM_019749496.1	912.781	0.710286	0.169292	4.19563	2.72115e-05	0.00086755	XM_019749496.1	EZR	683.37	52.26	30.58	53.25	600.04	47.27	25.84	54.81	1401.89	68.92	44.78	55.4	1105.86	74.25	41.79	54.82	NO
610	XM_019714081.1	397.336	1.14744	0.273569	4.19434	2.7367e-05	0.000870541	XM_019714081.1	GAREM1	149.21	3.47	2.03	22.79	298.09	7.12	3.89	43.91	366.98	5.49	3.57	44.01	831	17	9.57	100	UP
611	XR_002137243.1	952.453	-1.40421	0.334806	-4.19411	2.7395e-05	0.000870541	XR_002137243.1	SON	1153.62	18.58	10.87	9.07	1354.91	22.37	12.23	9.28	387.6	4.01	2.61	2.67	808.58	11.44	6.44	4.27	DOWN
612	XM_019723232.1	1477.18	0.791643	0.188886	4.19111	2.7759e-05	0.000880667	XM_019723232.1	SQLE	727	43.2	25.27	100	1323	80.87	44.22	100	1821	69.54	45.19	100	2242	116.99	65.84	100	NO
613	XM_019721495.1	114.183	-2.11465	0.50491	-4.18817	2.81209e-05	0.000890694	XM_019721495.1	MTSS1	148.98	5.24	3.06	13.51	195.91	7.07	3.87	14.87	44.11	1	0.65	5.63	49.74	1.54	0.86	6.89	DOWN
614	XM_019749798.1	306.858	-1.16982	0.279403	-4.18687	2.8283e-05	0.000894369	XM_019749798.1	DGKH	425.66	7.12	4.17	68.87	357.86	6.14	3.36	51.34	259.05	2.79	1.81	61.97	164.06	2.41	1.36	38.03	DOWN
615	XM_019721170.1	356.141	1.06153	0.253614	4.18561	2.84395e-05	0.000897857	XM_019721170.1	SPIN1	165.84	6.26	3.66	7.09	261.5	10.14	5.54	10.94	428.62	10.4	6.75	12.14	623.23	20.67	11.63	22.43	UP
616	XM_019716161.1	3858.3	0.511063	0.122125	4.18475	2.85474e-05	0.000899801	XM_019716161.1	NCOA4	2985.65	144.83	84.73	76.86	2910.24	145.11	79.34	77.64	5484.33	170.97	111.09	70.31	4546.61	193.73	109.03	71.12	NO
617	XM_019756433.1	29.4331	-8.4594	2.02263	-4.18238	2.88469e-05	0.000907767	XM_019756433.1	CDIP1	57.42	5.42	3.17	25.75	52.04	5.07	2.77	20.4	0	0	0	0	0	0	0	0	DOWN
618	XR_002137147.1	80.9759	-2.70433	0.648253	-4.17172	3.02311e-05	0.000949785	XR_002137147.1	LOC109446121	115.77	2.25	1.31	36.28	144.48	2.87	1.57	40.33	19.27	0.24	0.16	14.89	28.92	0.49	0.28	14.32	DOWN
619	XM_019740102.1	103.012	2.45935	0.589587	4.1713	3.02865e-05	0.000949989	XM_019740102.1	CLOCK	30.02	0.5	0.29	1.61	28.12	0.48	0.26	1.44	167.29	1.8	1.17	8.46	214.7	3.17	1.78	9.69	UP
620	XM_019733452.1	506.285	-0.875837	0.209988	-4.17089	3.03412e-05	0.000950167	XM_019733452.1	PCNX1	546.25	6.94	4.06	18.29	672.25	8.75	4.79	19.53	382.54	3.12	2.03	9.96	401.96	4.49	2.53	10.59	NO
621	XM_019724489.1	1138.9	-0.652642	0.156506	-4.17008	3.04489e-05	0.000952005	XM_019724489.1	TNS2	1024.47	33.81	19.78	66.86	1567.03	53.1	29.03	78.82	823.81	17.47	11.35	93.97	1113.4	32.29	18.17	88	NO
622	XM_019724555.1	532.063	-1.50814	0.36214	-4.16452	3.12011e-05	0.000973957	XM_019724555.1	CSRNP2	642.71	11.71	6.85	32.36	786.89	14.71	8.04	38.62	201.63	2.36	1.53	11.26	434.29	6.96	3.91	17.1	DOWN
623	XM_019748927.1	251.255	-1.31387	0.315832	-4.16001	3.18227e-05	0.000990689	XM_019748927.1	TSPAN8	438	65.93	38.57	100	217	33.83	18.49	100	240	23.23	15.1	100	90	11.88	6.68	100	DOWN
624	XM_019744192.1	32.9471	8.21209	1.97411	4.1599	3.18392e-05	0.000990689	XM_019744192.1	UHRF1	0	0	0	0	0	0	0	0	111.65	4.81	3.13	4.47	36.78	2.17	1.22	1.47	UP
625	XM_019715199.1	3192.66	0.52468	0.126195	4.15768	3.21497e-05	0.000998751	XM_019715199.1	PSMA2	2697	661.02	386.73	100	2137	546.28	298.68	100	5059	798.09	518.57	100	3331	714.35	402.02	100	NO
626	XM_019735992.1	281.236	1.66043	0.399438	4.15691	3.22581e-05	0.00100052	XM_019735992.1	PML	74.9	6.94	4.06	20.38	154.14	14.73	8.05	32.73	222.18	13.24	8.6	36.96	719.63	58.53	32.94	36.9	UP
627	XM_019755196.1	1171.95	0.652751	0.15706	4.15607	3.23772e-05	0.00100261	XM_019755196.1	NSFL1C	746.86	48.54	28.4	94.88	949.31	63.5	34.72	95.58	1546.91	64.62	41.99	95.89	1600.77	91.36	51.41	95.04	NO
628	XM_019735621.1	909.039	-1.30141	0.313249	-4.15456	3.25914e-05	0.00100763	XM_019735621.1	TBC1D16	1059.63	23.82	13.94	64.29	1328.53	30.64	16.75	60.47	759.93	10.98	7.13	52.83	430.03	8.5	4.78	37.4	DOWN
629	XM_019725282.1	153.105	1.76565	0.425213	4.15239	3.29017e-05	0.00101561	XM_019725282.1	TIAL1	64.11	2.51	1.47	4.55	64.61	2.6	1.42	4.62	282.1	7.1	4.62	19.7	241.47	8.31	4.68	13.32	UP
630	XM_019757172.1	1881.69	0.78315	0.188627	4.15184	3.29812e-05	0.00101645	XM_019757172.1	LRIG1	1223.63	38	22.23	91.45	1324.28	42.21	23.08	94.16	2355.12	46.99	30.53	95.19	2877.52	78.51	44.18	93.1	NO
631	XM_019725756.1	30.9427	8.28056	1.99477	4.15113	3.30834e-05	0.00101798	XM_019725756.1	FBXO34	0	0	0	0	0	0	0	0	65.62	2.01	1.31	4.59	69.96	2.93	1.65	5.62	UP
632	XM_019738513.1	2336.98	-0.584604	0.140843	-4.15075	3.31385e-05	0.00101806	XM_019738513.1	QSER1	2477.48	45.27	26.49	85.11	2721.88	51.01	27.89	86.91	2018.96	23.7	15.4	79.83	2098.39	33.7	18.97	82.98	NO
633	XM_019746316.1	1587.5	0.911578	0.219768	4.1479	3.35536e-05	0.00102919	XM_019746316.1	ASB9	1054.76	148.83	87.07	98.74	943.99	137.86	75.37	98.73	3067.46	278.36	180.87	99.33	1621.15	200.56	112.87	99.33	NO
634	XM_019730515.1	29.0033	-8.42245	2.03108	-4.14679	3.37166e-05	0.00103256	XM_019730515.1	PSRC1	44.08	3.94	2.3	10.56	64.23	5.92	3.24	14.61	0	0	0	0	0	0	0	0	DOWN
635	XM_019716266.1	796.082	-0.748726	0.180607	-4.1456	3.38918e-05	0.00103629	XM_019716266.1	PHLDB1	832.38	17.55	10.27	69.53	1020.21	22.06	12.06	68.82	609.41	8.25	5.36	53.32	697.04	12.91	7.27	52.18	NO
636	XM_019727630.1	1216.64	-0.662199	0.159769	-4.14473	3.4022e-05	0.001037	XM_019727630.1	LOC109445341	1189.41	46.61	27.27	97.25	1588.86	63.95	34.96	96.43	1010.24	25.44	16.53	99.26	1056.02	36.35	20.46	98.14	NO
637	XM_019719479.1	238.57	-1.36946	0.330396	-4.14492	3.39932e-05	0.001037	XM_019719479.1	PGGHG	264.87	12.83	7.51	32.08	377.28	18.79	10.27	42.31	144.92	4.51	2.93	24.2	146.43	6.23	3.51	21.72	DOWN
638	XM_019742880.1	1420.7	0.773475	0.186686	4.1432	3.42499e-05	0.00104068	XM_019742880.1	DHCR24	720	28.57	16.72	100	1263	51.49	28.15	100	1771	45.16	29.35	100	2125	74.09	41.7	100	NO
639	XR_002138651.1	899.182	0.800524	0.193198	4.14354	3.41984e-05	0.00104068	XR_002138651.1	ERO1B	738.18	36.93	21.61	63.84	483.97	24.89	13.61	51.59	1507.89	48.48	31.5	66.73	1017.85	44.73	25.17	58.87	NO
640	XM_019747845.1	1292.36	-1.18493	0.286524	-4.13553	3.54139e-05	0.00107437	XM_019747845.1	USP9X	1782.04	26.01	15.22	16.28	1525.8	22.83	12.48	12.31	748.03	7.01	4.56	4.62	992.65	12.73	7.17	8.45	DOWN
641	XM_019742659.1	2586.99	-0.604745	0.146282	-4.1341	3.56342e-05	0.00107937	XM_019742659.1	ZCCHC14	2721.59	63.45	37.12	96.47	3073.42	73.51	40.19	90.22	2456.95	36.8	23.91	93.32	2080.19	42.62	23.98	88.52	NO
642	XM_019725133.1	460.183	-0.965674	0.233657	-4.13287	3.58268e-05	0.00108351	XM_019725133.1	GPAM	590.19	15.03	8.79	49.7	533.92	13.95	7.63	36.57	419.27	6.86	4.46	31.01	278.44	6.23	3.51	28.5	NO
643	XM_019742858.1	1917	0.56544	0.136893	4.13053	3.61923e-05	0.00109286	XM_019742858.1	ZYG11B	1465	34.77	20.34	100	1400	34.09	18.64	100	2756	42.02	27.31	100	2303	48.03	27.03	100	NO
644	XM_019749427.1	309.87	1.29545	0.313888	4.1271	3.67363e-05	0.00110756	XM_019749427.1	AKR1A1	202.77	36.34	21.26	64.98	132.81	24.7	13.5	42.03	549.96	63.4	41.2	65.21	419.69	65.89	37.08	49.57	UP
645	XM_019739339.1	318.838	-1.98989	0.482597	-4.12331	3.73468e-05	0.00112423	XM_019739339.1	HOXD4	420	26.56	15.54	100	499	32.46	17.75	100	82	3.33	2.17	100	225	12.49	7.03	100	DOWN
646	XM_019712457.1	545.5	1.45843	0.35398	4.12008	3.78738e-05	0.00113832	XM_019712457.1	PPA1	288	43.39	25.39	100	242	37.76	20.65	100	719	69.67	45.27	100	1035	136.69	76.93	100	UP
647	XM_019736171.1	638.869	1.17397	0.285018	4.11894	3.80613e-05	0.00114219	XM_019736171.1	TRAPPC11	297.66	11.49	6.72	25.43	437.86	17.36	9.49	38.28	1096.59	27.19	17.67	71.53	858.3	29.1	16.38	52.56	UP
648	XM_019736494.1	778.075	-0.777896	0.188895	-4.11813	3.81956e-05	0.00114445	XM_019736494.1	FLT1	835	19.45	11.38	100	992	23.71	12.96	100	668	10	6.5	100	596	12.2	6.87	100	NO
649	XM_019717343.1	121.932	-2.01665	0.489844	-4.11692	3.8397e-05	0.00114872	XM_019717343.1	VPS13C	218.03	2.69	1.58	4.95	141.88	1.8	0.98	2.65	71.71	0.57	0.37	1.27	36.88	0.4	0.23	0.9	DOWN
650	XM_019751590.1	28.7328	-8.39228	2.03903	-4.11583	3.85794e-05	0.00115239	XM_019751590.1	KCP	64.05	2.27	1.33	12.33	41.72	1.52	0.83	7.37	0	0	0	0	0	0	0	0	DOWN
651	XM_019735793.1	640.337	-1.01525	0.246709	-4.11517	3.86888e-05	0.00115389	XM_019735793.1	ABCC5	738.3	21	12.28	94.69	849.62	24.8	13.56	92.47	553.9	10.12	6.58	97.76	391	9.77	5.5	100	DOWN
652	XM_019755403.1	61.2107	6.01752	1.46493	4.10771	3.99604e-05	0.00118635	XM_019755403.1	ADGRG2	4.65	0.16	0.1	4.31	0	0	0	0	118.18	2.68	1.74	52.81	144.16	4.48	2.52	55.75	UP
653	XM_019755651.1	1024.97	0.739772	0.180092	4.10776	3.99517e-05	0.00118635	XM_019755651.1	DHCR7	616	44.77	26.19	100	817	61.14	33.43	100	1427	66.66	43.32	100	1391	88.76	49.95	100	NO
654	XM_019749922.1	31.16	8.20718	1.99772	4.10828	3.98612e-05	0.00118635	XM_019749922.1	LOC109457202	0	0	0	0	0	0	0	0	46.53	1.38	0.9	3.56	87.56	3.55	2	6.52	UP
655	XM_019728996.1	29.0858	-8.36054	2.03671	-4.10493	4.04429e-05	0.00119884	XM_019728996.1	AMPD3	70.64	2.84	1.66	69.02	36.19	1.49	0.82	32.88	0	0	0	0	0	0	0	0	DOWN
656	XM_019744810.1	526.72	-1.22286	0.298046	-4.10291	4.07978e-05	0.00120752	XM_019744810.1	EMP1	687	245.79	143.8	100	665	250.25	136.83	100	479	110.41	71.74	100	246	76.84	43.24	100	DOWN
657	XM_019731810.1	658.257	-0.801143	0.195339	-4.1013	4.10835e-05	0.00121319	XM_019731810.1	ANK3	695.71	15.32	8.96	6.47	859.53	19.42	10.62	7.48	539.52	7.63	4.96	3.78	516.45	9.99	5.62	3.93	NO
658	XM_019724587.1	2739.32	0.661702	0.161347	4.10113	4.11144e-05	0.00121319	XM_019724587.1	LIMA1	2005.86	94.8	55.46	67.73	1923.51	93.43	51.08	67.03	3685.72	111.94	72.74	68.6	3702.69	153.71	86.51	71.55	NO
659	XM_019738841.1	1160.52	0.679747	0.165769	4.10057	4.12141e-05	0.00121355	XM_019738841.1	BAK1	867	75.11	43.94	100	787	70.28	38.42	100	1686	93.89	61.01	100	1468	111.62	62.82	100	NO
660	XM_019732040.1	385.538	1.26608	0.308773	4.10036	4.12517e-05	0.00121355	XM_019732040.1	VEPH1	161.51	6.57	3.85	27.78	266.91	11.16	6.1	42.09	617.82	16.16	10.5	60.69	574.71	20.55	11.57	40.86	UP
661	XM_019752780.1	102.834	-2.24594	0.548682	-4.09333	4.25226e-05	0.00124904	XM_019752780.1	SLC12A9	128.17	6.55	3.83	31.4	189.04	9.93	5.43	33.2	38.61	1.27	0.82	7.06	38.57	1.73	0.97	9.69	DOWN
662	XM_019750333.1	3115.73	0.520045	0.127078	4.09232	4.27076e-05	0.00125259	XM_019750333.1	MOB1A	2388.62	94.09	55.05	88.69	2357.48	95.38	52.15	89.67	4315.13	109.22	70.97	91.61	3791.65	131.21	73.84	90.03	NO
663	XM_019742425.1	1965.26	1.51687	0.370893	4.08978	4.31779e-05	0.00126447	XM_019742425.1	STAT2	804.16	32.21	18.85	80.54	916.86	37.73	20.63	88.75	1843.25	47.45	30.83	76.87	4620.66	162.61	91.51	79.54	UP
664	XM_019753638.1	469.886	1.41963	0.347232	4.08842	4.34323e-05	0.00127	XM_019753638.1	ZNF12	219.95	8.53	4.99	17.62	236.63	9.43	5.15	21.76	551.39	13.74	8.93	41.33	954.43	32.53	18.3	71.28	UP
665	XM_019739878.1	2252.64	0.542749	0.133017	4.0803	4.49784e-05	0.00131323	XM_019739878.1	LOC109451554	1865	1130.64	661.48	100	1523	989.68	541.1	100	3532	1382.32	898.19	100	2411	1269.9	714.68	100	NO
666	XM_019718272.1	27.7635	-8.37804	2.05465	-4.07759	4.55052e-05	0.00132662	XM_019718272.1	LOC109438409	50.49	2.55	1.49	12.72	52.78	2.74	1.5	14.2	0	0	0	0	0	0	0	0	DOWN
667	XM_019718576.1	27.866	-8.36904	2.05455	-4.07342	4.63277e-05	0.00134857	XM_019718576.1	SYT8	58	3.83	2.24	100	45	3.06	1.67	100	0	0	0	0	0	0	0	0.01	DOWN
668	XM_019712764.1	517.311	-0.938441	0.230741	-4.06707	4.76076e-05	0.00138376	XM_019712764.1	GAREM2	598	25.82	15.11	100	663	29.41	16.08	100	443	12.29	7.99	100	344	13.05	7.34	100	NO
669	XM_019744982.1	273.911	1.61419	0.397011	4.06586	4.78564e-05	0.00138891	XM_019744982.1	KEAP1	94.51	6.4	3.75	8.1	161.26	11.25	6.15	12.73	504.59	21.97	14.28	26.91	404.33	24.05	13.54	22.87	UP
670	XM_019754620.1	29.4826	8.20462	2.02094	4.0598	4.91149e-05	0.00141534	XM_019754620.1	FKBP15	0	0	0	0	0	0	0	0	77.46	2	1.3	7.09	53.93	1.91	1.07	4.82	UP
671	XM_019747254.1	480.324	-0.888784	0.218854	-4.06108	4.88467e-05	0.00141534	XM_019747254.1	INF2	503	34.81	20.37	100	655	46.67	25.51	100	335	14.9	9.68	100	405	24.61	13.85	100	NO
672	XM_019717692.1	122.759	-2.23436	0.550373	-4.05972	4.91316e-05	0.00141534	XM_019717692.1	KDM5C	198.43	5.28	3.09	6.16	175.53	4.8	2.62	4.38	40.91	0.7	0.45	0.84	54.4	1.27	0.72	1.19	DOWN
673	XM_019716009.1	49.6086	-3.54538	0.873181	-4.0603	4.90095e-05	0.00141534	XM_019716009.1	PLPP2	85.08	2.85	1.67	79.01	84.35	2.9	1.59	46.77	12.16	0.26	0.17	26.86	6.05	0.18	0.1	14.78	DOWN
674	XM_019749569.1	5718.92	-0.492414	0.121283	-4.06004	4.90653e-05	0.00141534	XM_019749569.1	SOD2	5994	298.65	174.73	100	6406	328.11	179.39	100	5341	171.02	111.12	100	5133	224.64	126.42	100	NO
675	XM_019717120.1	307.964	-1.28791	0.317273	-4.05932	4.92167e-05	0.00141569	XM_019717120.1	LOC109437720	358.45	15.03	8.79	24.48	448.1	19.3	10.55	27.55	159.2	4.29	2.79	16.29	238.01	8.76	4.93	21.93	DOWN
676	XM_019754357.1	24911.6	1.17237	0.288948	4.05739	4.96252e-05	0.00142533	XM_019754357.1	TPI1	14549.2	2159.04	1263.15	100	12246.5	1881.84	1028.89	100	57329.2	5471.58	3555.26	100	22303.6	2901.49	1632.9	100	UP
677	XM_019711003.1	153.394	-2.0472	0.504762	-4.05577	4.99695e-05	0.0014331	XM_019711003.1	FAM193B	215.49	8.83	5.17	54.82	240.01	10.1	5.52	43.56	51.18	1.35	0.88	23.48	83.18	2.99	1.68	32.54	DOWN
678	XM_019748701.1	614.402	-0.789583	0.194817	-4.05295	5.05754e-05	0.00144834	XM_019748701.1	ANXA2	536.67	78.46	45.9	6.43	916.52	138.73	75.85	12.82	405.8	38.16	24.79	3.84	573.62	73.52	41.38	8.67	NO
679	XM_019747214.1	585.144	-1.06808	0.263624	-4.05154	5.08813e-05	0.00145495	XM_019747214.1	PACS2	645	19.02	11.13	100	829	25.09	13.72	100	477	9.04	5.87	100	360	9.33	5.25	100	DOWN
680	XM_019754564.1	155.444	4.29902	1.06136	4.05049	5.11106e-05	0.00145936	XM_019754564.1	YTHDF3	58.32	1.9	1.11	2.02	0.05	0	0	0	587.64	12.3	7.99	14.63	54.15	1.55	0.87	1.37	UP
681	XM_019742059.1	575.857	1.16376	0.287397	4.04932	5.13676e-05	0.00146454	XM_019742059.1	PLAT	318	8.33	4.88	100	330	8.88	4.85	100	725	12.21	7.93	100	1025	23.61	13.29	100	UP
682	XM_019749564.1	27.9685	-8.32588	2.05677	-4.04804	5.16493e-05	0.00147041	XM_019749564.1	LPAR1	66.27	3.31	1.94	10.25	37.01	1.9	1.04	7.6	0	0	0	0	0	0	0	0	DOWN
683	XM_019748388.1	1063.71	0.713529	0.176522	4.04215	5.29626e-05	0.0015056	XM_019748388.1	PPHLN1	886.03	45.47	26.6	53.44	612	32.29	17.65	40.64	1736.5	57.26	37.21	57.63	1188.68	53.57	30.15	54.62	NO
684	XR_002135813.1	276.522	-1.16282	0.288018	-4.03731	5.4067e-05	0.00153474	XR_002135813.1	LOC109434441	329	26.32	15.4	100	381	31.4	17.17	100	191	9.82	6.38	100	185	12.99	7.31	100	DOWN
685	XM_019732340.1	455.485	1.2716	0.315037	4.03635	5.42884e-05	0.00153878	XM_019732340.1	CHD9	178.58	2.43	1.42	5.1	331.9	4.62	2.53	8.79	714.62	6.24	4.05	19.85	688.51	8.22	4.63	15.5	UP
686	XM_019732476.1	33.0975	6.93666	1.7195	4.03411	5.48085e-05	0.00154962	XM_019732476.1	CCL5	0	0	0	0	1	0.79	0.43	100	47	22.15	14.39	100	95	60.05	33.79	100	UP
687	XM_019728817.1	192.755	1.58343	0.392519	4.03402	5.48306e-05	0.00154962	XM_019728817.1	PTGES	78	14.59	8.54	100	102	19.81	10.83	100	343	41.28	26.82	100	295	48.34	27.2	100	UP
688	XM_019730784.1	268.329	-1.56852	0.388976	-4.03244	5.52014e-05	0.00155783	XM_019730784.1	TRPM3	324.7	8.01	4.69	34.87	410.6	10.4	5.68	33.28	107.57	1.71	1.11	18.18	197.18	4.28	2.41	32.58	DOWN
689	XM_019751539.1	33.8938	6.98092	1.73196	4.03064	5.5625e-05	0.00156751	XM_019751539.1	NFYA	0.91	0.04	0.02	0.04	0	0	0	0	104.45	2.81	1.83	3.5	47.43	1.74	0.98	1.52	UP
690	XM_019737620.1	314.458	-1.92737	0.478724	-4.02606	5.67196e-05	0.00159604	XM_019737620.1	LOC109450384	421.96	15.24	8.91	48.2	477.8	17.72	9.69	47.82	87.01	2.02	1.31	13.3	222.82	7.07	3.98	26.35	DOWN
691	XM_019714745.1	345.324	-1.09516	0.272043	-4.0257	5.68053e-05	0.00159614	XM_019714745.1	AP2A2	456.8	24.29	14.21	70.3	411.28	22.49	12.3	56.29	302.12	10.33	6.71	52.84	192.21	8.98	5.05	29.55	DOWN
692	XM_019757220.1	28.8142	8.18165	2.03262	4.02516	5.69354e-05	0.00159748	XM_019757220.1	USP18	0	0	0	0	0	0	0	0	65.38	4.85	3.15	3.35	61.86	6.25	3.52	1.29	UP
693	XM_019741988.1	2675.62	0.61532	0.153021	4.02115	5.79147e-05	0.00162028	XM_019741988.1	PAPSS1	2001	140.4	82.14	100	1897	137.03	74.92	100	4272	192.65	125.18	100	2945	181.42	102.1	100	NO
694	XM_019732225.1	180.246	1.61568	0.401769	4.02141	5.78511e-05	0.00162028	XM_019732225.1	SLTM	56.87	2.6	1.52	8.52	112.33	5.27	2.88	16.02	254.21	7.46	4.85	36.52	335.73	13.47	7.58	39.2	UP
695	XM_019745201.1	537.276	1.14402	0.284625	4.0194	5.83473e-05	0.00163003	XM_019745201.1	PLSCR3	273.36	29.29	17.13	49.73	333.46	36.88	20.16	50.87	622.46	42.88	27.86	78.86	1005.05	94.47	53.17	69.87	UP
696	XM_019730309.1	317.699	-2.24174	0.558088	-4.01682	5.89893e-05	0.0016456	XM_019730309.1	TTC3	519.14	12.86	7.52	15.2	430.54	10.94	5.98	11.24	73.54	1.17	0.76	2.83	188.09	4.09	2.3	11.69	DOWN
697	XM_019743432.1	895.429	-0.678623	0.169091	-4.01336	5.98594e-05	0.00166747	XM_019743432.1	PDE4D	1002.79	22.65	13.25	71.7	1041.17	24.13	13.19	73.18	789.87	11.46	7.45	66.34	729.41	14.48	8.15	44.41	NO
698	XM_019745745.1	1376.93	1.65665	0.412945	4.0118	6.02579e-05	0.0016757	XM_019745745.1	PFKL	502	31.3	18.31	100	657	42.15	23.05	100	3465	138.86	90.23	100	1337	73.21	41.2	100	UP
699	XM_019754487.1	1418.08	0.673928	0.167998	4.01153	6.03273e-05	0.0016757	XM_019754487.1	PSMA1	1079	179.13	104.8	100	948	163.19	89.22	100	2036	217.43	141.28	100	1808	263.04	148.04	100	NO
700	XM_019733611.1	731.767	0.873854	0.217881	4.01069	6.05414e-05	0.00167924	XM_019733611.1	ACSS2	423	24.77	14.49	100	540	32.53	17.79	100	1129	42.49	27.61	100	961	49.42	27.81	100	NO
701	XM_019749426.1	317.081	1.0723	0.267729	4.00516	6.19767e-05	0.00171661	XM_019749426.1	AKR1A1	142.23	19.58	11.46	35.02	239.19	34.07	18.63	57.97	382.04	33.82	21.98	34.79	555.31	67.03	37.72	50.43	UP
702	XM_019713241.1	26.6717	-8.31959	2.07818	-4.00331	6.24636e-05	0.00172763	XM_019713241.1	UBAP2L	46.82	1.45	0.85	4.35	51.85	1.65	0.9	3.78	0	0	0	0	0	0	0	0	DOWN
703	XM_019755795.1	279.558	1.20371	0.300808	4.00157	6.29237e-05	0.00173788	XM_019755795.1	ARHGAP28	147.8	11.14	6.52	26.98	165.8	12.87	7.03	32.57	475.62	23.04	14.97	38.57	387.11	25.61	14.41	30.26	UP
704	XM_019738383.1	365.223	1.06752	0.266826	4.0008	6.31278e-05	0.00174104	XM_019738383.1	UBR2	109.59	2.32	1.35	5.46	344.37	7.46	4.08	15.75	325.96	4.42	2.87	15.15	728.35	13.52	7.61	31.51	UP
705	XM_019718660.1	27.4546	-8.27798	2.06941	-4.00016	6.32996e-05	0.0017433	XM_019718660.1	FAM136A	67.48	7.98	4.67	10.44	33.57	4.1	2.24	5.91	0	0	0	0	0	0	0	0	DOWN
706	XM_019734911.1	38.3097	-5.84957	1.46257	-3.99951	6.34738e-05	0.00174562	XM_019734911.1	BTBD3	37.61	1.11	0.65	3.27	102.03	3.08	1.68	8.82	0	0	0	0	3.79	0.1	0.06	0.25	DOWN
707	XM_019748492.1	107.248	2.46705	0.617032	3.99825	6.38129e-05	0.00175246	XM_019748492.1	WISP2	58.25	7.19	4.2	12.39	4.74	0.6	0.33	1.37	378.95	30.06	19.53	61.9	35	3.79	2.13	100	UP
708	XM_019748416.1	1842.92	-0.565536	0.141816	-3.98783	6.66812e-05	0.00182533	XM_019748416.1	ANO6	2015.42	111.69	65.35	68.69	2061.99	117.52	64.25	62.63	1806.11	64.33	41.8	57.85	1483.93	72.22	40.65	67.08	NO
709	XM_019741287.1	897.386	0.672949	0.168736	3.98817	6.65841e-05	0.00182533	XM_019741287.1	DSC2	677.6	37.46	21.92	68.99	601.69	34.21	18.7	59.9	1399.66	49.73	32.31	63.66	1046.86	50.83	28.6	64.57	NO
710	XM_019719044.1	1929.5	0.891923	0.223675	3.98759	6.67482e-05	0.00182533	XM_019719044.1	FADS2	1047	60.57	35.44	100	1484	88.31	48.28	100	3051	113.44	73.71	100	2480	126	70.91	100	NO
711	XM_019731681.1	67.019	-2.71421	0.681867	-3.98055	6.8755e-05	0.001877	XM_019731681.1	DBNL	99.03	4.52	2.65	7.58	116.72	5.48	3	7.16	19.3	0.57	0.37	0.73	19.53	0.78	0.44	1.21	DOWN
712	XM_019725915.1	398.876	-1.06553	0.267701	-3.98029	6.88311e-05	0.001877	XM_019725915.1	TOPBP1	501.09	17.43	10.2	21.3	497.54	17.77	9.71	19.52	269.24	6.02	3.91	9.69	298.97	9.14	5.14	11.08	DOWN
713	XM_019722122.1	27.7948	-8.23147	2.06855	-3.97934	6.91073e-05	0.00188189	XM_019722122.1	TCF4	72.7	1.79	1.05	6.91	29.1	0.74	0.4	2.35	0	0	0	0	0	0	0	0	DOWN
714	XM_019750226.1	3541.33	1.51582	0.381097	3.9775	6.96427e-05	0.00189381	XM_019750226.1	SAMHD1	1550	65.34	38.23	100	1570	67.99	37.18	100	3423	92.72	60.25	100	8209	303.99	171.08	100	UP
715	XM_019731119.1	2388.21	0.58341	0.146708	3.97668	6.98839e-05	0.00189771	XM_019731119.1	FLRT2	1655.88	34.63	20.26	44.03	1894.81	40.64	22.22	50.8	3396.97	45.64	29.65	62.2	2931.06	53.87	30.31	55.3	NO
716	XM_019747160.1	59.558	-2.90094	0.729622	-3.97594	7.01013e-05	0.00190096	XM_019747160.1	PPP2R5C	91.95	3.31	1.93	7.23	102.9	3.8	2.08	9.13	16.09	0.37	0.24	0.92	15.3	0.48	0.27	1.27	DOWN
717	XM_019736693.1	4391.45	0.525245	0.132168	3.97407	7.06554e-05	0.00191331	XM_019736693.1	TRPM6	3243.31	77.51	45.35	78.46	3432.28	84.16	46.01	86.39	6303.94	96.79	62.89	74.17	5166.84	108.51	61.07	72.67	NO
718	XM_019756903.1	60.0504	5.2975	1.33324	3.97341	7.08514e-05	0.00191595	XM_019756903.1	DOCK9	10.23	0.23	0.13	0.96	0	0	0	0	174.18	2.48	1.61	12.69	83.19	1.62	0.91	5.57	UP
719	XM_019741443.1	29.1515	8.0863	2.03573	3.97219	7.1214e-05	0.00192308	XM_019741443.1	IL4I1	0	0	0	0	0	0	0	0	40.9	2.83	1.84	88.67	85	8.03	4.52	100	UP
720	XM_019747590.1	86.8705	2.55782	0.644246	3.97026	7.17953e-05	0.00193608	XM_019747590.1	DHX58	13.03	1.17	0.68	49.56	31	2.86	1.56	100	78.93	4.54	2.95	16.21	242.87	19.06	10.73	17.92	UP
721	XM_019714172.1	17794.2	0.50561	0.127374	3.96949	7.20272e-05	0.00193964	XM_019714172.1	LOC109435941	14550.3	764.27	447.14	100	12675.7	684.56	374.28	100	26375.9	890.35	578.52	100	19916	918.79	517.08	100	NO
722	XM_019745700.1	28.1457	8.12413	2.04822	3.96644	7.29533e-05	0.00196054	XM_019745700.1	AGPAT3	0	0	0	0	0	0	0	0	53.04	4.24	2.76	13.89	70.5	7.69	4.33	23.62	UP
723	XM_019723807.1	528.93	-0.816686	0.205908	-3.96627	7.30052e-05	0.00196054	XM_019723807.1	RBM6	577.49	27.13	15.87	86.42	675.78	32.63	17.84	86.45	418.16	12.62	8.2	68.32	425.36	17.55	9.88	50.82	NO
724	XM_019744673.1	586.829	1.02625	0.258913	3.96368	7.38034e-05	0.00197924	XM_019744673.1	DERA	411	47.27	27.66	100	309	36.71	20.07	100	898	66.41	43.15	100	831	83.84	47.18	100	UP
725	XM_019739671.1	580.58	-0.790612	0.199489	-3.96319	7.39557e-05	0.00198058	XM_019739671.1	PIAS2	651.02	28.19	16.49	51.84	713.75	31.75	17.36	57.51	470.83	13.1	8.51	53.32	465.51	17.71	9.96	56.47	NO
726	XM_019744355.1	2827.34	-0.50418	0.127326	-3.95976	7.50265e-05	0.00200649	XM_019744355.1	ARHGEF17	2747	57.16	33.44	100	3418	72.96	39.89	100	2505	33.49	21.76	100	2633	48.15	27.1	100	NO
727	XM_019736354.1	273.952	-1.15741	0.292353	-3.95894	7.52828e-05	0.00201058	XM_019736354.1	PPM1E	287.07	7.25	4.24	100	415.71	10.77	5.89	100	159	2.58	1.68	100	213.47	4.74	2.67	100	DOWN
728	XM_019742233.1	26.081	-8.27911	2.09239	-3.95678	7.59683e-05	0.0020261	XM_019742233.1	MBD6	41.81	1.75	1.02	14.57	54.67	2.35	1.28	14.64	0	0	0	0	0	0	0	0	DOWN
729	XM_019744951.1	28.9363	8.06914	2.04041	3.95467	7.66417e-05	0.00204126	XM_019744951.1	SLC44A2	0	0	0	0	0	0	0	0	39.6	1.28	0.83	2.14	85.18	3.75	2.11	6.8	UP
730	XR_002136712.1	195.344	-1.78826	0.452308	-3.95363	7.69732e-05	0.00204728	XR_002136712.1	LOC109443555	286	23.75	13.89	68.7	272	23.27	12.72	65.17	78.57	4.19	2.72	25.91	115.5	8.42	4.74	34.17	DOWN
731	XM_019756687.1	370.23	-1.50354	0.380513	-3.95136	7.77092e-05	0.00206224	XM_019756687.1	KCNT1	470	17.24	10.09	100	536	20.19	11.04	100	297	7	4.55	100	148	4.77	2.68	100	DOWN
732	XM_019745697.1	436.825	-1.16904	0.295867	-3.95124	7.77484e-05	0.00206224	XM_019745697.1	PDXK	623.3	16.84	9.85	7.31	478.52	13.27	7.25	4.35	431.29	7.49	4.86	4.47	191.86	4.55	2.56	3.2	DOWN
733	XM_019748489.1	643.63	-0.790674	0.200147	-3.95047	7.79988e-05	0.00206606	XM_019748489.1	ASXL1	592.38	15.19	8.89	52.76	921.29	24.24	13.25	58.04	412.68	6.8	4.42	38.28	621.95	14.01	7.89	36.39	NO
734	XM_019743288.1	650.281	0.907409	0.229734	3.94982	7.82098e-05	0.00206883	XM_019743288.1	CASP8AP2	416.31	8.36	4.89	14.67	418.8	8.63	4.72	14.75	874.02	11.28	7.33	29.94	991.2	17.49	9.85	26.77	NO
735	XM_019738390.1	58.6697	-3.25988	0.825458	-3.94918	7.84184e-05	0.00207153	XM_019738390.1	UBR2	100.88	6.04	3.53	14.26	94.77	5.84	3.19	12.32	8.9	0.34	0.22	1.17	15.67	0.82	0.46	1.92	DOWN
736	XM_019741321.1	1387.48	-0.590423	0.149784	-3.94182	8.08658e-05	0.00213169	XM_019741321.1	PGAP1	1519	23.57	13.79	100	1573	25.03	13.68	100	1260	12.56	8.16	100	1182	16.12	9.07	100	NO
737	XM_019737826.1	579.171	0.970438	0.2462	3.94167	8.09157e-05	0.00213169	XM_019737826.1	RPS6KA4	349.72	19.65	11.5	96.54	371	21.44	11.72	100	1026	37.05	24.07	100	686.34	33.87	19.06	97.44	NO
738	XM_019749751.1	583.624	-0.870199	0.220844	-3.94033	8.13704e-05	0.00214077	XM_019749751.1	DMTF1	792.72	35.62	20.84	85.16	605.77	27.97	15.29	72.87	503.53	14.54	9.45	71.68	404.08	15.95	8.98	67.81	NO
739	XM_019755944.1	26.0227	-8.24953	2.09677	-3.9344	8.34049e-05	0.00219133	XM_019755944.1	ITGB1BP1	57.54	4.62	2.7	18	38.14	3.16	1.73	13.27	0	0	0	0	0	0	0	0	DOWN
740	XM_019728529.1	920.346	-0.662286	0.168487	-3.93079	8.46676e-05	0.0022215	XM_019728529.1	NEK6	981	70.91	41.48	100	1111.69	82.74	45.24	91.93	776	36.05	23.43	100	793	50.32	28.32	100	NO
741	XM_019717633.1	3264.35	0.519225	0.132215	3.92713	8.59641e-05	0.00225247	XM_019717633.1	CCT4	2552	231.62	135.51	100	2422	226.66	123.92	100	4508	263.02	170.91	100	3980	317.03	178.42	100	NO
742	XM_019744918.1	30.9228	7.95636	2.02644	3.92627	8.62733e-05	0.00225752	XM_019744918.1	SMARCA4	0	0	0	0	0.02	0	0	0	26.53	0.52	0.34	2.07	104.68	2.8	1.58	5.36	UP
743	XM_019751818.1	281.727	-1.48909	0.37936	-3.92528	8.66303e-05	0.00226381	XM_019751818.1	ACIN1	252.22	5.24	3.06	7.11	501.73	10.69	5.84	12.48	87.1	1.16	0.75	3.5	255.74	4.67	2.63	6.98	DOWN
744	XM_019739746.1	57.9198	3.504	0.893882	3.91998	8.85573e-05	0.00231106	XM_019739746.1	LOC109451481	5	0.38	0.22	100	10	0.78	0.43	100	46	2.25	1.46	100	184	12.29	6.92	100	UP
745	XM_019715236.1	1389.99	-0.663233	0.169319	-3.91705	8.96375e-05	0.0023345	XM_019715236.1	PRKACB	1571.36	59.17	34.62	90.34	1581.73	61.17	33.44	89.16	1384.23	33.49	21.76	92.74	1011.35	33.46	18.83	94.73	NO
746	XM_019735541.1	1467.28	3.89504	0.99442	3.9169	8.9696e-05	0.0023345	XM_019735541.1	RNF213	196.05	1.52	0.89	9	117.37	0.93	0.51	3.28	1686.97	8.42	5.47	7.02	4261.97	29.1	16.37	6.96	UP
747	XM_019714775.1	29.6309	7.98365	2.03912	3.91525	9.03117e-05	0.00234738	XM_019714775.1	RNH1	0	0	0	0	0	0	0	0	31.02	2.28	1.48	0.58	95.6	9.6	5.4	2.51	UP
748	XM_019714716.1	208.071	1.39218	0.355782	3.91302	9.11493e-05	0.00236598	XM_019714716.1	PKP3	120	9.05	5.3	100	90	6.99	3.82	100	435	21.1	13.71	100	241	15.96	8.98	100	UP
749	XM_019714857.1	1094.59	-0.941222	0.240619	-3.91166	9.16627e-05	0.00237613	XM_019714857.1	DOCK5	1174.17	28.78	16.84	98	1502.24	37.78	20.65	99.09	962.37	15.15	9.85	97.69	702	15.12	8.51	100	NO
750	XM_019737127.1	938.262	-0.721941	0.184664	-3.90948	9.24956e-05	0.00239452	XM_019737127.1	CAP1	788	53.71	31.43	34.9	1406.5	98.69	53.96	61.43	665.77	29.17	18.95	25.81	865.56	51.8	29.15	37.4	NO
751	XM_019714736.1	365.272	1.53089	0.391621	3.90911	9.26387e-05	0.00239504	XM_019714736.1	PHRF1	268.28	8.19	4.79	17.93	102.26	3.2	1.75	5.79	732.12	14.36	9.33	31.93	447.37	12	6.75	20.12	UP
752	XR_002136127.1	193.083	-2.14361	0.548441	-3.90855	9.28519e-05	0.00239736	XR_002136127.1	SNX29	333.23	12.4	7.25	52.41	245.57	9.38	5.13	31.37	59.87	1.43	0.93	10.66	98.43	3.22	1.81	17.49	DOWN
753	XM_019755032.1	596.523	0.793674	0.20323	3.90531	9.41057e-05	0.0024265	XM_019755032.1	CSRP2	419.89	105.87	61.94	92.43	385.69	101.48	55.48	97.13	984.48	159.78	103.82	96.78	698.87	154.16	86.76	93.38	NO
754	XM_019735332.1	911.279	-0.695112	0.178088	-3.90318	9.49354e-05	0.00244465	XM_019735332.1	LBH	1067	62.46	36.54	100	1021	61.48	33.61	100	796	29.95	19.46	100	738	37.94	21.35	100	NO
755	XM_019729708.1	388.016	2.97893	0.763494	3.90171	9.55166e-05	0.00245636	XM_019729708.1	SAMD9L	166.77	5.15	3.01	36.38	32.99	1.05	0.57	7.31	575.53	11.41	7.42	42.58	875.18	23.73	13.36	31.95	UP
756	XM_019735872.1	1257.9	0.624998	0.160316	3.89855	9.67705e-05	0.00248531	XM_019735872.1	AP2M1	995.41	96.14	56.25	30.02	827.94	82.49	45.1	26.5	2071.62	128.64	83.58	33.58	1334.85	113.14	63.67	37.08	NO
757	XM_019742424.1	479.143	2.18085	0.559927	3.89488	9.82456e-05	0.00251986	XM_019742424.1	STAT2	190.84	7.78	4.55	19.46	114.14	4.78	2.62	11.25	544.75	14.28	9.28	23.13	1167.34	41.83	23.54	20.46	UP
758	XM_019730975.1	561.745	-1.44903	0.372243	-3.8927	9.91367e-05	0.00253901	XM_019730975.1	LUC7L3	726.5	19.33	11.31	48.76	770.46	21.04	11.5	45.37	231.56	3.96	2.57	14.35	454.08	10.62	5.98	22.47	DOWN
759	XM_019726080.1	26.7817	8.07585	2.07477	3.89241	9.92535e-05	0.00253901	XM_019726080.1	NFATC2	0	0	0	0	0	0	0	0	60	0.84	0.54	100	58	1.11	0.62	100	UP
760	XM_019723695.1	498.436	-1.00355	0.258119	-3.88795	0.000101095	0.00258271	XM_019723695.1	DOCK3	528	9.87	5.77	100	698	13.38	7.32	100	290	3.48	2.26	100	445	7.31	4.11	100	DOWN
761	XM_019723736.1	763.512	-0.709245	0.182538	-3.88546	0.000102137	0.00260591	XM_019723736.1	RBM15B	767.14	18.15	10.62	38.55	997.08	24.2	13.23	40.43	626.65	9.53	6.19	30.2	645.39	13.42	7.55	27.55	NO
762	XM_019750685.1	2069.65	-0.631677	0.162639	-3.88392	0.000102788	0.00261906	XM_019750685.1	NF1	2165.06	28.27	16.54	37.65	2506.58	33.55	18.34	38.14	1967.3	16.5	10.72	33.56	1624.08	18.64	10.49	31.33	NO
763	XM_019711469.1	2197.37	-0.535505	0.138071	-3.87848	0.000105113	0.00267479	XM_019711469.1	NUAK2	2058	82.3	48.15	100	2770	113.78	62.21	100	1758	45.17	29.35	100	2180	76.58	43.1	100	NO
764	XM_019757071.1	1186.47	0.599787	0.154669	3.87788	0.00010537	0.00267784	XM_019757071.1	PKDCC	972	91.26	53.39	100	770	74.56	40.77	100	1915	115.59	75.11	100	1268	104.48	58.8	100	NO
765	XM_019729419.1	25.4263	-8.18482	2.11105	-3.87713	0.000105696	0.0026826	XM_019729419.1	L3MBTL3	31.88	1.22	0.71	9.95	63.15	2.48	1.36	18.81	0	0	0	0	0	0	0	0	DOWN
766	XM_019725954.1	360.727	-1.03226	0.26628	-3.8766	0.000105928	0.00268498	XM_019725954.1	ATP2C1	497.71	16.28	9.53	16	392.68	13.19	7.21	10.56	343.28	7.22	4.69	7.2	191.5	5.5	3.1	5.55	DOWN
767	XM_019711151.1	4384.24	0.471405	0.121671	3.87443	0.000106873	0.00270542	XM_019711151.1	CCT3	3367	298.06	174.38	100	3446	314.48	171.94	100	5903	335.92	218.27	100	5339	414.81	233.45	100	NO
768	XM_019748841.1	2477.96	-0.64941	0.167697	-3.87252	0.000107717	0.00272323	XM_019748841.1	TM4SF1	2544.74	160.77	94.06	97.2	3081.85	200.34	109.54	97.63	2321.8	94.27	61.26	91.82	1940	107.62	60.57	100	NO
769	XM_019755581.1	141.123	-1.94951	0.504187	-3.86665	0.000110343	0.00278598	XM_019755581.1	GRK3	186	3.77	2.21	100	230	4.78	2.62	100	78.65	1.02	0.67	44.88	50.84	0.91	0.51	31.11	DOWN
770	XM_019738090.1	181.955	1.66918	0.431981	3.86401	0.000111541	0.00281256	XM_019738090.1	TRMT1L	69.36	4.93	2.89	17.3	87.99	6.44	3.52	23.71	226.54	10.35	6.73	31.23	379.9	23.72	13.35	37.16	UP
771	XM_019732038.1	26.3754	8.05145	2.08462	3.86232	0.000112315	0.00282842	XM_019732038.1	PLCH1	0	0	0	0	0	0	0	0	57.41	0.93	0.61	37.62	59.18	1.31	0.74	21.77	UP
772	XM_019719905.1	2361.37	0.860967	0.222968	3.86139	0.000112743	0.00283551	XM_019719905.1	MIF	1588	903.77	528.75	100	1448	880.84	481.59	100	4548	1670.47	1085.42	100	2354	1164.82	655.54	100	NO
773	XM_019728825.1	245.493	-1.29115	0.334491	-3.86005	0.000113363	0.00284743	XM_019728825.1	USP20	308.95	11.54	6.75	60.18	336.78	12.92	7.06	58.08	182.99	4.39	2.85	44.14	134	4.4	2.47	43.14	DOWN
774	XM_019738039.1	52.9276	-3.08684	0.800058	-3.85827	0.000114192	0.00286454	XM_019738039.1	VASH2	61.87	2.98	1.75	4.63	114	5.65	3.09	8.84	7.62	0.24	0.15	0.7	16.7	0.71	0.4	2.26	DOWN
775	XM_019731574.1	28.9854	7.91452	2.05536	3.85068	0.00011779	0.00295098	XM_019731574.1	FIGNL1	0	0	0	0	0	0	0	0	27.87	0.55	0.36	4.6	95.93	2.61	1.47	11.49	UP
776	XM_019752626.1	3599.81	0.747343	0.194304	3.84626	0.000119934	0.00299312	XM_019752626.1	GCLM	2545	86.38	50.53	100	2417	84.23	46.05	100	4646	101.32	65.84	100	5272	157.21	88.48	100	NO
777	XM_019730703.1	25.375	-8.13657	2.11545	-3.84626	0.000119935	0.00299312	XM_019730703.1	SEMA6D	28.3	0.82	0.48	37.77	67.36	2	1.1	51.08	0	0	0	0	0	0	0	0	DOWN
778	XM_019736300.1	1926.17	-0.540105	0.140413	-3.84654	0.000119795	0.00299312	XM_019736300.1	VEZF1	2137	81.36	47.6	100	2094	81.88	44.77	100	1826	44.67	29.02	100	1638	54.79	30.83	100	NO
779	XM_019749193.1	1194.17	0.703825	0.183044	3.84511	0.000120496	0.00299943	XM_019749193.1	IMMT	822.42	54.76	32.04	63.27	857.54	58.77	32.13	66.89	1551.66	66.4	43.15	67.16	1702.57	99.54	56.02	76.16	NO
780	XM_019719480.1	134.891	1.86956	0.486204	3.84521	0.000120449	0.00299943	XM_019719480.1	PGGHG	41.97	2.3	1.35	5.75	62.75	3.54	1.93	7.97	167.72	5.91	3.84	31.69	294.82	14.19	7.99	49.49	UP
781	XM_019747066.1	640.353	-1.01132	0.263161	-3.84298	0.000121551	0.0030218	XM_019747066.1	SLC6A6	894.15	24.26	14.19	3.75	662.61	18.45	10.09	3.16	685.38	11.95	7.76	1.99	299.05	7.13	4.01	2.63	DOWN
782	XM_019715978.1	229.55	-1.52164	0.396106	-3.8415	0.000122285	0.00303618	XM_019715978.1	FLCN	259.44	7.18	4.2	18.77	366.48	10.41	5.69	18.04	91.97	1.64	1.06	4.77	175.3	4.26	2.4	7.6	DOWN
783	XM_019755771.1	559.981	-0.844963	0.220115	-3.83873	0.000123674	0.00306673	XM_019755771.1	EMILIN2	602.02	29.55	17.29	36.79	730.5	36.86	20.15	30.75	393.38	12.41	8.06	27.32	488.51	21.06	11.85	37.43	NO
784	XM_019743720.1	349.332	-1.07042	0.279208	-3.83376	0.000126199	0.00312536	XM_019743720.1	GAN	396	4.99	2.92	100	484	6.25	3.42	100	274	2.22	1.44	100	224	2.48	1.4	100	DOWN
785	XM_019756694.1	325.519	-1.15663	0.30176	-3.83295	0.000126618	0.00313174	XM_019756694.1	ABCA2	343	8.68	5.08	100	497	12.91	7.06	100	231	3.76	2.44	100	210	4.67	2.63	100	DOWN
786	XM_019728552.1	25.9451	8.02589	2.09466	3.83159	0.000127318	0.00314503	XM_019728552.1	GOLGA1	0	0	0	0	0	0	0	0	54.89	1.21	0.78	16.55	59.34	1.78	1	12.54	UP
787	XM_019739779.1	642.488	1.05924	0.276527	3.8305	0.000127882	0.00315061	XM_019739779.1	CFH	412	35.67	20.87	100	357	31.86	17.42	100	881	49.03	31.86	100	1025	77.89	43.84	100	UP
788	XM_019730370.1	25.897	8.02643	2.09555	3.83022	0.00012803	0.00315061	XM_019730370.1	HIPK1	0	0	0	0	0	0	0	0	56.57	0.73	0.47	1.6	56.59	1	0.56	1.9	UP
789	XM_019736591.1	740.115	0.698854	0.182434	3.83072	0.000127768	0.00315061	XM_019736591.1	POSTN	527.55	36.79	21.52	34.8	517.02	37.11	20.29	51.11	1129.24	50.61	32.88	45.59	899.81	55.09	31	42.91	NO
790	XM_019743049.1	369.658	-1.75738	0.459451	-3.82496	0.000130793	0.00321452	XM_019743049.1	EWSR1	484.66	34.79	20.36	49.24	544.48	40.25	22	45.23	112.7	5.2	3.38	10.48	285.06	17.97	10.11	24.41	DOWN
791	XM_019739876.1	25587.9	0.540971	0.141485	3.82351	0.000131565	0.0032294	XM_019739876.1	LOC109451552	20355	8212.27	4804.61	100	18164	7734.98	4229.06	100	39249	10205.6	6631.28	100	28177	9916.21	5580.65	100	NO
792	XM_019718935.1	318.125	1.98457	0.519175	3.82254	0.000132085	0.00323808	XM_019718935.1	SP110	97	6.78	3.97	100	111	7.99	4.37	100	280	12.58	8.17	100	844	51.79	29.14	100	UP
793	XR_002139072.1	59.2254	-3.02975	0.793344	-3.81896	0.000134017	0.0032813	XR_002139072.1	LOC109457754	94	5.24	3.07	100	101	5.8	3.17	100	11	0.39	0.26	100	18	0.88	0.5	100	DOWN
794	XM_019734647.1	2524.69	-0.59289	0.155269	-3.81847	0.00013428	0.0032836	XM_019734647.1	DST	2409.04	21.44	12.54	24.89	3255.08	29.69	16.23	26.71	2233.16	12.77	8.3	25.53	2181.61	17.07	9.6	23.51	NO
795	XM_019744063.1	25.7289	8.01532	2.09956	3.81761	0.000134748	0.00329091	XM_019744063.1	ERBIN	0	0	0	0	0	0	0	0	64.23	0.74	0.48	0.73	50.18	0.79	0.45	0.61	UP
796	XM_019715613.1	1122.54	0.611026	0.160293	3.81192	0.00013789	0.00336341	XM_019715613.1	ABHD16A	782	72.64	42.5	100	867	83.06	45.41	100	1584	94.6	61.47	100	1411	115.03	64.74	100	NO
797	XM_019725643.1	2309.01	-0.543227	0.142554	-3.81068	0.000138583	0.00336761	XM_019725643.1	PAQR5	2716.39	99.99	58.5	92.67	2339.12	88.43	48.35	92.01	2519.42	59.59	38.72	94.63	1677.3	54.24	30.53	95.43	NO
798	XM_019730473.1	548.151	-1.47558	0.38718	-3.8111	0.000138347	0.00336761	XM_019730473.1	SLC16A4	625	13.23	7.74	100	826	17.93	9.8	100	191	2.6	1.69	100	489	9.09	5.12	100	DOWN
799	XM_019734207.1	1160.25	-0.76294	0.20021	-3.81071	0.000138569	0.00336761	XM_019734207.1	ZNF462	1139	22.34	13.07	100	1553	31.25	17.09	100	755	9.52	6.18	100	1147	19.78	11.13	100	NO
800	XM_019754272.1	232.531	1.85322	0.486388	3.81017	0.000138871	0.00336948	XM_019754272.1	PIK3IP1	85	6.15	3.6	100	90	6.7	3.66	100	259	12.04	7.82	100	542	34.41	19.37	100	UP
801	XM_019752039.1	406.253	-1.33008	0.349109	-3.80993	0.000139007	0.00336948	XM_019752039.1	ZNF639	515.38	14.1	8.25	25.15	549.87	15.44	8.44	32.59	195.26	3.43	2.23	10.23	322.51	7.75	4.36	16.67	DOWN
802	XM_019748407.1	1272.96	-0.708024	0.185862	-3.8094	0.000139305	0.0033725	XM_019748407.1	SCAF11	999.01	23.04	13.48	27.93	1981.78	46.89	25.63	49.8	878.66	13.02	8.46	21.18	1196.32	24.24	13.64	25.65	NO
803	XM_019733212.1	80.9325	-5.35805	1.40671	-3.80893	0.000139568	0.00337466	XM_019733212.1	HMBOX1	171.69	7.57	4.43	14.88	108.79	4.93	2.7	8.25	22.07	0.63	0.41	1.9	0	0	0	0	DOWN
804	XM_019719879.1	2798.87	0.627137	0.164714	3.80743	0.00014042	0.00339103	XM_019719879.1	SC5D	1734	78.77	46.08	100	2380	111.1	60.75	100	3826	111.69	72.57	100	3638	145.17	81.7	100	NO
805	XM_019717910.1	24.4299	-8.13786	2.1377	-3.80684	0.000140755	0.0033949	XM_019717910.1	VPS54	57.41	2.1	1.23	6.16	33.33	1.25	0.68	3.86	0	0	0	0	0	0	0	0	DOWN
806	XM_019731876.1	146.519	-1.86424	0.489973	-3.80478	0.000141932	0.00341904	XM_019731876.1	SIAH1	154.53	7	4.09	18.89	266.55	12.4	6.78	29.41	43.16	1.26	0.82	4.73	101.21	4.03	2.27	10.01	DOWN
807	XM_019752114.1	231.45	-1.26345	0.332623	-3.79845	0.000145604	0.00350142	XM_019752114.1	LPP	302.05	7.41	4.34	8.93	302.74	7.63	4.17	7.37	175.38	2.77	1.8	6.56	128.17	2.76	1.56	11.29	DOWN
808	XM_019746930.1	23.9232	-8.15257	2.14639	-3.79827	0.000145712	0.00350142	XM_019746930.1	RBSN	37.74	1.11	0.65	5.58	50.82	1.54	0.84	6.98	0	0	0	0	0	0	0	0	DOWN
809	XM_019730482.1	3190.35	0.713518	0.18797	3.79592	0.000147098	0.003526	XM_019730482.1	CSF1	2013.72	84.26	49.29	96.29	2416.57	103.88	56.8	95.55	3638.98	97.84	63.57	97.31	5079.49	186.71	105.07	95.2	NO
810	XM_019719939.1	505.616	1.54715	0.407556	3.79617	0.000146949	0.003526	XM_019719939.1	LOC109439660	215.98	24.41	14.28	100	229.56	26.8	14.65	100	524.47	38.12	24.77	100	1139.73	113.02	63.6	100	UP
811	XM_019738387.1	344.571	-0.966566	0.254799	-3.79345	0.00014857	0.00355688	XM_019738387.1	UBR2	403.93	10.22	5.98	24.13	442.32	11.49	6.28	24.24	272.71	4.43	2.88	15.19	241.89	5.38	3.03	12.54	NO
812	XM_019711568.1	182.468	-1.47231	0.388155	-3.79311	0.000148775	0.0035574	XM_019711568.1	MZF1	239.66	11.28	6.6	52.44	257.42	12.46	6.81	53.64	100.79	3.05	1.98	19.51	111.8	4.62	2.6	24.62	DOWN
813	XM_019720898.1	636.162	0.755811	0.199438	3.78971	0.000150825	0.00360199	XM_019720898.1	ANKRD17	418.87	7.28	4.26	12.95	458.85	8.17	4.47	13.12	958.66	10.7	6.95	23.39	808.5	12.34	6.95	16.68	NO
814	XM_019750934.1	263.108	1.16926	0.308652	3.78826	0.000151704	0.00361854	XM_019750934.1	ZBTB41	150.46	3.12	1.82	9.64	150.17	3.19	1.74	9.55	401.28	5.34	3.47	18.99	401.27	7.31	4.11	19.74	UP
815	XM_019740192.1	642.734	-1.24146	0.327821	-3.78699	0.000152482	0.00362817	XM_019740192.1	LOC109451727	818	16.08	9.41	100	831	16.76	9.16	100	608	7.68	4.99	100	281	4.86	2.73	100	DOWN
816	XM_019728761.1	23.8007	-8.14422	2.15052	-3.78709	0.000152422	0.00362817	XM_019728761.1	ZER1	49.4	0.96	0.56	6.34	38.63	0.77	0.42	4.03	0	0	0	0	0	0	0	0	DOWN
817	XM_019754389.1	75560.6	1.09911	0.29027	3.78649	0.00015279	0.00363104	XM_019754389.1	GAPDH	44414	6888.49	4030.13	100	42553	6837.56	3738.4	100	153151	15277.9	9927.09	100	80021	10878.7	6122.32	100	UP
818	XM_019717944.1	667.496	0.961913	0.254063	3.78612	0.00015302	0.00363208	XM_019717944.1	WDR33	310.77	10.89	6.37	23.14	550.32	19.8	10.83	34.49	934.35	21.04	13.67	42.7	985.6	30.34	17.08	43.58	NO
819	XM_019712503.1	392.798	-1.11719	0.295164	-3.78498	0.000153724	0.00364432	XM_019712503.1	NSD2	481.77	15.73	9.2	18.22	509.67	17.09	9.34	14.63	236.12	4.95	3.22	8.48	311.92	8.95	5.04	10.35	DOWN
820	XM_019747722.1	2420.36	0.590008	0.155901	3.78449	0.000154023	0.00364697	XM_019747722.1	PSMD3	1696	140.9	82.43	100	1888	161.63	88.37	100	3567	190.49	123.77	100	2874	209.58	117.95	100	NO
821	XM_019727888.1	1116.13	-1.07112	0.283412	-3.77936	0.000157232	0.00371841	XM_019727888.1	RHOBTB3	1312.49	46.78	27.37	91.07	1469.22	53.77	29.4	96.72	1061.12	24.3	15.79	93.56	580.27	18.17	10.23	97.36	DOWN
822	XM_019736525.1	25.2025	7.97789	2.11262	3.7763	0.000159174	0.00375977	XM_019736525.1	WASF3	0	0	0	0	0	0	0	0	66.16	1.5	0.97	45.3	45.81	1.42	0.8	50.61	UP
823	XM_019740490.1	397.223	-1.23597	0.327422	-3.77483	0.000160114	0.00377578	XM_019740490.1	FANCA	439.67	17.07	9.99	79.83	581.19	23.18	12.67	88.71	187.93	4.69	3.05	83.22	343.56	11.72	6.6	83.3	DOWN
824	XM_019757317.1	511.079	1.85506	0.491453	3.77464	0.000160241	0.00377578	XM_019757317.1	NT5C3A	154.17	19.41	11.36	52.01	194.19	25.28	13.82	81.79	393.68	31.88	20.71	49.05	1391.1	153.63	86.46	53.97	UP
825	XM_019725843.1	242.967	-1.50014	0.397918	-3.76997	0.000163265	0.00384238	XM_019725843.1	ELOC	332.12	29.24	17.1	72.83	326.73	29.65	16.21	65.87	193.59	10.96	7.12	42.24	97.67	7.55	4.25	30.71	DOWN
826	XM_019734906.1	25.4406	7.94544	2.10965	3.76623	0.000165733	0.00389572	XM_019734906.1	PLCB4	0	0	0	0	0	0	0	0	75.85	1.54	1	32.53	38.05	1.05	0.59	28.72	UP
827	XM_019737546.1	1496.47	-0.635549	0.168906	-3.76274	0.00016806	0.00394564	XM_019737546.1	AMOTL1	1458	26.41	15.45	100	1937	35.99	19.68	100	1316	15.32	9.95	100	1257	20.02	11.26	100	NO
828	XM_019734593.1	23.4093	-8.1273	2.16029	-3.76212	0.000168476	0.00394774	XM_019734593.1	FAM219A	38.98	1.93	1.13	26.56	48.3	2.46	1.34	20.32	0	0	0	0	0	0	0	0	DOWN
829	XM_019737169.1	2300.83	0.527979	0.140345	3.76201	0.000168556	0.00394774	XM_019737169.1	RLF	1711	45.43	26.58	100	1782	48.56	26.55	100	3023	51.57	33.51	100	2963	69.13	38.91	100	NO
830	XM_019714367.1	399.363	0.898595	0.238933	3.76087	0.000169323	0.00396093	XM_019714367.1	RIPK3	252	25.77	15.08	100	265	27.97	15.29	100	627	41.23	26.79	100	523	46.94	26.41	100	NO
831	XM_019736440.1	594.526	1.42073	0.37813	3.75726	0.000171784	0.00401367	XM_019736440.1	KIF21A	393.9	10.06	5.89	56	220.4	5.78	3.16	36.82	909.76	14.93	9.7	67.95	969.75	21.77	12.25	65.91	UP
832	XM_019726188.1	795.914	-1.68464	0.448659	-3.75483	0.000173459	0.00404731	XM_019726188.1	MTURN	949.15	28.65	16.76	100	1263.26	39.14	21.4	100	662.27	12.84	8.35	100	245.96	6.52	3.67	100	DOWN
833	XM_019753376.1	283.201	1.62411	0.43257	3.75457	0.000173641	0.00404731	XM_019753376.1	ZGPAT	80.38	7.33	4.29	7.44	194.84	18.32	10.02	17.27	448.45	26.29	17.08	29.84	473.51	37.89	21.32	42.16	UP
834	XM_019731696.1	30.5056	-4.46032	1.18919	-3.75072	0.000176331	0.00410509	XM_019731696.1	UPP1	53.34	3.3	1.93	7.59	55.44	3.53	1.93	6.56	2.46	0.1	0.06	0.29	3.67	0.2	0.11	1.09	DOWN
835	XM_019716032.1	34.7367	-3.811	1.01667	-3.74851	0.000177892	0.00413151	XM_019716032.1	FSTL3	47.38	4	2.34	21.59	74.28	6.47	3.54	37.29	4.99	0.27	0.18	2.32	4.86	0.36	0.2	2.32	DOWN
836	XM_019736212.1	1604.63	0.56725	0.151322	3.74863	0.000177802	0.00413151	XM_019736212.1	HMGCS1	853.14	42.75	25.01	100	1577.73	81.27	44.44	98.87	1705.15	54.91	35.68	98.46	2453.34	107.98	60.77	99.18	NO
837	XM_019743887.1	202.78	1.32162	0.352702	3.74712	0.000178878	0.00414945	XM_019743887.1	RBPJ	120.97	3.58	2.1	4.8	93.48	2.84	1.55	3.79	391.34	7.45	4.84	11.28	254.33	6.62	3.73	8.81	UP
838	XM_019732298.1	23.2741	-8.10695	2.16552	-3.74364	0.000181373	0.00420009	XM_019732298.1	NEDD4	48.52	1.7	1	6.65	36.78	1.32	0.72	5.77	0	0	0	0	0	0	0	0	DOWN
839	XM_019719545.1	264.139	-1.80316	0.481682	-3.74347	0.000181493	0.00420009	XM_019719545.1	RTN4	342.75	12.09	7.07	7.44	400.11	14.5	7.93	8.47	80.43	1.82	1.18	1.63	196.3	6.08	3.42	4.34	DOWN
840	XM_019755611.1	569.311	-0.752994	0.201212	-3.74228	0.000182355	0.004215	XM_019755611.1	PHLDA2	727	246.69	144.33	100	593	211.36	115.56	100	567	123.93	80.53	100	378	112.02	63.05	100	NO
841	XM_019737474.1	2106.64	-0.979877	0.261919	-3.74115	0.000183181	0.00422907	XM_019737474.1	ARL5A	2448.13	41.22	24.12	78.23	2687.5	46.41	25.37	84.88	2090.1	22.61	14.69	77.65	1141.58	16.9	9.51	76.02	NO
842	XM_019743863.1	1340.4	-0.899767	0.2406	-3.73969	0.000184249	0.00424867	XM_019743863.1	SEL1L3	1338.57	50.09	29.31	50.74	1922.04	73.87	40.39	59.5	1143.13	27.49	17.86	45.85	913.86	30.04	16.91	43.22	NO
843	XR_002138496.1	607.472	-1.05969	0.283812	-3.73377	0.000188635	0.00434464	XR_002138496.1	SRSF2	734.4	52.53	30.73	9.79	775.77	57.13	31.24	11.56	357.92	16.46	10.69	3.06	516.21	32.42	18.24	5.56	DOWN
844	XM_019710799.1	541.236	0.951007	0.254787	3.73256	0.000189545	0.00436044	XM_019710799.1	C3	295	9.66	5.65	100	394	13.24	7.24	100	861	18.11	11.77	100	714	20.53	11.56	100	NO
845	XM_019713121.1	97.3529	-2.09794	0.562531	-3.72946	0.000191892	0.0044092	XM_019713121.1	CASKIN1	115	3.3	1.93	100	180	5.3	2.9	100	39	0.72	0.47	100	41	1.03	0.58	100	DOWN
846	XM_019717844.1	608.807	-0.732466	0.19645	-3.72851	0.000192616	0.00442061	XM_019717844.1	CUNH11orf95	711	20.72	12.12	100	697	20.85	11.4	100	566	10.6	6.89	100	448	11.47	6.46	100	NO
847	XM_019745771.1	684.16	-0.697859	0.1872	-3.72788	0.000193099	0.00442647	XM_019745771.1	ICOSLG	612.94	36.91	21.59	30.21	967.12	59.91	32.75	46.66	497.36	19.25	12.51	27.37	640.7	33.88	19.07	37.41	NO
848	XM_019711843.1	1149.59	0.767722	0.206092	3.72514	0.000195208	0.00446953	XM_019711843.1	FDPS	680	61.23	35.82	100	909	84.38	46.14	100	1717	99.38	64.57	100	1476	116.63	65.64	100	NO
849	XM_019754559.1	193.784	2.30749	0.619537	3.72453	0.000195678	0.00447502	XM_019754559.1	EGLN3	60	8.76	5.12	100	32	4.83	2.64	100	680	63.82	41.47	100	94	12.03	6.77	100	UP
850	XM_019734581.1	129.341	-1.98301	0.532487	-3.72404	0.000196058	0.00447842	XM_019734581.1	CUNH6orf141	189.25	10.74	6.28	68.69	192.05	11.21	6.13	72.91	47.7	1.74	1.13	33.31	68.04	3.39	1.91	33.46	DOWN
851	XM_019747038.1	88.0336	-2.17117	0.583256	-3.7225	0.000197258	0.00450054	XM_019747038.1	GRIP2	133	3.92	2.29	100	134	4.05	2.22	100	40	0.76	0.49	100	31	0.8	0.45	100	DOWN
852	XM_019749416.1	1314.82	0.589987	0.158544	3.72128	0.000198218	0.00451713	XM_019749416.1	CMPK1	1017	61.68	36.09	100	929	57.97	31.69	100	1869	72.86	47.34	100	1619	86.23	48.53	100	NO
853	XM_019713714.1	245.995	-1.25784	0.338105	-3.72026	0.000199018	0.00452835	XM_019713714.1	CLK4	275.2	12.77	7.47	36.89	365.78	17.45	9.54	43.29	128.68	3.84	2.49	18.7	191.9	7.82	4.4	29.61	DOWN
854	XM_019739187.1	321.925	1.08866	0.292646	3.72006	0.000199176	0.00452835	XM_019739187.1	FREM1	214.95	5.14	3.01	50.23	168.33	4.13	2.26	45.2	520.15	7.99	5.19	64.35	444.66	9.35	5.26	48.8	UP
855	XM_019712780.1	1327.13	-1.22733	0.330034	-3.7188	0.000200173	0.00454569	XM_019712780.1	KMT2C	1695.03	16.21	9.48	50.94	1690.93	16.57	9.06	37.37	637.27	3.92	2.54	23.04	1157.34	9.73	5.48	29.21	DOWN
856	XM_019735435.1	24.511	7.91944	2.13162	3.71521	0.000203031	0.00460521	XM_019735435.1	ZBTB2	0	0	0	0	0	0	0	0	44.84	1.79	1.16	12	61.55	3.36	1.89	16.41	UP
857	XR_002136904.1	73.5797	-2.41541	0.650237	-3.71465	0.000203481	0.00461002	XR_002136904.1	HNRNPA2B1	75.09	3.59	2.1	0.81	155.63	7.65	4.18	1.52	17.21	0.53	0.34	0.15	34.12	1.43	0.81	0.3	DOWN
858	XM_019743806.1	24.4369	7.91766	2.13282	3.71229	0.000205393	0.0046479	XM_019743806.1	KIAA0753	0	0	0	0	0	0	0	0	67.57	1.56	1.02	9.81	41.17	1.3	0.73	5.03	UP
859	XM_019752256.1	402.261	-1.38621	0.373487	-3.71153	0.000206013	0.00465653	XM_019752256.1	HDAC5	457.62	14.61	8.55	44.72	620.55	20.34	11.12	47.75	314.68	6.45	4.19	33.73	185.87	5.21	2.93	34.55	DOWN
860	XM_019745341.1	24.58	7.90574	2.13044	3.71085	0.000206562	0.00465808	XM_019745341.1	CBLL1	0	0	0	0	0	0	0	0	71.65	1.69	1.1	12.02	37.71	1.22	0.68	4.76	UP
861	XM_019719959.1	345.838	1.92645	0.519129	3.71092	0.000206506	0.00465808	XM_019719959.1	LOC109439684	130	4.61	2.7	100	114.32	4.16	2.27	100	354.76	8.08	5.25	100	850.55	26.48	14.9	100	UP
862	XM_019754345.1	3471.87	0.665643	0.179723	3.70371	0.000212466	0.00478565	XM_019754345.1	USP5	2444.16	121.21	70.91	96.49	2499.88	127.44	69.68	94.1	5718.06	182.23	118.41	94.43	3798.23	165.44	93.11	92.96	NO
863	XM_019725441.1	67.4347	-5.01418	1.35662	-3.69609	0.000218943	0.00492583	XM_019725441.1	MGA	59.65	0.76	0.45	1.88	175.43	2.3	1.26	4.46	0	0	0	0	20.23	0.23	0.13	0.46	DOWN
864	XM_019717180.1	1871.45	-0.857762	0.232123	-3.69529	0.000219638	0.00493495	XM_019717180.1	DYNC2H1	2001	24.03	14.06	100	2473	30.44	16.64	100	1757	13.55	8.81	100	1211	12.78	7.19	100	NO
865	XM_019741225.1	90.6696	2.42886	0.657332	3.69504	0.000219856	0.00493495	XM_019741225.1	FBXW11	20.79	0.82	0.48	1.21	32	1.29	0.71	1.77	202.58	5.11	3.32	8.9	137.13	4.73	2.66	5.31	UP
866	XM_019742053.1	709.175	0.680993	0.184376	3.6935	0.000221188	0.0049591	XM_019742053.1	SLC20A2	470.25	22.22	13	36.93	540.74	26.26	14.36	34.49	947.82	28.78	18.7	51.94	974.08	40.43	22.75	41.53	NO
867	XM_019733062.1	3758.55	0.453789	0.122922	3.69167	0.000222785	0.00498915	XM_019733062.1	KPNA2	3416.84	321.95	188.36	75.86	2446.16	237.72	129.97	72.31	5950.07	360.43	234.19	76.55	3723.75	307.92	173.29	75.16	NO
868	XR_002138851.1	211.457	-1.82099	0.493486	-3.69006	0.000224202	0.00501509	XR_002138851.1	LOC109456405	264	6.46	3.78	100	336	8.43	4.61	100	66	1.04	0.67	100	150	3.22	1.81	100	DOWN
869	XM_019743939.1	251.417	-1.13768	0.308607	-3.68649	0.000227365	0.00507416	XM_019743939.1	CBARP	269	10.26	6	100	373	14.61	7.99	100	150	3.68	2.39	100	195	6.53	3.68	100	DOWN
870	XM_019749610.1	32.0147	-5.70403	1.54724	-3.68657	0.000227296	0.00507416	XM_019749610.1	FRY	67.67	0.95	0.56	9.41	47.24	0.68	0.37	5.26	3.9	0.04	0.02	0.61	0	0	0	0	DOWN
871	XM_019714373.1	56.1316	-2.80677	0.761487	-3.68591	0.000227888	0.00508	XM_019714373.1	IPO4	87.58	3.95	2.31	21.08	93.96	4.35	2.38	16.83	13.76	0.4	0.26	2.9	16.77	0.66	0.37	3.22	DOWN
872	XM_019719316.1	424.476	0.845548	0.229735	3.68053	0.000232746	0.00517931	XM_019719316.1	ATF7IP2	247.32	13.91	8.14	21.72	318.28	18.41	10.07	37.22	582.58	21.06	13.68	36.75	614.86	30.37	17.09	41.14	NO
873	XM_019725436.1	212.446	8.17638	2.22161	3.68039	0.000232877	0.00517931	XM_019725436.1	MGA	5.9	0.07	0.04	0.18	0.29	0	0	0.01	445.22	3.52	2.28	12.41	480.7	5.19	2.92	10.49	UP
874	XM_019714207.1	4349.54	0.509327	0.138458	3.67856	0.000234553	0.00521062	XM_019714207.1	LOC109435966	3551.34	573.32	335.42	100	3059.16	511.89	279.87	100	6922.88	718.87	467.1	100	4489.74	635.24	357.5	100	NO
875	XM_019738872.1	1537.32	0.533438	0.145117	3.67592	0.000236992	0.00525878	XM_019738872.1	ASCC3	1090	16.42	9.61	100	1241	19.17	10.48	100	1984	19.21	12.48	100	2018	26.72	15.04	100	NO
876	XM_019746975.1	6592.19	-0.482048	0.131229	-3.67334	0.000239401	0.00530618	XM_019746975.1	LYST	6233.91	74.88	43.81	80.61	8077.43	99.46	54.38	82.19	6045.27	46.65	30.31	80.22	6034.45	63.71	35.86	78.95	NO
877	XM_019711185.1	153.115	-1.62487	0.442419	-3.6727	0.000240004	0.00531347	XM_019711185.1	PEAR1	340	12.93	7.56	100	87.21	3.41	1.86	27.13	131.07	3.2	2.08	56.79	33.59	1.12	0.63	14.1	DOWN
878	XM_019751976.1	158.573	1.61328	0.43942	3.67138	0.000241244	0.00533485	XM_019751976.1	RBM47	71.63	2.69	1.57	5.25	71.59	2.76	1.51	5.2	243.31	5.86	3.81	6.83	282.23	9.3	5.23	9.82	UP
879	XM_019717099.1	291.702	-1.57174	0.428423	-3.66867	0.000243814	0.00538553	XM_019717099.1	LOC109437720	386.27	12.76	7.46	20.78	409.84	13.9	7.6	19.84	113.81	2.42	1.57	9.17	220.01	6.38	3.59	15.97	DOWN
880	XM_019749528.1	1621.63	0.54783	0.149443	3.66582	0.000246552	0.00543984	XM_019749528.1	KIAA0368	975.09	26.7	15.62	40.75	1488.76	41.83	22.87	55.18	1912.03	33.64	21.86	43.97	2294.71	55.21	31.07	52.12	NO
881	XM_019724682.1	1405.99	0.537852	0.146735	3.66547	0.000246887	0.00544105	XM_019724682.1	DDX23	1042	56.27	32.92	100	1085	60.25	32.94	100	1943	67.43	43.81	100	1733	82.19	46.25	100	NO
882	XM_019745887.1	2020.62	0.542758	0.148096	3.6649	0.000247436	0.00544695	XM_019745887.1	AP3M1	1663.48	80.84	47.3	96.89	1388.19	69.35	37.91	91.62	2936.92	91.72	59.6	98.02	2357.78	100.65	56.64	96.51	NO
883	XM_019720373.1	23.5773	7.89269	2.15394	3.6643	0.00024802	0.00545363	XM_019720373.1	SHROOM3	0	0	0	0	0	0	0	0	53.74	0.82	0.54	14.14	50.35	1.06	0.59	6.09	UP
884	XM_019724866.1	942.674	0.612452	0.167201	3.66297	0.00024931	0.00546396	XM_019724866.1	GOT1	699	62.76	36.72	100	683	63.22	34.57	100	1341	77.4	50.29	100	1176	92.67	52.15	100	NO
885	XM_019739639.1	2056.99	0.567667	0.154976	3.66294	0.000249334	0.00546396	XM_019739639.1	RBP4	1722.13	382.34	223.69	80.22	1314.65	303.9	166.15	72.48	3531.09	504.5	327.81	71.54	1987.72	386.31	217.41	75.26	NO
886	XM_019712482.1	22.2791	-8.03737	2.1939	-3.6635	0.000248791	0.00546396	XM_019712482.1	TMEM175	33.27	2.47	1.45	23.67	49.69	3.81	2.08	42.71	0	0	0	0	0	0	0	0	DOWN
887	XM_019741234.1	423.138	0.843174	0.230259	3.66185	0.000250399	0.00548112	XM_019741234.1	LAMA3	270.19	4.1	2.4	84.51	292	4.55	2.49	100	638.47	6.23	4.05	94.72	561.84	7.5	4.22	63.76	NO
888	XM_019718057.1	311.354	1.07461	0.293486	3.66153	0.000250712	0.00548179	XM_019718057.1	PRC1	199.71	18.67	10.92	14.03	171.99	16.58	9.07	14.57	482.74	29.02	18.85	21.95	447.4	36.71	20.66	24.27	UP
889	XM_019727841.1	57.8096	-3.21486	0.878472	-3.6596	0.000252607	0.00551701	XM_019727841.1	PXN	74.78	2.42	1.41	3.08	116.3	3.86	2.11	3.93	5.89	0.12	0.08	0.18	21.73	0.62	0.35	0.62	DOWN
890	XM_019739032.1	2528.59	1.28555	0.351533	3.65699	0.00025519	0.00556112	XM_019739032.1	IFIT5	1473	151.94	88.89	100	1176	125.19	68.44	100	2961	196.36	127.59	100	4913	444.64	250.24	100	UP
891	XM_019727058.1	1220.34	0.989853	0.270675	3.65698	0.0002552	0.00556112	XM_019727058.1	IGFBP2	696	101.75	59.53	100	799	120.94	66.12	100	2310	217.2	141.13	100	1341	171.88	96.73	100	NO
892	XM_019753639.1	721.024	-0.973184	0.266167	-3.65629	0.000255896	0.00557005	XM_019753639.1	ZNF12	946.74	36.98	21.63	76.37	794.37	31.87	17.42	73.55	765.55	19.21	12.48	57.78	358.4	12.3	6.92	26.95	NO
893	XM_019729067.1	334.897	-1.56147	0.427413	-3.65331	0.000258881	0.00562871	XM_019729067.1	TLN1	279.33	5.49	3.21	3.8	677.45	13.66	7.47	6.94	181.82	2.3	1.49	1.85	168.63	2.91	1.64	2.36	DOWN
894	XM_019737310.1	149.911	1.61561	0.442358	3.65227	0.000259935	0.00564531	XM_019737310.1	PTGER4	53.27	2.7	1.58	9.06	86.23	4.5	2.46	10.68	230.4	7.51	4.88	22.72	263.61	11.75	6.61	15.88	UP
895	XM_019714178.1	23.9617	7.84672	2.14911	3.65115	0.000261072	0.00566367	XM_019714178.1	HMGN4	0	0	0	0	0	0	0	0	38.47	2.21	1.43	4.02	65.5	5.13	2.89	6.78	UP
896	XM_019725084.1	84.6816	-2.3068	0.631979	-3.65013	0.00026211	0.00567983	XM_019725084.1	ITPRIP	85.64	2.07	1.21	8.39	173.68	4.31	2.35	14.4	18.23	0.28	0.18	1.58	46.74	0.99	0.56	4.19	DOWN
897	XM_019714048.1	371.597	1.64174	0.449836	3.64965	0.000262599	0.00568408	XM_019714048.1	PARP15	174	11.44	6.69	100	146	9.88	5.4	100	438	18.51	12.03	100	798	46.07	25.93	100	UP
898	XM_019731927.1	193.315	-1.63489	0.448011	-3.64921	0.000263048	0.00568745	XM_019731927.1	PDE4B	199.19	8.7	5.09	9.51	350.83	15.74	8.61	15.71	109.09	3.06	1.99	3.99	94.42	3.62	2.04	3.48	DOWN
899	XM_019732133.1	23.4332	7.87682	2.15871	3.64885	0.000263414	0.00568903	XM_019732133.1	APAF1	0	0	0	0	0	0	0	0	59.97	1.28	0.83	8.19	43.71	1.28	0.72	6.56	UP
900	XM_019713260.1	24.1967	7.82215	2.14477	3.64708	0.000265237	0.00572205	XM_019713260.1	UBAP2L	0	0	0	0	0	0	0	0	77.55	2.42	1.57	10.95	30.96	1.32	0.74	2.7	UP
901	XM_019712654.1	299.56	1.04145	0.285636	3.64609	0.000266263	0.00573781	XM_019712654.1	ZBTB40	161.7	4.71	2.75	26.02	199.91	5.97	3.26	26.14	395.92	7.4	4.81	47.72	489.09	12.51	7.04	44.1	UP
902	XM_019713893.1	710.339	-0.666313	0.182773	-3.64557	0.000266798	0.00574296	XM_019713893.1	AHNAK	821.98	10.7	6.26	6.59	793.28	10.58	5.79	4.23	658.72	5.51	3.58	4.05	555.09	6.35	3.57	5.12	NO
903	XM_019733365.1	22.8755	-7.97163	2.18691	-3.64515	0.000267236	0.00574602	XM_019733365.1	CEP250	58.63	1.65	0.96	15.92	25.2	0.73	0.4	5.04	0	0	0	0	0	0	0	0	DOWN
904	XM_019728277.1	1321.21	1.53571	0.421534	3.64316	0.000269315	0.00578431	XM_019728277.1	BNIP3	549	59.58	34.86	100	582	65.22	35.66	100	3531	246.4	160.1	100	1073	102.17	57.5	100	UP
905	XR_002136322.1	52.9837	-5.79659	1.59124	-3.64282	0.000269665	0.00578544	XR_002136322.1	BCL2L11	96.43	2.58	1.51	5.25	93.94	2.58	1.41	3.54	8.18	0.14	0.09	0.38	0	0	0	0	DOWN
906	XM_019726025.1	1581.97	-0.594623	0.163306	-3.64116	0.000271417	0.00581658	XM_019726025.1	ZNF385D	1741	68.36	39.99	100	1783	71.91	39.31	100	1602	40.42	26.26	100	1200	41.39	23.29	100	NO
907	XM_019725287.1	21.919	-8.02134	2.20556	-3.63688	0.000275965	0.00590753	XM_019725287.1	TIAL1	45.79	5.41	3.17	9.8	35.1	4.29	2.34	7.61	0	0	0	0	0	0	0	0	DOWN
908	XM_019712424.1	1099.81	-0.946099	0.260201	-3.63602	0.000276878	0.00592056	XM_019712424.1	EIF4EBP2	1293	31.95	18.69	100	1369	34.71	18.98	100	1093	17.35	11.27	100	615	13.35	7.52	100	NO
909	XM_019745659.1	401.288	0.927036	0.255077	3.63433	0.000278701	0.00594644	XM_019745659.1	SIK1	219	13.26	7.76	100	298	18.56	10.15	100	589	22.92	14.89	100	567	30.14	16.96	100	NO
910	XM_019736549.1	24.5309	7.78163	2.14108	3.63445	0.000278577	0.00594644	XM_019736549.1	USPL1	0	0	0	0	0	0	0	0	83.6	1.61	1.04	11.21	27.09	0.71	0.4	2.96	UP
911	XM_019725333.1	6637.18	0.44752	0.123219	3.63191	0.000281328	0.0059959	XM_019725333.1	PDIA3	4893	454.54	265.93	100	5522	529	289.23	100	8292	495.2	321.76	100	8562	698.02	392.83	100	NO
912	XM_019737617.1	270.689	-1.53205	0.422116	-3.62945	0.000284026	0.00604676	XM_019737617.1	LOC109450383	344.97	16.5	9.65	12.62	388.66	19.11	10.45	14.68	108.18	3.33	2.16	2.89	207.56	8.72	4.91	7.9	DOWN
913	XM_019754842.1	487.679	0.928072	0.256089	3.62402	0.000290062	0.0061685	XM_019754842.1	NECTIN2	294.34	19.01	11.12	17.01	324.04	21.54	11.78	15.44	619.18	25.71	16.7	13.33	786.3	44.6	25.1	16.22	NO
914	XM_019755930.1	74.7922	-2.41368	0.66621	-3.623	0.000291207	0.00618608	XM_019755930.1	CDC45	123.07	5	2.93	5.64	110.25	4.6	2.52	5.42	23.95	0.63	0.41	1.11	27.86	0.99	0.56	1.55	DOWN
915	XM_019731936.1	23.0509	7.85875	2.1693	3.62272	0.000291526	0.00618609	XM_019731936.1	B3GALNT1	0	0	0	0	0	0	0	0	56	3.15	2.05	100	46	3.53	1.99	100	UP
916	XM_019746246.1	267.293	1.21654	0.33592	3.62152	0.000292882	0.00620808	XM_019746246.1	FANCB	126.07	7.26	4.25	14.4	175.45	10.39	5.68	19.6	443.67	16.42	10.67	46.02	380.29	19.23	10.82	38.27	UP
917	XM_019719732.1	692.29	1.22268	0.3381	3.61632	0.000298818	0.006327	XM_019719732.1	PNPT1	404.72	29.28	17.13	90.11	349.99	26.07	14.25	95.87	861	40.04	26.02	100	1267.49	80.51	45.31	95.97	UP
918	XM_019740121.1	23.4081	7.81722	2.16296	3.61413	0.000301353	0.00637372	XM_019740121.1	LNX1	0	0	0	0	0	0	0	0	71	2.37	1.54	100	33.68	1.53	0.86	40.27	UP
919	XM_019714560.1	313.817	-1.04298	0.288644	-3.61339	0.000302222	0.00638514	XM_019714560.1	CAPG	421.72	63.84	37.35	24.42	360.59	56.54	30.91	19.03	235.02	22.88	14.87	8.46	216.46	28.73	16.17	18.56	DOWN
920	XM_019748600.1	863.434	-0.896468	0.248257	-3.61106	0.000304953	0.00643583	XM_019748600.1	HPCAL1	1045.01	103.21	60.38	94.88	1017.85	103.71	56.7	95.18	878.97	55.81	36.26	97.73	492.15	42.65	24	92.39	NO
921	XM_019739963.1	173.18	-2.55038	0.706464	-3.61006	0.000306124	0.00645354	XM_019739963.1	ADAMTSL4	226.56	3.69	2.16	100	302.96	5.06	2.77	100	25.64	0.27	0.17	35.01	104.65	1.5	0.84	100	DOWN
922	XM_019725111.1	175.127	-1.42285	0.394584	-3.60594	0.00031103	0.00654985	XM_019725111.1	DUSP5	207	13.55	7.93	100	268	18.05	9.87	100	108	4.54	2.95	100	101	5.8	3.27	100	DOWN
923	XR_002137382.1	22.8117	7.84293	2.17622	3.60393	0.000313438	0.00658628	XR_002137382.1	MBNL1	0	0	0	0	0	0	0	0	55.66	0.99	0.64	0.58	45.18	1.1	0.62	0.79	UP
924	XM_019740605.1	1118.2	-0.697319	0.19348	-3.60409	0.000313252	0.00658628	XM_019740605.1	MLLT6	1118	26.48	15.49	100	1460	35.48	19.4	100	996	15.16	9.85	100	881	18.34	10.32	100	NO
925	XM_019714802.1	67.9263	-2.41242	0.669748	-3.60197	0.000315811	0.00662786	XM_019714802.1	CHID1	84.43	3.54	2.07	8.51	129.06	5.56	3.04	11.36	19.87	0.54	0.35	1.04	27.24	1	0.56	2.64	DOWN
926	XM_019731246.1	272.572	-1.54717	0.429561	-3.60174	0.0003161	0.00662786	XM_019731246.1	PTGS1	330	22.11	12.94	100	420	28.97	15.84	100	207	8.92	5.79	100	110	6.47	3.64	100	DOWN
927	XM_019744115.1	301.784	-1.06261	0.295112	-3.6007	0.000317363	0.00664717	XM_019744115.1	PTPRS	324.61	9.2	5.38	70.28	436.5	12.7	6.94	71.27	224.07	4.08	2.65	64.83	204.51	5.09	2.87	75.93	DOWN
928	XM_019756432.1	21.3155	-7.9962	2.22291	-3.59718	0.000321685	0.00671581	XM_019756432.1	CDIP1	39.91	3.67	2.15	17.45	39.4	3.74	2.04	15.06	0	0	0	0	0	0	0	0	DOWN
929	XM_019745021.1	3500.08	0.504674	0.140308	3.59691	0.000322024	0.00671581	XM_019745021.1	ICAM1	2486.57	150.3	87.93	95.93	2871.01	178.53	97.61	96.29	4245.96	164.94	107.18	97.09	4781.71	253.81	142.84	96.54	NO
930	XM_019744910.1	658.933	0.680392	0.189157	3.59697	0.000321944	0.00671581	XM_019744910.1	KANK2	399.61	13.92	8.14	17.34	541.49	19.36	10.59	20.87	811.43	18.16	11.8	26.18	967.74	29.61	16.66	30.56	NO
931	XM_019747085.1	237.409	-1.28427	0.357023	-3.59717	0.000321703	0.00671581	XM_019747085.1	UNC13C	333.81	6.49	3.8	94.55	284.47	5.67	3.1	89.63	206.2	2.57	1.67	90.44	108.6	1.85	1.04	84.84	DOWN
932	XM_019721679.1	23.9146	7.75805	2.15779	3.59537	0.000323934	0.00674839	XM_019721679.1	MBD1	0	0	0	0	0	0	0	0	29.91	1.25	0.81	2.11	72.92	4.18	2.35	5.81	UP
933	XM_019753682.1	2279.34	-0.539619	0.15042	-3.58741	0.00033398	0.00695023	XM_019753682.1	WDFY1	2399	87.11	50.96	100	2610	97.33	53.21	100	2274	53.06	34.48	100	1841	58.73	33.05	100	NO
934	XM_019739782.1	3564.9	0.475708	0.132664	3.58582	0.000336021	0.00698521	XM_019739782.1	PSMD1	2900	154.69	90.5	100	2629	144.2	78.84	100	4947	169.59	110.19	100	4212	197.33	111.05	100	NO
935	XM_019738676.1	233.338	1.785	0.498059	3.58392	0.000338475	0.00702869	XM_019738676.1	DAXX	126.34	8.54	5	15.69	71.85	5	2.73	8.44	360.12	15.65	10.17	16.75	426.84	25.34	14.26	15.14	UP
936	XM_019724232.1	5512.76	-0.621345	0.173406	-3.58319	0.000339426	0.00704091	XM_019724232.1	WNT5A	5908	157.43	92.1	100	6462	176.7	96.61	100	5633	96.44	62.66	100	4046	94.74	53.32	100	NO
937	XM_019733011.1	290.077	2.0478	0.571643	3.5823	0.000340578	0.00705728	XM_019733011.1	AAR2	45.61	3.4	1.99	8.95	207.92	15.95	8.72	41.34	471.45	22.58	14.67	66.86	507.2	33.17	18.67	68.68	UP
938	XM_019752752.1	511.148	-0.788168	0.22007	-3.58144	0.000341712	0.00707322	XM_019752752.1	GIGYF1	499.74	13.55	7.93	59.98	699.94	19.48	10.65	61.98	346.98	6.04	3.93	64.11	477.33	11.37	6.4	78.65	NO
939	XM_019712638.1	237.765	-1.20737	0.337239	-3.58016	0.000343386	0.0071003	XM_019712638.1	PHF10	280.97	13.18	7.71	13.51	333.47	16.07	8.79	14.03	139.05	4.19	2.72	6.48	177.71	7.32	4.12	10.51	DOWN
940	XM_019732009.1	2638.51	0.631787	0.176638	3.57674	0.00034791	0.00718619	XM_019732009.1	MBNL1	1840.26	47.73	27.93	33.72	1985.68	52.85	28.9	43.2	4154.98	69.24	44.99	40.5	2982.62	67.98	38.26	49.22	NO
941	XM_019757675.1	3034.78	-0.85668	0.239645	-3.57478	0.000350521	0.00723244	XM_019757675.1	LOC109461442	4257	487.48	285.2	100	2740	324.08	177.19	100	3835	282.36	183.47	100	1307	131.29	73.89	100	NO
942	XM_019736699.1	207.688	1.50757	0.421998	3.57246	0.00035365	0.00728924	XM_019736699.1	TRPM6	127.15	15.34	8.97	15.53	77.46	9.66	5.28	9.91	368.73	28.6	18.58	21.92	304.94	32.27	18.16	21.61	UP
943	XM_019737227.1	79.1838	-5.1239	1.43453	-3.57183	0.000354496	0.00729893	XM_019737227.1	ZFR	84.08	2.98	1.74	4.28	188.91	6.87	3.75	10.65	0.05	0	0	0	26.36	0.82	0.46	1.24	DOWN
944	XM_019748798.1	1015.8	0.57888	0.162257	3.56767	0.000360172	0.00740794	XM_019748798.1	AACS	703	38.45	22.49	100	809	45.5	24.88	100	1327	46.64	30.31	100	1351	64.89	36.52	100	NO
945	XM_019724447.1	618.245	0.856154	0.240146	3.56514	0.000363668	0.00747194	XM_019724447.1	PCBP2	365.51	43.59	25.5	8.69	451.74	55.67	30.44	10.59	989.02	75.85	49.28	18.11	775	81.08	45.63	16.01	NO
946	XM_019750188.1	1272.61	-0.724216	0.203249	-3.5632	0.00036636	0.00751928	XM_019750188.1	USP31	1367	21.43	12.54	100	1573	25.29	13.83	100	1228	12.37	8.04	100	906	12.48	7.03	100	NO
947	XM_019715149.1	575.458	-0.965824	0.271232	-3.56089	0.000369607	0.00757022	XM_019715149.1	SNN	622	36.89	21.58	100	793	48.38	26.45	100	500	19.06	12.38	100	365	19.01	10.7	100	NO
948	XM_019745473.1	5830.42	0.431151	0.12108	3.56087	0.000369622	0.00757022	XM_019745473.1	SRSF2	4912.71	468.21	273.93	87.24	4286.39	421.36	230.38	85.25	8315.17	509.47	331.04	94.62	6506.12	544.15	306.24	93.34	NO
949	XM_019723561.1	251.601	1.12192	0.315198	3.55942	0.00037167	0.00760416	XM_019723561.1	DLG1	109.57	4.82	2.82	9.19	187.84	8.5	4.65	13.26	329.47	9.32	6.06	24.33	421.98	16.32	9.18	26.16	UP
950	XM_019744561.1	192.847	-1.5233	0.428351	-3.5562	0.000376258	0.00768993	XM_019744561.1	PTPN12	271.47	14.49	8.47	44.06	256.94	14.1	7.71	39.88	94.7	3.25	2.11	21.96	125.09	5.86	3.3	21.19	DOWN
951	XM_019740688.1	39.98	3.53959	0.995805	3.5545	0.000378701	0.00773006	XM_019740688.1	NGFR	5	0.31	0.18	100	6	0.38	0.21	100	52	2.07	1.35	100	108	5.88	3.31	100	UP
952	XM_019749653.1	67.9851	5.36906	1.51059	3.55428	0.000379018	0.00773006	XM_019749653.1	ZMYND8	13.29	0.44	0.26	2.04	0	0	0	0	147.19	3.13	2.04	19.93	136.91	3.99	2.24	12.96	UP
953	XM_019716805.1	1468.15	-0.672645	0.189297	-3.55338	0.000380315	0.00774836	XM_019716805.1	PRKDC	1501.83	29.86	17.47	89.34	1853.73	37.81	20.67	84.8	1373.93	17.55	11.41	88.35	1127.2	19.7	11.09	87.17	NO
954	XM_019737319.1	796.745	0.62681	0.176473	3.55188	0.000382495	0.00778462	XM_019737319.1	CARD6	550.7	20.63	12.07	70.83	611.29	23.52	12.86	66.71	1072.39	25.81	16.77	94.56	1058	34.82	19.59	100	NO
955	XM_019751628.1	60.8323	-3.00694	0.847239	-3.54911	0.00038654	0.00785871	XM_019751628.1	DCUN1D3	97.52	4.75	2.78	23.98	100.73	5.04	2.76	18.56	9.94	0.31	0.2	2.03	20.63	0.88	0.5	4.42	DOWN
956	XM_019753025.1	46.2641	-3.21977	0.907435	-3.54821	0.000387854	0.00787717	XM_019753025.1	CDC42EP1	64.76	3.01	1.76	14.37	88.76	4.24	2.32	13.33	6.22	0.19	0.12	1.53	14.51	0.59	0.33	3	DOWN
957	XM_019740218.1	492.698	-0.753243	0.212334	-3.54744	0.000388998	0.00789214	XM_019740218.1	FAM13B	538.29	16.76	9.81	19.03	609.51	19.49	10.65	22.96	405.94	8.12	5.28	13.54	401.94	11	6.19	17.42	NO
958	XM_019718644.1	214.772	-1.45004	0.408978	-3.54551	0.000391852	0.00793659	XM_019718644.1	LOC109438643	276.63	10.61	6.2	19.86	301.96	11.89	6.5	15.59	102.52	2.53	1.64	16.21	153.41	5.17	2.91	15.05	DOWN
959	XM_019710876.1	20.7248	-7.95287	2.24315	-3.54541	0.000392006	0.00793659	XM_019710876.1	SPATA6	35.32	1.47	0.86	17.63	42.18	1.81	0.99	19.75	0	0	0	0	0	0	0	0	DOWN
960	XM_019731804.1	156.73	-2.03595	0.574429	-3.54431	0.000393644	0.00794624	XM_019731804.1	ANK3	266.73	2.82	1.65	1.19	184.2	2	1.09	0.77	124.65	0.85	0.55	0.42	31.73	0.3	0.17	0.12	DOWN
961	XM_019731792.1	9007.26	-0.42364	0.119538	-3.54399	0.00039412	0.00794624	XM_019731792.1	ARID5B	8370	189.72	110.99	100	10830	251.84	137.69	100	8123	118.3	76.87	100	8765	174.59	98.26	100	NO
962	XM_019714024.1	2837.45	2.8582	0.806492	3.54399	0.000394113	0.00794624	XM_019714024.1	DTX3L	535	22.1	12.93	100	555	23.55	12.88	100	2682	71.19	46.26	100	8222	298.35	167.9	100	UP
963	XM_019736016.1	103	-2.21406	0.62472	-3.54408	0.000393985	0.00794624	XM_019736016.1	UBL7	153.89	19	11.12	52.87	158.29	20.2	11.04	52.94	30.62	2.43	1.58	13.07	50.52	5.47	3.08	26.4	DOWN
964	XM_019735321.1	1377.35	0.541989	0.15297	3.54311	0.000395436	0.00796451	XM_019735321.1	LOC109449263	1126	169.32	99.06	100	943	146.86	80.29	100	2186	211.42	137.37	100	1454	191.67	107.87	100	NO
965	XM_019752140.1	22.6227	7.7466	2.18808	3.54036	0.000399576	0.00803956	XM_019752140.1	RTP4	0	0	0	0	0	0	0	0	34.3	1.44	0.93	4.5	63.96	3.66	2.06	2.89	UP
966	XM_019731116.1	248.385	1.22182	0.345263	3.53881	0.00040194	0.00807874	XM_019731116.1	STON2	153.07	4	2.34	16.96	123.54	3.31	1.81	11.51	395.19	6.63	4.31	33.56	370.23	8.49	4.78	32.34	UP
967	XM_019744165.1	76.4353	-5.49878	1.55464	-3.537	0.000404697	0.00812272	XM_019744165.1	ABCA7	117.52	3.05	1.79	38.29	150.68	4.02	2.2	40.15	19.37	0.32	0.21	13.18	0	0	0	0	DOWN
968	XM_019757351.1	4054.16	0.429307	0.121391	3.53655	0.000405383	0.00812272	XM_019757351.1	AP1G1	3314.1	78.38	45.86	88.44	3085.67	74.87	40.94	85.73	5718.7	86.9	56.46	89.42	4581.61	95.22	53.59	81.14	NO
969	XM_019754143.1	324.702	0.933813	0.264044	3.53658	0.000405342	0.00812272	XM_019754143.1	TMTC2	211	6.1	3.57	100	202	5.99	3.28	100	532	9.88	6.42	100	412.81	10.48	5.9	99.94	NO
970	XM_019734320.1	117.42	1.85292	0.52424	3.53449	0.000408558	0.00817789	XM_019734320.1	TNIP1	48.66	2.31	1.35	18.87	45.22	2.2	1.21	16.37	190.94	5.82	3.78	36.17	213.31	8.89	5	28.24	UP
971	XM_019728618.1	50.4091	-2.93175	0.829569	-3.53406	0.000409221	0.00818274	XM_019728618.1	LRSAM1	100.88	5.76	3.37	41.85	62.18	3.65	2	20.38	20.99	0.77	0.5	6.16	7.28	0.37	0.21	2.86	DOWN
972	XM_019731771.1	84.1039	5.65611	1.60103	3.53278	0.000411209	0.00821403	XM_019731771.1	DNAJC12	0	0	0	0	15.33	1.98	1.08	3	177.93	14.27	9.27	21.15	175.31	19.18	10.79	34.07	UP
973	XM_019754371.1	338.891	-1.24994	0.353919	-3.5317	0.000412902	0.00823938	XM_019754371.1	CLSTN3	328.67	13.92	8.14	65.56	569.43	24.78	13.55	99.31	232.71	6.33	4.12	62.16	201.36	7.49	4.22	83.65	DOWN
974	XM_019746032.1	660.48	0.679836	0.192526	3.53115	0.000413763	0.00824807	XM_019746032.1	EPHA7	450.56	17.76	10.39	5.85	490.57	19.86	10.86	6.13	964.42	24.43	15.87	7.3	833.46	28.86	16.24	7.09	NO
975	XM_019726790.1	506.913	0.802323	0.227324	3.52942	0.000416471	0.00828024	XM_019726790.1	CASP8	332.37	29.52	17.27	65.93	352.27	32.26	17.64	68.11	810.77	46.29	30.08	90.12	619.3	48.28	27.17	71.14	NO
976	XM_019736000.1	2116.51	0.573278	0.162422	3.52956	0.000416259	0.00828024	XM_019736000.1	MGAT2	1610	106.89	62.53	100	1542	105.36	57.61	100	2802	119.56	77.69	100	2772	161.59	90.94	100	NO
977	XM_019752205.1	153.678	-1.60143	0.453754	-3.5293	0.000416656	0.00828024	XM_019752205.1	PLCD3	193	9.27	5.43	100	233.61	11.54	6.31	97.02	69	2.13	1.38	100	100	4.22	2.38	100	DOWN
978	XR_002139056.1	975.262	-1.33031	0.377108	-3.52766	0.000419246	0.00832319	XR_002139056.1	LOC109457649	1172	30.21	17.67	100	1336	35.34	19.32	100	383	6.34	4.12	100	909	20.59	11.59	100	DOWN
979	XM_019741121.1	21.8801	7.77657	2.20471	3.52726	0.000419887	0.00832739	XM_019741121.1	RAP1GDS1	0	0	0	0	0	0	0	0	44.7	1.37	0.89	4.29	51.37	2.15	1.21	6.08	UP
980	XM_019750942.1	155.94	2.49367	0.707159	3.52633	0.000421366	0.00834822	XM_019750942.1	F13B	33	2.44	1.43	100	38	2.89	1.58	100	119	5.65	3.67	100	465	30.16	16.97	100	UP
981	XM_019715860.1	58.6432	5.21093	1.47806	3.52552	0.000422653	0.0083615	XM_019715860.1	LOC109436978	12.13	0.61	0.36	14.67	0	0	0	0	155.67	5.05	3.28	55.15	91.1	4.04	2.27	14.88	UP
982	XM_019750211.1	21.808	7.77855	2.20651	3.52527	0.000423053	0.0083615	XM_019750211.1	TTI1	0	0	0	0	0	0	0	0	48.17	1.33	0.87	7.21	48.36	1.83	1.03	6.92	UP
983	XM_019738038.1	721.914	-0.712414	0.202098	-3.52509	0.000423333	0.0083615	XM_019738038.1	VASH2	861.13	61.4	35.92	95.37	794	58.29	31.87	91.16	736.38	33.75	21.93	99.3	488.3	30.57	17.2	97.74	NO
984	XM_019745116.1	162.425	-1.55549	0.441295	-3.52483	0.00042376	0.0083615	XM_019745116.1	ZBTB4	179.33	4.39	2.57	35.79	267.55	6.71	3.67	33.28	66.25	1.04	0.68	10.79	118.39	2.54	1.43	15.53	DOWN
985	XM_019754347.1	45.0978	3.03718	0.862083	3.52307	0.000426575	0.00840852	XM_019754347.1	ENO2	9.2	0.7	0.41	0.59	8.86	0.7	0.38	0.55	107.09	5.26	3.42	2.66	72.46	4.86	2.74	3.71	UP
986	XM_019731006.1	20.5895	-7.91972	2.25004	-3.51981	0.000431858	0.00850402	XM_019731006.1	MBTD1	44.59	1.42	0.83	3.27	31.44	1.03	0.56	2.13	0	0	0	0	0	0	0	0	DOWN
987	XM_019744719.1	456.246	0.802978	0.228275	3.5176	0.000435474	0.00856654	XM_019744719.1	DUSP16	361.93	11.8	6.91	25.66	254.85	8.53	4.67	16.22	768.22	16.1	10.46	53.12	517.53	14.83	8.35	28.05	NO
988	XM_019724265.1	20.6023	-7.91296	2.25025	-3.51648	0.000437309	0.00859393	XM_019724265.1	IL17RB	45.63	2.49	1.46	29.11	30.41	1.71	0.93	37.23	0	0	0	0	0	0	0	0	DOWN
989	XM_019728149.1	461.915	-0.818117	0.232746	-3.51507	0.000439644	0.00863108	XM_019728149.1	F2R	503	32.44	18.98	100	589	39.09	21.37	100	338	14.01	9.1	100	398	22.54	12.68	100	NO
990	XM_019757153.1	2206.63	-0.567397	0.161463	-3.5141	0.000441246	0.00865377	XM_019757153.1	LOC109461157	2438.92	330.28	193.23	17.9	2433.06	340.85	186.36	15.86	2316.98	201.78	131.11	13.69	1647.45	195.63	110.1	15.54	NO
991	XM_019717776.1	2854.81	-0.839268	0.238851	-3.51377	0.00044179	0.0086557	XM_019717776.1	SORL1	2890	41.76	24.43	100	3930	58.23	31.84	100	2634	24.45	15.89	100	1903	24.17	13.6	100	NO
992	XM_019754731.1	297.366	-0.978912	0.278635	-3.51324	0.000442682	0.00866443	XM_019754731.1	SBK1	326	30.57	17.89	100	408	39.46	21.57	100	222	13.38	8.7	100	218	17.94	10.1	100	NO
993	XM_019711553.1	375.712	-0.888257	0.25306	-3.51007	0.000447986	0.00875061	XM_019711553.1	LOC109434526	490.71	16.85	9.86	22.5	412.56	14.54	7.95	20.76	316.48	6.98	4.54	15.28	264.93	7.99	4.5	12.73	NO
994	XM_019750223.1	457.493	-0.831656	0.236918	-3.51031	0.000447588	0.00875061	XM_019750223.1	RALGAPB	596.18	11.37	6.65	18.03	482.27	9.44	5.16	13.07	468.34	5.74	3.73	12.54	273.04	4.58	2.58	7.68	NO
995	XM_019744900.1	3469.72	0.473019	0.134799	3.50907	0.000449672	0.0087659	XM_019744900.1	DNMT1	2316.19	73.81	43.18	62.18	3103.73	101.53	55.51	62.07	4336.14	88.78	57.69	67.91	4514.76	126.41	71.14	65.62	NO
996	XM_019745077.1	1379.87	0.553355	0.157683	3.50928	0.000449318	0.0087659	XM_019745077.1	EIF4A1	964.01	166.88	97.64	22.78	1108.06	199	108.8	27.53	1719.05	191.44	124.39	23.37	1889.53	286.62	161.3	32.5	NO
997	XM_019736459.1	984.271	-0.875563	0.249663	-3.50697	0.000453236	0.00882651	XM_019736459.1	NBEA	1156.31	17.69	10.35	28.81	1189.78	18.67	10.21	27.98	652.88	6.42	4.17	16.72	882.76	11.87	6.68	26.25	NO
998	XM_019750445.1	1598.5	0.749653	0.213779	3.50668	0.000453742	0.00882752	XM_019750445.1	PSMA6	1235.52	254.62	148.97	99.43	980.46	210.13	114.89	98.73	2236.86	296.62	192.74	97.2	2164.72	390.65	219.85	98.4	NO
999	XR_002138349.1	42.1477	-6.04364	1.72378	-3.50603	0.000454841	0.00883814	XR_002138349.1	LOC109453641	32.82	1.05	0.61	22.95	122.67	4.02	2.2	57.32	2.87	0.06	0.04	16.88	0	0	0	0	DOWN
1000	XM_019713394.1	1015.04	0.593894	0.169402	3.50582	0.000455199	0.00883814	XM_019713394.1	SPTLC3	782	22.51	13.17	100	712	21.04	11.5	100	1592	29.45	19.13	100	1125	28.46	16.02	100	NO
1001	XM_019740051.1	148.103	1.53608	0.438661	3.50175	0.000462206	0.00896522	XM_019740051.1	RFX5	42.38	3.28	1.92	17.98	102.02	8.14	4.45	43.12	165.29	8.23	5.35	47.75	310.05	21.08	11.86	58.66	UP
1002	XM_019751006.1	104.713	-2.13712	0.610364	-3.50139	0.000462847	0.00896869	XM_019751006.1	MAN2C1	157.05	7.62	4.46	27.4	156.53	7.81	4.27	20.56	33.45	1.04	0.68	5.14	53.5	2.28	1.28	10.49	DOWN
1003	XM_019743155.1	289.199	1.05994	0.302747	3.50108	0.000463379	0.00897006	XM_019743155.1	PLPP1	176.52	22.68	13.27	89.13	169.98	22.58	12.35	91.72	421.95	34.86	22.65	85.52	438.29	49.39	27.79	74.46	UP
1004	XM_019721271.1	777.587	-0.855443	0.244395	-3.50025	0.00046483	0.00898918	XM_019721271.1	MTSS1	833.6	27.75	16.24	71.59	1025.9	35.06	19.17	73.75	710.51	15.2	9.88	85.88	519.38	15.19	8.55	68.1	NO
1005	XM_019738782.1	20.1853	-7.91459	2.26195	-3.49902	0.000466975	0.00902168	XM_019738782.1	SYNGAP1	33.7	1.41	0.83	9.17	40.83	1.76	0.96	8.14	0	0	0	0	0	0	0	0	DOWN
1006	XM_019755144.1	396.875	-1.02576	0.293326	-3.49699	0.000470546	0.00908164	XM_019755144.1	L1CAM	441.6	13.99	8.18	95.8	537.96	17.49	9.56	95.73	232	4.72	3.07	100	348	9.68	5.45	100	DOWN
1007	XM_019712626.1	390.471	-0.893725	0.255667	-3.49566	0.000472889	0.00911779	XM_019712626.1	ERMARD	426.95	20.87	12.21	76.97	517.48	26	14.22	77.91	324.67	10.2	6.63	58.85	277.58	11.92	6.71	51.58	NO
1008	XM_019754929.1	1668.65	-0.822522	0.235532	-3.49219	0.000479086	0.00922811	XM_019754929.1	GATSL2	1791	44.52	26.04	100	2158	55.04	30.09	100	1614	25.78	16.75	100	1081	23.61	13.29	100	NO
1009	XM_019738533.1	575.801	-1.91996	0.550004	-3.49081	0.00048155	0.00926638	XM_019738533.1	HIPK3	625.59	13.6	7.96	27.09	940.05	20.96	11.46	35.99	102.38	1.43	0.93	3.67	557.84	10.66	6	21.69	DOWN
1010	XM_019754475.1	74.9166	2.25881	0.647123	3.49054	0.000482048	0.00926678	XM_019754475.1	FAR1	24.58	0.96	0.56	1.92	22.92	0.92	0.5	1.82	139.08	3.5	2.28	8.92	134.19	4.62	2.6	11.54	UP
1011	XM_019746276.1	1168.72	-0.613271	0.175725	-3.48995	0.000483119	0.00927071	XM_019746276.1	AP1S2	1306.43	110.1	64.41	78.22	1309.25	113.71	62.17	74.82	1191.21	64.53	41.93	79.74	865.99	64.06	36.05	80.23	NO
1012	XM_019742108.1	484.036	1.05769	0.303073	3.4899	0.000483207	0.00927071	XM_019742108.1	TRIM26	279	15.18	8.88	100	293	16.4	8.97	100	587	20.53	13.34	100	851	40.68	22.89	100	UP
1013	XR_002137750.1	132.498	-2.3331	0.668669	-3.48917	0.000484515	0.00928662	XR_002137750.1	SRSF1	152.71	6.39	3.74	2.46	242.58	10.43	5.7	4.57	21.89	0.59	0.38	0.27	90.19	3.32	1.87	1.7	DOWN
1014	XM_019732052.1	155.875	2.37698	0.681586	3.48743	0.000487682	0.00932061	XM_019732052.1	CUNH21orf91	99.98	6.23	3.65	10.19	17.01	1.09	0.6	2.06	363.39	14.56	9.46	27.32	191.28	10.47	5.89	10.11	UP
1015	XM_019744122.1	252.062	1.06635	0.305772	3.48741	0.000487729	0.00932061	XM_019744122.1	MFSD12	134.8	12.4	7.25	82.25	168	15.93	8.71	100	368	21.76	14.14	100	382.48	30.87	17.38	97.04	UP
1016	XM_019728557.1	867.911	-0.611853	0.175442	-3.4875	0.000487566	0.00932061	XM_019728557.1	SCAI	910.4	14.08	8.24	43.56	1036.14	16.43	8.98	50.62	732.05	7.27	4.73	44.37	779.28	10.59	5.96	45.16	NO
1017	XM_019725415.1	762.373	0.621395	0.178228	3.48652	0.000489354	0.0093333	XM_019725415.1	TMEM87A	566.57	44.01	25.75	74.15	545.86	43.68	23.88	76.51	1117.87	55.82	36.27	77.69	926.25	63.17	35.55	77.38	NO
1018	XM_019756726.1	20.3518	-7.88075	2.26019	-3.48676	0.000488904	0.0093333	XM_019756726.1	TRAF2	47.3	3.47	2.03	9.15	27.64	2.09	1.14	4.65	0	0	0	0	0	0	0	0	DOWN
1019	XM_019726415.1	340.681	-0.887712	0.254633	-3.48625	0.00048985	0.0093336	XM_019726415.1	CAPN5	362	13.25	7.75	100	460.37	17.3	9.46	98.96	249	5.86	3.8	100	276	8.87	4.99	100	NO
1020	XM_019714186.1	13455.3	0.479602	0.137617	3.48505	0.000492038	0.00936608	XM_019714186.1	LOC109435947	10927.1	5435.74	3180.19	100	9805.24	5185.18	2834.97	100	20732.4	6652.07	4322.3	100	14196.2	6148.72	3460.38	100	NO
1021	XM_019735476.1	485.991	-0.747749	0.214737	-3.48217	0.000497373	0.00945838	XM_019735476.1	BAHCC1	470	7.39	4.32	100	665	10.72	5.86	100	367	3.71	2.41	100	427	5.9	3.32	100	NO
1022	XM_019728095.1	2675.68	0.492092	0.141381	3.48061	0.000500269	0.00950413	XM_019728095.1	TNPO1	2232.86	157.57	92.19	66.19	1890.68	137.37	75.1	62.75	3813.78	172.99	112.4	68.99	3095.69	191.81	107.95	67.73	NO
1023	XM_019727963.1	74.1007	2.54448	0.731189	3.47992	0.000501563	0.0095194	XM_019727963.1	PPIP5K2	21.63	0.64	0.38	2.35	14.14	0.43	0.24	1.86	228.99	4.39	2.85	20.04	62.51	1.64	0.92	6.3	UP
1024	XM_019728513.1	322.082	-1.434	0.412442	-3.47686	0.000507315	0.00961916	XM_019728513.1	STRBP	240.84	2.55	1.49	6.26	664.42	7.22	3.95	17.97	165.6	1.13	0.73	3.83	188.03	1.75	0.99	6.59	DOWN
1025	XM_019748908.1	235.801	1.11617	0.321098	3.4761	0.000508763	0.00963722	XM_019748908.1	NRIP1	129.62	2.74	1.6	2.87	146.45	3.17	1.74	4.1	347.86	4.72	3.07	3.75	361.5	6.71	3.78	3.99	UP
1026	XM_019728560.1	26933.4	0.496611	0.142877	3.4758	0.000509333	0.00963861	XM_019728560.1	HSPA5	20875	1489.78	871.6	100	20546	1509.72	825.43	100	36635	1680.5	1091.93	100	32931	2063.39	1161.24	100	NO
1027	XM_019737361.1	239.849	-1.83495	0.528039	-3.47502	0.000510813	0.00965721	XM_019737361.1	TRIP12	371.37	5.97	3.49	4.93	312.42	5.15	2.82	3.75	79.88	0.83	0.54	0.75	158.91	2.25	1.26	1.44	DOWN
1028	XM_019733956.1	46.7119	-2.93417	0.844609	-3.474	0.000512768	0.00968473	XM_019733956.1	ACTL10	72	6.92	4.05	100	81	8.04	4.39	100	10	0.62	0.4	100	14	1.18	0.66	100	DOWN
1029	XM_019733237.1	389.386	1.61411	0.464673	3.47365	0.000513422	0.00968766	XM_019733237.1	HPGD	226	17.86	10.45	100	132	10.74	5.87	100	540	27.42	17.82	100	736	51.04	28.73	100	UP
1030	XM_019713132.1	167.337	-2.0121	0.579782	-3.47044	0.000519604	0.00979479	XM_019713132.1	TRAF7	246.37	9.51	5.57	15.05	241.87	9.59	5.25	12.71	48.2	1.2	0.78	2.37	105.7	3.59	2.02	6.65	DOWN
1031	XM_019730886.1	947.937	-0.574574	0.165593	-3.46981	0.000520828	0.00980834	XM_019730886.1	CDC42BPA	987.71	15.4	9.01	54.46	1116.88	17.86	9.76	52.86	837.86	8.39	5.45	47.49	839.39	11.5	6.47	49.68	NO
1032	XM_019723665.1	779.513	0.638976	0.184192	3.46907	0.000522259	0.00982576	XM_019723665.1	LMLN	560	16.45	9.62	100	570	17.18	9.4	100	1065	20.1	13.06	100	1027	26.51	14.92	100	NO
1033	XM_019712065.1	397.422	-0.879155	0.253584	-3.46692	0.000526467	0.00987622	XM_019712065.1	ACAP3	427.91	18.29	10.7	85.95	529.9	23.27	12.72	91.04	328.66	9.03	5.87	83.83	287.87	10.81	6.08	87.76	NO
1034	XM_019738862.1	236.131	1.60883	0.464049	3.46695	0.000526399	0.00987622	XM_019738862.1	ETV7	89	3.88	2.27	100	112	5.02	2.74	100	237	6.64	4.31	100	548	20.98	11.81	100	UP
1035	XM_019744777.1	100.478	2.14744	0.61934	3.46731	0.0005257	0.00987622	XM_019744777.1	GRIN2B	47	1.14	0.67	100	24	0.6	0.33	100	205	3.2	2.08	100	155	3.31	1.86	100	UP
1036	XM_019747692.1	1879.16	0.675587	0.194979	3.46493	0.000530372	0.00993987	XM_019747692.1	ACLY	1225.8	48.07	28.12	66.9	1459.16	58.77	32.13	59.62	2918.14	73.53	47.78	67.11	2209.64	76.12	42.84	53.09	NO
1037	XM_019710403.1	148.237	2.44718	0.706334	3.46462	0.000530972	0.00994151	XM_019710403.1	LOC109433860	49.66	3.18	1.86	74.04	31.41	2.07	1.13	45.17	179.52	7.4	4.81	64.72	365.64	20.58	11.58	47.94	UP
1038	XM_019743664.1	241.957	1.08687	0.313728	3.46436	0.000531495	0.00994172	XM_019743664.1	CELF1	144.38	2.96	1.73	4.06	142.63	3	1.64	3.24	399.17	5.26	3.42	8.32	329	5.93	3.34	8.64	UP
1039	XM_019728041.1	1766.68	0.4815	0.139117	3.46111	0.000537947	0.0100527	XM_019728041.1	CCNB1	1457	192.36	112.54	100	1273	173.82	95.04	100	2591	219.98	142.94	100	1972	228.31	128.49	100	NO
1040	XM_019711833.1	44.1436	-2.95205	0.853225	-3.45987	0.000540434	0.0100895	XM_019711833.1	RUSC1	49.37	2.23	1.3	23.85	96.86	4.49	2.45	37.29	8.17	0.24	0.15	2.87	14.22	0.56	0.32	4.23	DOWN
1041	XM_019714183.1	8925.08	0.444167	0.128417	3.45879	0.000542606	0.0101203	XM_019714183.1	LOC109435945	7824.7	2265.79	1325.6	87.06	6194.87	1877.21	1026.35	84.85	13074.5	2437.76	1583.98	85.65	9699.36	2455.4	1381.85	88.4	NO
1042	XM_019751916.1	366.203	-1.35475	0.39193	-3.45661	0.000547018	0.0101928	XM_019751916.1	NSUN7	477.84	9.91	5.8	63.66	479.55	10.21	5.58	61.77	340.82	4.54	2.95	65.36	144.05	2.63	1.48	24.03	DOWN
1043	XM_019733665.1	84.7741	-2.20065	0.636795	-3.45582	0.000548616	0.0102128	XM_019733665.1	RAD51B	111.57	13.98	8.18	65.36	145.45	18.84	10.3	67.87	24.87	2	1.3	27.45	42.8	4.7	2.65	39.88	DOWN
1044	XM_019714523.1	167.618	-5.78206	1.674	-3.45403	0.000552277	0.0102711	XM_019714523.1	FBLN7	302.34	10.15	5.94	18.83	270.33	9.32	5.1	12.8	61.43	1.33	0.86	2.71	0	0	0	0	DOWN
1045	XM_019726667.1	5166.74	-0.605306	0.175297	-3.45304	0.000554314	0.0102893	XM_019726667.1	IGF1R	5117	202.16	118.28	100	6490	263.38	144	100	4949	125.64	81.64	100	4097	142.2	80.03	100	NO
1046	XM_019736755.1	19.7611	-7.86891	2.2788	-3.4531	0.000554187	0.0102893	XM_019736755.1	KLHL26	42.13	3.24	1.9	48.98	31.21	2.48	1.35	28.63	0	0	0	0	0	0	0	0	DOWN
1047	XM_019735578.1	101.636	-1.87238	0.542413	-3.45194	0.000556562	0.0103211	XM_019735578.1	CENPX	131.83	8.32	4.87	6.25	165.46	10.74	5.87	7.98	51.12	2.07	1.35	2.45	44.98	2.49	1.4	4.78	DOWN
1048	XM_019738928.1	582.475	0.759337	0.220132	3.44946	0.000561713	0.0104067	XM_019738928.1	NFKB1	419.89	20.9	12.22	59.96	382.47	19.56	10.7	45.24	828.42	26.49	17.21	66.73	784.92	34.31	19.31	58.86	NO
1049	XM_019738264.1	28.1492	5.47537	1.588	3.44797	0.00056482	0.0104512	XM_019738264.1	IL15RA	0	0	0	0	2.71	0.31	0.17	10.58	25.77	1.85	1.2	53.12	90.57	8.86	4.99	36.24	UP
1050	XM_019714170.1	2265.26	0.581713	0.16872	3.44779	0.000565189	0.0104512	XM_019714170.1	LOC109435937	1719.02	565.1	330.61	100	1619.69	558.84	305.54	100	3676.21	778.39	505.77	100	2395.9	688.03	387.21	100	NO
1051	XM_019757512.1	56.1761	2.66363	0.772761	3.44691	0.000567047	0.0104755	XM_019757512.1	TCHP	10.85	0.6	0.35	7.24	17.68	1	0.55	8.96	106.09	3.74	2.43	66.5	106.82	5.15	2.9	43.85	UP
1052	XM_019738114.1	6563.54	-0.455385	0.132143	-3.44614	0.000568646	0.0104951	XM_019738114.1	CENPF	6919	109.75	64.21	100	7146	116.23	63.55	100	6848	69.78	45.34	100	5426	75.64	42.57	100	NO
1053	XM_019713079.1	19.6202	-7.86576	2.28273	-3.44577	0.000569445	0.0104998	XM_019713079.1	MAPK8IP3	30.68	1.5	0.88	20.19	41.77	2.1	1.15	19.75	0	0	0	0	0	0	0	0	DOWN
1054	XM_019745756.1	3475.07	14.4939	4.20729	3.44496	0.000571152	0.0105213	XM_019745756.1	MX2	0	0	0	0	0	0	0	0	1440.74	42.09	27.35	94.65	13232.6	528.49	297.42	94.27	UP
1055	XM_019713061.1	2987.91	-0.482654	0.140206	-3.44247	0.000576435	0.0106086	XM_019713061.1	PKD1	2707	31.61	18.49	100	3793	45.4	24.82	100	2638	19.79	12.86	100	2818	28.92	16.28	100	NO
1056	XM_019752521.1	1260.26	-0.533023	0.1549	-3.44108	0.000579396	0.010653	XM_019752521.1	F3	1292	114.31	66.88	100	1473	134.35	73.46	100	1108	63.02	40.95	100	1159	90	50.65	100	NO
1057	XM_019731153.1	1374.04	0.5236	0.152234	3.43945	0.000582903	0.0107073	XM_019731153.1	DARS	1156	93.53	54.72	100	933	77.78	42.52	100	2061	107.19	69.65	100	1529	108.59	61.11	100	NO
1058	XM_019729930.1	1468.98	-0.541763	0.157526	-3.43919	0.000583456	0.0107074	XM_019729930.1	GLIS3	1482.19	41.13	24.06	67.36	1745.82	49.71	27.18	67.8	1230.18	21.93	14.25	59.41	1401.9	34.18	19.24	70.32	NO
1059	XM_019710960.1	43.5536	-5.58583	1.6251	-3.43722	0.00058771	0.0107752	XM_019710960.1	PPP6R1	82.67	4.06	2.38	8.94	71.61	3.62	1.98	5.5	0	0	0	0	6.84	0.3	0.17	0.44	DOWN
1060	XM_019736619.1	337.073	-0.885859	0.257757	-3.43679	0.000588641	0.0107821	XM_019736619.1	COL4A4	370	6.04	3.53	100	443	7.41	4.05	100	265	2.78	1.81	100	256	3.67	2.07	100	NO
1061	XM_019748064.1	2881.48	0.5389	0.156904	3.43458	0.000593481	0.0108605	XM_019748064.1	UBA6	2283	71.14	41.62	100	2073	66.31	36.26	100	3880	77.69	50.48	100	3639	99.64	56.07	100	NO
1062	XM_019724656.1	92.2516	-3.22281	0.938446	-3.43419	0.000594319	0.0108656	XM_019724656.1	TROAP	172.38	12.95	7.58	32.44	128.64	9.95	5.44	21.7	8.88	0.43	0.28	2.54	36.6	2.41	1.36	9.23	DOWN
1063	XM_019718229.1	2133.18	-0.496891	0.144701	-3.43391	0.000594931	0.0108666	XM_019718229.1	CEP192	2141.35	62.81	36.75	74.98	2487.54	74.89	40.95	86.03	1844.88	34.77	22.59	71.83	2047.87	52.78	29.71	80.59	NO
1064	XM_019729282.1	296.084	-0.945556	0.27543	-3.43302	0.000596904	0.0108924	XM_019729282.1	ZNF532	372.41	11.43	6.69	39.6	349.72	11.02	6.02	33.35	248.42	4.9	3.18	28.7	199.88	5.39	3.03	23.2	NO
1065	XM_019726627.1	189.373	1.42965	0.416834	3.42979	0.000604048	0.0110124	XM_019726627.1	LRRK1	70.7	1.25	0.73	19.32	124.37	2.26	1.23	29.76	296.13	3.37	2.19	56.61	307.06	4.78	2.69	52.49	UP
1066	XM_019726926.1	406.789	1.17741	0.343454	3.42815	0.000607718	0.0110689	XM_019726926.1	FZD5	208	3.21	1.88	100	239	3.78	2.07	100	453	4.49	2.92	100	790	10.72	6.03	100	UP
1067	XM_019751665.1	121.315	-1.66646	0.486194	-3.42756	0.000609032	0.0110824	XM_019751665.1	TRIB2	142	8.25	4.83	100	202	12.07	6.6	100	61	2.28	1.48	100	66	3.37	1.9	100	DOWN
1068	XM_019737019.1	1143.67	0.532964	0.155519	3.42701	0.000610265	0.0110945	XM_019737019.1	RAB8A	904	90.64	53.03	100	827	85.56	46.78	100	1678	108.17	70.28	100	1318	115.96	65.26	100	NO
1069	XM_019730481.1	278.137	-1.00709	0.294073	-3.42461	0.000615688	0.0111721	XM_019730481.1	AHCYL1	397.85	18	10.53	24.47	290.35	13.5	7.38	19.49	237.98	6.92	4.49	15.08	169.56	6.74	3.79	12.04	DOWN
1070	XR_002135992.1	198.85	-1.57234	0.459098	-3.42485	0.000615134	0.0111721	XR_002135992.1	LOC109435599	250	6.39	3.74	100	295	7.74	4.23	100	80	1.31	0.85	100	146	3.28	1.85	100	DOWN
1071	XM_019731269.1	133.191	2.21231	0.646323	3.42293	0.000619507	0.011231	XM_019731269.1	PTPN13	44.13	0.84	0.49	0.49	38.36	0.75	0.41	0.45	156.76	1.92	1.25	0.99	322.97	5.4	3.04	1.84	UP
1072	XM_019752693.1	125.26	-1.73074	0.505686	-3.42256	0.000620352	0.0112358	XM_019752693.1	VGF	136	12.34	7.22	100	219	20.49	11.21	100	44	2.57	1.67	100	86	6.85	3.86	100	DOWN
1073	XM_019754430.1	802.712	-0.603128	0.176312	-3.42079	0.000624385	0.0112983	XM_019754430.1	ATN1	581.65	22.92	13.41	28.43	1230.77	49.82	27.24	43.18	498.74	12.63	8.21	38.79	880	30.47	17.15	35.65	NO
1074	XM_019731731.1	49.0552	2.91222	0.851391	3.42054	0.000624967	0.0112983	XM_019731731.1	AK4	12	0.63	0.37	100	8	0.43	0.23	100	145.18	4.87	3.17	34.68	52	2.38	1.34	100	UP
1075	XM_019712318.1	416.839	-0.807863	0.236355	-3.41802	0.000630796	0.0113931	XM_019712318.1	TUBGCP6	476.1	14.71	8.61	77.66	507.93	16.11	8.81	62.18	368.86	7.32	4.76	64.37	301.69	8.19	4.61	47.99	NO
1076	XM_019747779.1	20.5891	7.67508	2.24793	3.41429	0.000639479	0.0115391	XM_019747779.1	JUP	0	0	0	0	0	0	0	0	38.74	1.39	0.91	1.78	51.22	2.52	1.42	3.22	UP
1077	XM_019740500.1	262.338	-1.0453	0.306251	-3.4132	0.000642052	0.0115748	XM_019740500.1	ZNF276	300	30.14	17.63	100	355	36.8	20.12	100	173	11.17	7.26	100	204	17.98	10.12	100	DOWN
1078	XM_019756505.1	2819.66	-0.451037	0.132255	-3.41036	0.000648771	0.0116531	XM_019756505.1	DCBLD2	2911.65	82.07	48.02	100	3129.97	90.55	49.51	100	2828.8	51.23	33.29	100	2436.27	60.34	33.96	100	NO
1079	XM_019736882.1	21.0205	7.63481	2.23868	3.4104	0.000648677	0.0116531	XM_019736882.1	GATAD2A	0	0	0	0	0	0	0	0	31.18	0.63	0.41	2.32	59.69	1.65	0.93	3.54	UP
1080	XM_019728407.1	477.93	0.736225	0.215847	3.41087	0.000647556	0.0116531	XM_019728407.1	HMOX1	349	43.46	25.43	100	315	40.55	22.17	100	742	59.42	38.61	100	581	63.46	35.71	100	NO
1081	XM_019714777.1	2115.42	0.51324	0.150496	3.41032	0.000648859	0.0116531	XM_019714777.1	RNH1	1657.95	192.36	112.54	70.37	1559.62	186.93	102.2	59.32	3247.68	242.29	157.43	61.25	2290.76	233.15	131.21	60.86	NO
1082	XM_019756262.1	282.05	-1.05961	0.310726	-3.4101	0.000649397	0.0116531	XM_019756262.1	WDR90	356.06	9.99	5.85	51.62	347.94	10.02	5.48	40.98	247.64	4.47	2.9	38.26	162.34	4	2.25	27.61	DOWN
1083	XM_019745869.1	119.316	5.61926	1.64806	3.40962	0.000650527	0.0116626	XM_019745869.1	ECD	29.21	2.52	1.48	6.86	0	0	0	0	284.56	15.8	10.27	47.37	209.46	15.88	8.94	44.13	UP
1084	XM_019754785.1	319.25	0.915465	0.268627	3.40794	0.000654553	0.011724	XM_019754785.1	TAF5L	246.59	15.41	9.02	38.01	162.7	10.46	5.72	23.4	576.44	23.16	15.05	53.7	351.73	19.3	10.86	36.96	NO
1085	XM_019713825.1	142.559	-1.50173	0.440713	-3.40751	0.000655589	0.0117317	XM_019713825.1	OMD	149	4.57	2.67	100	243	7.65	4.18	100	65	1.28	0.83	100	98	2.64	1.49	100	DOWN
1086	XM_019723622.1	744.837	0.612544	0.179784	3.4071	0.000656564	0.0117384	XM_019723622.1	FAM84B	566.62	18.19	10.64	43.19	523.78	17.26	9.44	42.47	1109.17	22.88	14.86	50.08	884.88	24.96	14.05	47.41	NO
1087	XM_019753437.1	54.7577	-2.68144	0.787514	-3.40494	0.000661788	0.0118209	XM_019753437.1	ZBTB46	77.52	3.7	2.16	21.4	97.52	4.78	2.62	23.75	19.76	0.61	0.39	7.69	12.89	0.54	0.3	4.37	DOWN
1088	XM_019737282.1	2097.24	0.468555	0.137727	3.40205	0.000668833	0.0119299	XM_019737282.1	DAB2	1646.44	60.75	35.54	91.51	1616	61.23	33.48	88.3	2838.2	67.29	43.72	92.56	2535.82	82.2	46.26	93.98	NO
1089	XM_019747179.1	209.839	-1.16236	0.341677	-3.40193	0.000669119	0.0119299	XM_019747179.1	XRCC3	244.09	15.75	9.21	98.34	294.75	19.57	10.7	97.66	140.8	5.84	3.79	79.14	144.42	8.18	4.6	71.26	DOWN
1090	XM_019728139.1	1233.04	-0.540049	0.158876	-3.39918	0.000675889	0.0120395	XM_019728139.1	COL4A3BP	1100.39	38.6	22.58	62.13	1628.46	58.66	32.07	68.25	1016.12	22.9	14.88	50.62	1178.65	36.33	20.44	69.11	NO
1091	XM_019739097.1	380.215	1.23283	0.362796	3.39814	0.000678464	0.0120743	XM_019739097.1	SH3RF2	220	6.12	3.58	100	194	5.54	3.03	100	487	8.7	5.66	100	684	16.72	9.41	100	UP
1092	XR_002136870.1	20.3019	7.66609	2.25714	3.39637	0.00068286	0.0121303	XR_002136870.1	DNAJC13	0	0	0	0	0	0	0	0	41.42	0.62	0.4	1.27	48.4	0.99	0.55	1.47	UP
1093	XM_019746270.1	20.3019	7.66609	2.25714	3.39637	0.00068286	0.0121303	XM_019746270.1	REPS2	0	0	0	0	0	0	0	0	41.14	0.59	0.39	49.55	47.97	0.95	0.53	99.93	UP
1094	XM_019752094.1	63.2339	-5.55398	1.63663	-3.39356	0.000689916	0.0122444	XM_019752094.1	BCL6	129.96	4.87	2.85	14.46	92.32	3.56	1.94	10.1	0	0	0	0	12.9	0.43	0.24	1.57	DOWN
1095	XM_019727532.1	322.644	-0.94451	0.278461	-3.3919	0.000694103	0.0123075	XM_019727532.1	NKTR	318.75	6.91	4.04	15.18	467.06	10.39	5.68	24.26	193.98	2.7	1.76	9.72	292.05	5.57	3.13	10.95	NO
1096	XM_019734069.1	60.9486	-5.54275	1.63634	-3.38729	0.000705878	0.0125049	XM_019734069.1	RSRC2	75.16	7.99	4.67	7.96	142.57	15.64	8.55	17.36	12.07	0.82	0.54	1.49	0	0	0	0	DOWN
1097	XM_019715062.1	84.5348	-2.20683	0.651611	-3.38673	0.000707321	0.0125076	XM_019715062.1	LOC109436478	111.68	13.78	8.06	0.63	144.3	18.4	10.06	0.76	24.3	1.93	1.25	0.09	43.9	4.75	2.67	0.35	DOWN
1098	XM_019734062.1	179.929	-1.55682	0.459672	-3.3868	0.000707138	0.0125076	XM_019734062.1	SH2B3	224.94	7.94	4.65	15.29	271.97	9.86	5.39	15.97	129.42	2.94	1.91	12.26	76.52	2.37	1.34	4.96	DOWN
1099	XM_019751816.1	319.655	-1.54754	0.457227	-3.38461	0.000712784	0.0125927	XM_019751816.1	ACIN1	387.81	20.28	11.87	27.55	469.23	25.23	13.8	29.47	108.43	3.64	2.37	10.96	275.16	12.64	7.11	18.91	DOWN
1100	XM_019719688.1	19.0423	-7.80138	2.30572	-3.38349	0.000715707	0.0126329	XM_019719688.1	PPP4R2	27.39	1.77	1.04	1.03	43.56	2.9	1.59	1.75	0	0	0	0	0	0	0	0	DOWN
1101	XM_019743245.1	950.059	0.558858	0.165202	3.38288	0.000717302	0.0126495	XM_019743245.1	MAP3K1	744.86	16.47	9.64	85.59	677.53	15.37	8.4	88.35	1397.97	19.86	12.91	85.75	1108.22	21.54	12.12	67.84	NO
1102	XM_019723327.1	970.038	0.698385	0.206583	3.38065	0.000723151	0.0127411	XM_019723327.1	LOC109443068	696.94	241.68	141.4	100	671.21	244.63	133.75	100	1272.1	284.17	184.65	100	1367.62	414.15	233.07	100	NO
1103	XM_019712098.1	8138.73	0.571767	0.169152	3.3802	0.000724328	0.0127412	XM_019712098.1	AGRN	5081.76	111.66	65.33	96.17	7181.49	161.88	88.51	95.55	10998	155.26	100.88	97	10361.2	200.08	112.6	94.78	NO
1104	XM_019727461.1	2113.92	0.460759	0.136313	3.38015	0.000724469	0.0127412	XM_019727461.1	CDCA7	1767.54	121.43	71.04	72.43	1527.83	108.04	59.07	66.55	3049.34	134.64	87.49	79.53	2371.93	143.07	80.52	84.15	NO
1105	XM_019734337.1	1422.9	0.547439	0.162128	3.37659	0.000733915	0.0128956	XM_019734337.1	CSNK1A1	1070.91	127.34	74.5	35.76	1067.35	131.13	71.7	37.59	2152.17	164.55	106.92	44.14	1602.44	167.13	94.06	42.44	NO
1106	XM_019736311.1	20.8252	7.58248	2.24713	3.37429	0.000740066	0.0129802	XM_019736311.1	MSI2	0	0	0	0	0	0	0	0	68.62	9.89	6.42	20.19	24.81	4.86	2.74	12.93	UP
1107	XM_019750346.1	1148.48	-0.65998	0.195591	-3.37429	0.000740051	0.0129802	XM_019750346.1	UBN2	1162.95	21.91	12.82	86.41	1434.23	27.72	15.15	85.81	833.94	10.1	6.56	89.99	1130.31	18.72	10.53	84.73	NO
1108	XM_019751356.1	109.494	-2.55104	0.756283	-3.37313	0.0007432	0.0130234	XM_019751356.1	PLEKHG2	160.45	3.49	2.04	14.87	176.58	3.94	2.15	13.72	18.05	0.25	0.16	3.28	62.26	1.19	0.67	7.98	DOWN
1109	XM_019751553.1	485.263	1.01684	0.301577	3.37176	0.000746906	0.0130648	XM_019751553.1	KCNK5	336	25.44	14.88	100	260	20.27	11.08	100	690	33.58	21.82	100	734	48.79	27.46	100	UP
1110	XM_019722535.1	18.9839	-7.78954	2.31007	-3.37199	0.000746278	0.0130648	XM_019722535.1	TRIM2	43.4	1.06	0.62	12.1	26.78	0.67	0.37	5.42	0	0	0	0	0	0	0	0	DOWN
1111	XM_019742055.1	238.899	1.11018	0.329437	3.36993	0.000751866	0.0131397	XM_019742055.1	SLC20A2	106.43	7.85	4.59	13.05	172.18	13.08	7.15	17.18	267.92	12.7	8.25	22.93	446.27	28.9	16.27	29.69	UP
1112	XM_019736905.1	88.2535	4.759	1.41245	3.36932	0.000753532	0.0131452	XM_019736905.1	ILVBL	32.82	2.63	1.54	5.89	0	0	0	0	260.16	13.38	8.69	24.08	96.87	6.8	3.83	16.11	UP
1113	XM_019753689.1	120.422	-2.03402	0.603661	-3.36947	0.000753133	0.0131452	XM_019753689.1	SERPINE2	225.37	15.15	8.87	34.15	133.56	9.24	5.05	23.03	48.32	2.09	1.36	15.85	52.61	3.11	1.75	29.07	DOWN
1114	XM_019745847.1	156.56	1.96762	0.58407	3.36881	0.000754928	0.0131577	XM_019745847.1	PSAP	55.09	3.44	2.01	1.79	54.78	3.52	1.92	1.4	174.08	6.98	4.54	2.33	374.04	20.5	11.53	3.19	UP
1115	XM_019731133.1	450.08	-0.859574	0.255177	-3.36854	0.000755681	0.013159	XM_019731133.1	LYPD1	505.99	8.24	4.82	68.3	569.66	9.51	5.2	64.39	408.43	4.27	2.78	47.84	302.93	4.33	2.44	44.29	NO
1116	XM_019748294.1	18.9967	-7.78035	2.31043	-3.36749	0.000758558	0.0131973	XM_019748294.1	SRGAP3	43.66	0.79	0.46	71.15	26.46	0.49	0.27	49.76	0	0	0	0	0	0	0	0	DOWN
1117	XM_019729272.1	2116.38	0.47057	0.139775	3.36663	0.000760941	0.0132269	XM_019729272.1	USP47	1610.42	39.11	22.88	66.61	1678.61	41.82	22.87	67.95	2975.18	46.42	30.16	87.32	2465.15	52.6	29.6	74.91	NO
1118	XM_019743473.1	105.678	3.78572	1.1255	3.36359	0.00076935	0.0133611	XM_019743473.1	SEC11A	0	0	0	0	55.4	7.06	3.86	6.09	36.88	2.93	1.9	1.92	347.59	37.61	21.17	30.8	UP
1119	XM_019718193.1	293.271	0.956077	0.28441	3.36162	0.000774874	0.013445	XM_019718193.1	FAM110B	198.24	19.43	11.37	64.34	171.56	17.35	9.49	59.56	466.03	29.37	19.08	63.65	388.81	33.45	18.82	58.65	NO
1120	XM_019732047.1	379.064	-0.877094	0.260955	-3.36109	0.000776365	0.0134588	XM_019732047.1	TRIM59	388.23	19.19	11.23	24.82	520.4	26.44	14.45	35.23	245.37	7.79	5.06	15.71	344.31	14.95	8.41	22.35	NO
1121	XM_019719343.1	1884.8	-0.496146	0.147688	-3.35941	0.00078109	0.0135211	XM_019719343.1	PKD2	1924	77.78	45.51	100	2165	89.91	49.16	100	1659	43.1	28	100	1783	63.33	35.64	100	NO
1122	XM_019753531.1	551.498	-1.00863	0.300247	-3.35932	0.000781349	0.0135211	XM_019753531.1	TRIO	783.06	18.45	10.79	35.08	583.27	14.1	7.71	20.61	388.97	5.89	3.83	21.02	410.19	8.49	4.78	18.55	DOWN
1123	XM_019713286.1	1272.42	-0.554203	0.165016	-3.35849	0.000783704	0.0135498	XM_019713286.1	ATP8B2	1235.33	41.1	24.04	86.3	1569.79	53.62	29.32	92.31	1009.69	21.58	14.02	78.11	1256.91	36.74	20.68	82.24	NO
1124	XM_019726782.1	394.02	1.00679	0.29983	3.35789	0.000785396	0.0135614	XM_019726782.1	CFLAR	219.01	19.54	11.43	81.3	258.03	23.74	12.98	82.13	463.14	26.56	17.26	91.06	694.18	54.36	30.59	92.11	UP
1125	XM_019727430.1	886.842	0.596835	0.177748	3.35776	0.000785771	0.0135614	XM_019727430.1	SLC25A12	615	35.86	20.98	100	696	41.74	22.82	100	1258.8	47.17	30.65	99.38	1098.94	56.27	31.67	99.2	NO
1126	XM_019730706.1	19.8225	7.63472	2.27399	3.35741	0.000786753	0.0135662	XM_019730706.1	SEMA6D	0	0	0	0	0	0	0	0	51.38	0.9	0.59	54.26	37.33	0.9	0.51	13.87	UP
1127	XM_019755293.1	72.2517	4.75076	1.41526	3.35681	0.000788482	0.013584	XM_019755293.1	MTRF1	0	0	0	0	25.38	2.58	1.41	12.41	94.21	5.98	3.88	30.12	190.26	16.48	9.27	80.35	UP
1128	XM_019750948.1	18.5669	-7.79317	2.32344	-3.35415	0.000796097	0.013703	XM_019750948.1	CUNH1orf106	31.44	1.57	0.92	5.25	37.53	1.93	1.05	7.05	0	0	0	0	0	0	0	0	DOWN
1129	XM_019741648.1	490.857	0.874343	0.260695	3.35389	0.000796843	0.0137037	XM_019741648.1	GYS1	314	15.02	8.79	100	323	15.89	8.69	100	865	26.6	17.28	100	556	23.37	13.15	100	NO
1130	XM_019718321.1	2078.17	0.479682	0.143092	3.35225	0.000801562	0.0137727	XM_019718321.1	ARPC1B	1612.56	171.94	100.6	94.75	1599.89	176.1	96.28	96.16	3027.19	207.53	134.85	97.6	2341.75	219.07	123.29	98.93	NO
1131	XM_019714204.1	6563.09	0.488726	0.145844	3.35102	0.000805143	0.013822	XM_019714204.1	LOC109435962	5333.53	640.46	374.7	100	4714.44	584.99	319.84	100	10446.3	806.6	524.1	100	6695.36	705.21	396.88	100	NO
1132	XM_019726088.1	148.693	-2.2183	0.662222	-3.34979	0.000808742	0.0138663	XM_019726088.1	ADNP	270.43	9.84	5.75	9.41	179.49	6.7	3.67	5.33	40.96	0.96	0.62	1.37	75.95	2.43	1.37	1.8	DOWN
1133	XM_019755662.1	657.153	-0.672134	0.200658	-3.34964	0.000809155	0.0138663	XM_019755662.1	OSBPL5	716.4	34.37	20.11	65.96	781.87	38.56	21.08	53.53	618.03	19.06	12.38	46.73	503.52	21.22	11.94	42.86	NO
1134	XM_019743250.1	2715.35	-0.431993	0.129035	-3.34788	0.00081432	0.0139425	XM_019743250.1	MDN1	2436	21.51	12.58	100	3361.99	30.42	16.63	100	2281.3	12.94	8.41	96.62	2787	21.63	12.17	100	NO
1135	XM_019718889.1	124.377	-1.74129	0.520362	-3.34631	0.00081894	0.0140093	XM_019718889.1	BLVRA	153.2	6.6	3.86	12.51	200.39	8.87	4.85	15.86	48.41	1.34	0.87	2.53	79.98	3.03	1.7	5.7	DOWN
1136	XM_019737492.1	20.0398	7.59222	2.27044	3.34395	0.000825959	0.0141169	XM_019737492.1	NMI	0	0	0	0	0	0	0	0	32.27	3.5	2.28	2.86	55.29	8.17	4.6	2.76	UP
1137	XM_019735290.1	448.588	-1.07433	0.321313	-3.34358	0.000827053	0.0141232	XM_019735290.1	RPL22L1	592.81	332.59	194.58	50.06	513.15	307.53	168.14	72.21	466.66	168.96	109.78	46.48	205.7	100.36	56.48	42.49	DOWN
1138	XM_019725344.1	188.424	-1.39994	0.418986	-3.34126	0.000833992	0.0142292	XM_019725344.1	MAP1A	164.51	2.78	1.63	6.87	334.95	5.8	3.17	12.36	64.67	0.7	0.46	2.06	170	2.52	1.42	3.96	DOWN
1139	XM_019730218.1	96.62	-4.85527	1.45359	-3.3402	0.000837182	0.0142656	XM_019730218.1	GART	85.4	2.76	1.61	3.94	236.26	7.83	4.28	10.48	0	0	0	0	46.13	1.31	0.74	1.9	DOWN
1140	XM_019754945.1	760.087	0.710481	0.212715	3.34006	0.000837595	0.0142656	XM_019754945.1	GTF2I	544.37	20.48	11.98	12.57	516.28	19.95	10.91	11.35	1287.06	31.12	20.22	22.45	824.11	27.24	15.33	15.04	NO
1141	XM_019734104.1	2332.02	0.567302	0.169943	3.33819	0.000843269	0.0143496	XM_019734104.1	ERP29	1665	169.85	99.37	100	1814	190.97	104.41	100	3538	232.04	150.78	100	2648	237.03	133.39	100	NO
1142	XM_019743864.1	1014.69	-0.562511	0.168561	-3.33714	0.000846468	0.0143914	XM_019743864.1	SEL1L3	1117.42	41.93	24.53	42.48	1125.99	43.4	23.73	34.96	925.45	22.32	14.5	37.23	880.78	29.04	16.34	41.78	NO
1143	XM_019757546.1	194.257	-1.50565	0.451296	-3.33628	0.000849065	0.014423	XM_019757546.1	LFNG	231.91	10.75	6.29	16.8	300.92	14.33	7.83	19.11	140.27	4.18	2.71	6.35	86.71	3.53	1.99	4.51	DOWN
1144	XM_019717075.1	948.367	-0.586548	0.175981	-3.33302	0.000859084	0.0145804	XM_019717075.1	TONSL	992	40.93	23.95	100	1122	47.56	26	100	901	23.89	15.52	100	774	28.06	15.79	100	NO
1145	XM_019735162.1	391.016	0.792901	0.237923	3.33259	0.000860403	0.01459	XM_019735162.1	AHDC1	217.49	6.6	3.86	29.68	315.63	9.84	5.38	36.01	484.27	9.45	6.14	75.58	601.23	16.04	9.03	55.65	NO
1146	XM_019745409.1	851.484	0.774477	0.232529	3.33067	0.000866373	0.0146784	XM_019745409.1	RREB1	420.51	7.95	4.65	39.35	774.05	15.01	8.21	51.15	1087.19	13.21	8.58	70.11	1243.71	20.67	11.63	60.38	NO
1147	XM_019749487.1	606.162	0.648478	0.19474	3.32997	0.000868558	0.0147026	XM_019749487.1	EZR	465.16	42.98	25.15	43.8	408.96	38.97	21.31	45.19	934.11	55.49	36.06	44.6	707.38	57.37	32.28	42.35	NO
1148	XM_019757163.1	519.159	0.694483	0.208619	3.32896	0.000871719	0.0147433	XM_019757163.1	IST1	350.74	24.89	14.56	19.13	384.6	28.09	15.36	21.05	742.01	33.84	21.99	23.23	674.31	42	23.64	26.33	NO
1149	XM_019711693.1	48.9531	-4.57228	1.37368	-3.3285	0.000873155	0.0147547	XM_019711693.1	PASK	30.11	1.11	0.65	2.92	139.25	5.28	2.89	12.2	0	0	0	0	16.8	0.55	0.31	2.3	DOWN
1150	XM_019735769.1	4047.03	0.430354	0.129366	3.32665	0.000878977	0.0148317	XM_019735769.1	PSMD2	3178	184.81	108.12	100	3208	191.89	104.91	100	5730	214.15	139.15	100	4565	233.13	131.2	100	NO
1151	XM_019743247.1	1347.97	0.496344	0.149206	3.32656	0.000879241	0.0148317	XM_019743247.1	SNX14	1077.9	42.43	24.82	63.24	993.77	40.18	21.97	56.78	1923.34	48.65	31.61	64.29	1567.08	54.19	30.5	66.04	NO
1152	XM_019716692.1	588.42	-0.685462	0.206193	-3.32437	0.000886188	0.014936	XM_019716692.1	LOC109437449	678	104.03	60.86	100	665	105.7	57.79	100	575	56.75	36.87	100	428	57.57	32.4	100	NO
1153	XM_019739105.1	260.808	-5.62149	1.69156	-3.32326	0.000889708	0.0149823	XM_019739105.1	RBM27	471.9	12.18	7.12	27.63	367.94	9.74	5.33	21.99	156.45	2.59	1.69	7.71	0	0	0	0	DOWN
1154	XM_019742325.1	386.851	-0.920348	0.277161	-3.32063	0.000898147	0.0151113	XM_019742325.1	R3HDM2	369.6	14.17	8.29	57.63	579.23	22.81	12.47	83.29	290.63	7.16	4.65	49.67	290.82	9.8	5.51	45.95	NO
1155	XM_019749725.1	694.195	0.617089	0.185876	3.3199	0.000900498	0.0151377	XM_019749725.1	UBE2C	542.88	75.46	44.15	99.37	471.71	67.84	37.09	99.23	1047.04	93.59	60.81	98.24	814.45	99.26	55.86	98.32	NO
1156	XM_019733057.1	138.553	-1.55467	0.468362	-3.31937	0.000902218	0.0151404	XM_019733057.1	ITGB3	184.24	13.59	7.95	35.98	198.59	15.09	8.25	40.64	91.65	4.35	2.82	22.42	65.33	4.23	2.38	35.66	DOWN
1157	XM_019716707.1	260.532	1.03952	0.313145	3.3196	0.000901465	0.0151404	XM_019716707.1	PLOD2	162.06	7.54	4.41	9.06	152.26	7.28	3.98	9.92	469.18	14.02	9.11	9.97	312.89	12.78	7.19	16.6	UP
1158	XM_019740440.1	561.299	-1.15251	0.347263	-3.31883	0.000903955	0.0151565	XM_019740440.1	GPRC5C	668.81	38.94	22.78	47.29	749.13	44.86	24.53	51.63	539.94	20.2	13.13	51.37	264.27	13.51	7.6	46.8	DOWN
1159	XM_019744450.1	1339.31	-0.682649	0.205832	-3.31653	0.000911425	0.0152685	XM_019744450.1	UTRN	1523.94	19.64	11.49	32.38	1525.52	20.16	11.02	26.76	1044.87	8.65	5.62	22.07	1219.78	13.82	7.78	29.24	NO
1160	XM_019736708.1	842.034	0.852997	0.257342	3.31464	0.000917599	0.0153587	XM_019736708.1	RFK	668	66.22	38.74	100	455	46.54	25.44	100	1251	79.73	51.81	100	1123	97.69	54.98	100	NO
1161	XM_019739862.1	479.165	1.00974	0.304867	3.31206	0.000926121	0.015488	XM_019739862.1	TXNIP	287	27.01	15.8	100	293	28.44	15.55	100	583	35.27	22.92	100	825	68.14	38.35	100	UP
1162	XM_019754651.1	147.816	-1.42521	0.430359	-3.31167	0.000927394	0.0154959	XM_019754651.1	TAOK2	232.53	10.12	5.92	22.92	164.31	7.35	4.02	13.74	114.89	3.21	2.09	7.29	65.38	2.5	1.41	5.45	DOWN
1163	XM_019752471.1	19.4633	7.57757	2.289	3.31042	0.00093156	0.0155522	XM_019752471.1	SLC45A3	0	0	0	0	0	0	0	0	55.8	1.95	1.26	12.69	30.53	1.46	0.82	4.06	UP
1164	XM_019718830.1	356.988	0.828921	0.250579	3.30802	0.00093957	0.0156724	XM_019718830.1	NCAPD3	172.96	5.62	3.29	5.78	308.35	10.28	5.62	11.2	400.6	8.36	5.43	8.92	592.57	16.9	9.51	15.46	NO
1165	XM_019713376.1	106.596	-1.9048	0.57664	-3.30328	0.000955617	0.0159264	XM_019713376.1	RAD54B	201.67	11.14	6.52	27.8	100.68	5.72	3.13	14.68	86.87	3.08	2	13.92	22.71	1.1	0.62	3.98	DOWN
1166	XM_019748500.1	1495.84	0.534716	0.161892	3.30292	0.000956826	0.0159329	XM_019748500.1	TM9SF4	1085.43	45.96	26.89	95.07	1176.85	51.2	27.99	95.16	1876.32	51.06	33.18	98.01	2018.25	75.08	42.25	97.47	NO
1167	XM_019731162.1	5123.13	0.40538	0.122749	3.30251	0.000958246	0.0159429	XM_019731162.1	MCM6	4320	269.05	157.41	100	3848	246.58	134.82	100	7153	286.31	186.04	100	5761	315.06	177.31	100	NO
1168	XM_019713432.1	40.6473	-3.16983	0.961427	-3.297	0.000977224	0.0162031	XM_019713432.1	CEP104	75.11	2.99	1.75	30.75	59.53	2.43	1.33	22.05	7.43	0.19	0.12	7.35	10.99	0.38	0.22	5.35	DOWN
1169	XM_019734028.1	19.4152	7.55661	2.29192	3.29707	0.000977005	0.0162031	XM_019734028.1	DAPK1	0	0	0	0	0	0	0	0	57.82	1.06	0.69	5.47	29.39	0.74	0.42	2.16	UP
1170	XM_019749527.1	1641.75	0.541661	0.164273	3.29733	0.000976084	0.0162031	XM_019749527.1	KIAA0368	1338.91	38.81	22.71	59.25	1142.24	33.99	18.58	44.82	2300.97	42.86	27.85	56.03	1991.29	50.72	28.55	47.88	NO
1171	XM_019731137.1	583.591	-0.691746	0.209793	-3.29729	0.000976241	0.0162031	XM_019731137.1	MGAT5	700.88	13.32	7.8	43.9	629.8	12.28	6.71	35.38	597.25	7.29	4.74	37.7	399.52	6.68	3.76	29.55	NO
1172	XM_019725519.1	1461.89	-0.489832	0.148989	-3.28771	0.00101006	0.0167332	XM_019725519.1	SPRED1	1542	38.66	22.62	100	1625	41.8	22.85	100	1456	23.45	15.24	100	1233	27.16	15.29	100	NO
1173	XM_019754464.1	86.4646	-5.31407	1.61702	-3.28633	0.00101501	0.0168009	XM_019754464.1	ADGRG1	146.41	7.08	4.14	2.24	147.74	7.34	4.01	1.87	0	0	0	0	29.69	1.26	0.71	0.36	DOWN
1174	XM_019711166.1	519.044	0.741024	0.225855	3.28098	0.00103447	0.0170939	XM_019711166.1	MRPL24	339	88.73	51.91	100	381.85	104.37	57.07	97.51	795.05	133.96	87.04	96.62	643.35	147.29	82.89	97.57	NO
1175	XM_019745318.1	170.784	-1.30024	0.396284	-3.28108	0.0010341	0.0170939	XM_019745318.1	SRPK2	211.58	6.37	3.73	22.37	238.84	7.38	4.03	25	118.42	2.29	1.49	11.45	100.44	2.66	1.49	10.22	DOWN
1176	XM_019746955.1	3071.37	-0.606574	0.184899	-3.28057	0.00103596	0.0171039	XM_019746955.1	IRF2BP2	3438	132.29	77.4	100	3394	134.14	73.34	100	3352	82.88	53.85	100	2120	71.67	40.33	100	NO
1177	XM_019750723.1	952.268	-0.566485	0.172701	-3.28014	0.00103754	0.0171155	XM_019750723.1	RHBDL3	1013	24.8	14.51	100	1096	27.53	15.05	100	924	14.53	9.44	100	774	16.65	9.37	100	NO
1178	XR_002139205.1	119.967	-2.15911	0.658389	-3.27938	0.00104035	0.0171472	XR_002139205.1	ACIN1	223.23	9.73	5.69	13.21	139.42	6.24	3.41	7.29	38.93	1.09	0.71	3.28	55.6	2.13	1.2	3.18	DOWN
1179	XM_019755115.1	18.8909	7.56821	2.30929	3.27729	0.00104807	0.0172598	XM_019755115.1	SSR4	0	0	0	0	0	0	0	0	39.55	8.83	5.74	4.14	43.47	13.16	7.41	8.18	UP
1180	XM_019747306.1	1184.03	-0.506129	0.154566	-3.27452	0.00105841	0.0174153	XM_019747306.1	ZBTB38	1179	21.66	12.67	22.9	1401.08	26.4	14.43	25.57	1048.27	12.37	8.04	23.48	1103.85	17.82	10.03	20.12	NO
1181	XM_019730032.1	177.389	-1.77952	0.543715	-3.27289	0.00106454	0.0175013	XM_019730032.1	S100PBP	195.54	6.79	3.97	7.8	299.66	10.68	5.84	10.68	48.72	1.09	0.71	1.81	141.43	4.31	2.43	4.71	DOWN
1182	XM_019739384.1	19.4183	7.51335	2.29595	3.27244	0.00106622	0.0175141	XM_019739384.1	REPIN1	0	0	0	0	0	0	0	0	28.22	1.09	0.71	2	56	2.94	1.66	3.83	UP
1183	XM_019757126.1	386.693	-1.5022	0.459089	-3.27214	0.00106737	0.0175183	XM_019757126.1	MEGF6	638.41	20.9	12.23	17.66	358.93	12.07	6.6	10.59	439.39	9.24	6.01	17.39	89.99	2.59	1.46	8.39	DOWN
1184	XM_019742607.1	828.967	-0.634536	0.193935	-3.27189	0.00106831	0.0175188	XM_019742607.1	NAV2	824.92	12.34	7.22	82.67	1053.06	16.16	8.83	92.87	746	7.17	4.66	100	682.55	8.98	5.05	87.74	NO
1185	XM_019750740.1	18.7708	7.56314	2.31347	3.26917	0.00107862	0.017673	XM_019750740.1	CNOT4	0	0	0	0	0	0	0	0	44.73	1.39	0.9	12.19	38.4	1.63	0.92	6.93	UP
1186	XM_019733957.1	199.003	-2.22385	0.680395	-3.26846	0.00108133	0.0177025	XM_019733957.1	RHOF	314.95	7.54	4.41	26.05	272.12	6.68	3.65	20.46	40.76	0.63	0.41	6.74	132.06	2.78	1.56	20.14	DOWN
1187	XM_019726876.1	746.952	-0.631665	0.193359	-3.2668	0.00108771	0.017792	XM_019726876.1	ABI2	787.08	20.38	11.92	68.49	898.56	23.87	13.05	70.06	701.23	11.67	7.58	71.31	594.09	13.52	7.61	56.75	NO
1188	XM_019726802.1	398.814	0.80038	0.24527	3.26326	0.00110138	0.0180004	XM_019726802.1	STRADB	324.13	25.65	15	13.17	207.45	16.91	9.25	8.72	771.69	39.25	25.5	20.9	371.34	25.79	14.52	13.82	NO
1189	XM_019757509.1	963.213	4.13995	1.26909	3.26214	0.00110573	0.0180562	XM_019757509.1	CORO1C	44.91	2.05	1.2	1.96	159.93	7.5	4.1	7.53	3065.76	89.88	58.4	96.71	1041.02	41.72	23.48	44.91	UP
1190	XM_019750244.1	71.0182	-2.16779	0.664651	-3.26154	0.00110808	0.0180793	XM_019750244.1	KIAA1755	107	4.05	2.37	100	108	4.2	2.29	100	35	0.85	0.55	100	23	0.76	0.43	100	DOWN
1191	XM_019714184.1	16445.2	0.436033	0.1337	3.26127	0.00110915	0.0180793	XM_019714184.1	LOC109435946	14022.5	5016.81	2935.1	100	11756.4	4424.2	2418.9	100	25369.6	5847.53	3799.54	100	16802.7	5248.42	2953.71	100	NO
1192	XM_019731874.1	75.4845	-2.66644	0.817658	-3.26107	0.00110994	0.0180793	XM_019731874.1	SIAH1	91.4	3.79	2.22	10.24	144.49	6.16	3.37	14.61	10.01	0.27	0.17	1.01	42.91	1.56	0.88	3.89	DOWN
1193	XM_019740043.1	1891.77	0.509512	0.156315	3.25952	0.00111599	0.0181627	XM_019740043.1	PSMB4	1475	359.84	210.52	100	1407	357.97	195.72	100	2903	455.84	296.19	100	2046	436.75	245.8	100	NO
1194	XM_019714950.1	1285.94	0.957053	0.293853	3.25691	0.00112632	0.0183155	XM_019714950.1	LDHA	862.45	97.63	57.12	39.77	658.34	76.97	42.08	34.49	2918.87	212.45	138.04	29.95	1030.67	102.35	57.6	28.42	NO
1195	XM_019750858.1	1876.31	-0.469299	0.144184	-3.25486	0.00113449	0.0184292	XM_019750858.1	NAV1	1861.01	21.35	12.49	61.94	2179.65	25.63	14.01	53.15	1651.91	12.18	7.91	54.69	1809.58	18.25	10.27	62	NO
1196	XM_019711252.1	358.622	0.829304	0.254804	3.25468	0.00113522	0.0184292	XM_019711252.1	NSDHL	256.52	39.02	22.83	85.14	221.78	34.94	19.1	64.6	555.18	54.32	35.29	82.41	458.53	61.14	34.41	78.01	NO
1197	XM_019725921.1	470.51	-0.77955	0.239709	-3.25208	0.00114566	0.0185832	XM_019725921.1	CDV3	488.84	30.34	17.75	9.18	617.77	39.45	21.57	12.04	405.79	16.19	10.52	6.89	357.33	19.47	10.96	8.72	NO
1198	XM_019721964.1	1199.65	-0.50844	0.156413	-3.25063	0.00115149	0.0186623	XM_019721964.1	CUNH18orf54	1339.92	56.38	32.98	96.57	1271.12	54.95	30.04	90.62	1172.5	31.7	20.6	92.19	1015.37	37.53	21.12	82	NO
1199	XM_019724444.1	2738.88	-0.628886	0.193521	-3.2497	0.00115526	0.0187078	XM_019724444.1	AGO2	2528	28.66	16.77	100	3699	42.98	23.5	100	2459	17.91	11.64	100	2248	22.4	12.61	100	NO
1200	XM_019720126.1	126.104	2.00193	0.616359	3.24799	0.00116224	0.0188051	XM_019720126.1	LOC109439936	49	23.56	13.78	100	41	20.93	11.44	100	164	50.85	33.04	100	278	116.42	65.52	100	UP
1201	XM_019733663.1	875.217	0.579282	0.178394	3.2472	0.00116547	0.0188416	XM_019733663.1	RDH11	667	51.94	30.39	100	634	50.86	27.81	100	1213	60.72	39.45	100	1100	75.2	42.32	100	NO
1202	XM_019742244.1	1220.15	0.589001	0.181491	3.24534	0.00117312	0.0189495	XM_019742244.1	OS9	875.08	54.29	31.76	67.07	928.08	59.24	32.39	66.41	1867.14	74.44	48.37	63.29	1390.44	75.74	42.63	76.21	NO
1203	XM_019715008.1	3306.56	-0.92518	0.285121	-3.24487	0.00117506	0.018965	XM_019715008.1	LIMS1	3843.03	162.43	95.03	77.72	4049.89	175.87	96.15	81.8	3596.25	97.68	63.47	74.46	1694.28	62.91	35.4	59.03	NO
1204	XM_019757276.1	277.893	-1.2883	0.39708	-3.24444	0.00117682	0.0189777	XM_019757276.1	CECR6	342	4.47	2.62	100	379	5.08	2.78	100	132	1.11	0.72	100	231	2.65	1.49	100	DOWN
1205	XM_019737210.1	6842.5	-0.459088	0.14172	-3.2394	0.00119783	0.0193004	XM_019737210.1	LIFR	7256	118.49	69.33	100	7409	124.07	67.83	100	7309	76.68	49.83	100	5499	78.93	44.42	100	NO
1206	XM_019730006.1	588.56	-0.640177	0.19774	-3.23747	0.00120595	0.0194153	XM_019730006.1	RFX3	642.09	11.3	6.61	75.3	687.95	12.42	6.79	91.12	517.05	5.85	3.8	70.31	496.72	7.68	4.32	76.93	NO
1207	XM_019747185.1	399.402	-5.50831	1.70169	-3.23696	0.00120812	0.019434	XM_019747185.1	CDC42BPB	414.88	13.47	7.88	15.74	780.3	26	14.22	24.01	0	0	0	0	331.67	9.46	5.32	12.31	DOWN
1208	XM_019748266.1	618.404	-0.653528	0.201942	-3.23621	0.00121129	0.0194527	XM_019748266.1	AMOTL2	616.48	24.96	14.6	46.82	791.91	32.93	18	50.57	533.61	13.88	9.02	49.55	522.5	18.58	10.46	40.18	NO
1209	XM_019747156.1	86.8432	-2.28612	0.706415	-3.23623	0.00121121	0.0194527	XM_019747156.1	PPP2R5C	124.4	4.53	2.65	9.91	140.05	5.24	2.86	12.58	21.58	0.51	0.33	1.24	45.79	1.47	0.82	3.84	DOWN
1210	XM_019712527.1	512.722	-0.833762	0.257695	-3.23546	0.00121445	0.0194552	XM_019712527.1	PMP22	626	61.94	36.24	100	582	59.41	32.48	100	526	33.46	21.74	100	307	26.66	15	100	NO
1211	XM_019753441.1	131.14	-1.49813	0.463022	-3.23555	0.0012141	0.0194552	XM_019753441.1	SLCO4A1	207	10.31	6.03	100	150	7.68	4.2	100	98	3.14	2.04	100	56	2.45	1.38	100	DOWN
1212	XM_019719568.1	594.972	0.79399	0.2454	3.23549	0.00121433	0.0194552	XM_019719568.1	TCEAL8	430.51	72.16	42.21	53.21	360.5	62.66	34.26	55.78	1118.59	120.6	78.36	53.66	586.72	86.17	48.5	50.25	NO
1213	XM_019740275.1	94.1414	-3.46135	1.07107	-3.23169	0.0012306	0.0196978	XM_019740275.1	JADE2	157.35	3.21	1.88	20.37	146.8	3.07	1.68	14.56	5.25	0.07	0.04	0.63	45.6	0.82	0.46	3.45	DOWN
1214	XM_019711984.1	100.991	-1.72174	0.532955	-3.23056	0.00123547	0.0197175	XM_019711984.1	ERCC6L2	150.81	4.57	2.68	14.9	135.86	4.23	2.31	12.3	58.15	1.13	0.74	5.16	45.97	1.23	0.69	3.49	DOWN
1215	XM_019741790.1	80.0432	-2.97434	0.920717	-3.23046	0.0012359	0.0197175	XM_019741790.1	LOC109452671	144.29	4.03	2.36	16.04	113.21	3.24	1.77	11.3	10.28	0.18	0.12	1.62	35.24	0.86	0.49	3.94	DOWN
1216	XM_019733794.1	18.964	7.47495	2.31373	3.23069	0.00123491	0.0197175	XM_019733794.1	MAVS	0	0	0	0	0	0	0	0	27.26	1.06	0.69	3.91	55.29	2.93	1.65	6.72	UP
1217	XM_019750219.1	18.3405	7.53035	2.3307	3.23094	0.00123384	0.0197175	XM_019750219.1	RALGAPB	0	0	0	0	0	0	0	0	42.8	0.52	0.34	1.14	38.36	0.64	0.36	1.07	UP
1218	XM_019746828.1	17.3271	-7.67841	2.37788	-3.2291	0.00124179	0.0197952	XM_019746828.1	TMCC1	36.51	1.08	0.63	10.54	26.83	0.81	0.44	5.45	0	0	0	0	0	0	0	0	DOWN
1219	XM_019729121.1	63.1122	-4.56665	1.41446	-3.22856	0.00124417	0.0198169	XM_019729121.1	ZCCHC7	45.89	3.01	1.76	17.87	166.04	11.2	6.12	76.57	0	0	0	0	28.16	1.62	0.91	7.78	DOWN
1220	XM_019718567.1	18016.7	0.459256	0.142323	3.22685	0.00125163	0.0199193	XM_019718567.1	CTSD	13692	1216.83	711.91	100	14426	1321.73	722.65	100	25609	1463.06	950.65	100	20600	1606.81	904.28	100	NO
1221	XM_019752711.1	191.239	-1.17813	0.36525	-3.22555	0.00125732	0.0199786	XM_019752711.1	CUX1	176.5	2.91	1.7	7.49	318.26	5.39	2.95	10.6	97.02	1.03	0.67	3.62	159.2	2.31	1.3	5.37	DOWN
1222	XM_019756645.1	98.6425	-2.13817	0.66289	-3.22553	0.00125741	0.0199786	XM_019756645.1	ZFP90	209.54	13.13	7.68	19.69	90.13	5.81	3.18	8.24	41.23	1.66	1.08	6.21	33.62	1.85	1.04	3.96	DOWN
1223	XM_019724581.1	1208.82	0.783614	0.243001	3.22474	0.00126087	0.0199902	XM_019724581.1	LARP4	596.22	22.49	13.16	28.78	1099.57	42.6	23.29	59.38	1633.84	39.61	25.73	54.87	1684.78	55.84	31.42	47.49	NO
1224	XM_019717853.1	33.5695	-5.40519	1.67621	-3.22466	0.00126123	0.0199902	XM_019717853.1	MARK2	53.4	2.6	1.52	10.97	67.35	3.37	1.84	11.42	6.25	0.2	0.13	1.2	0	0	0	0	DOWN
1225	XM_019748293.1	18.6527	7.4914	2.32287	3.22507	0.00125942	0.0199902	XM_019748293.1	SRGAP3	0	0	0	0	0	0	0	0	29.78	0.34	0.22	40.05	51.35	0.81	0.46	96.58	UP
1226	XM_019740265.1	1343.79	0.756627	0.234842	3.22186	0.00127364	0.0201212	XM_019740265.1	CTNNA1	733.18	34.33	20.09	10.29	1151.61	55.42	30.3	14.28	1953.67	58.79	38.2	20.08	1746.48	71.84	40.43	23.72	NO
1227	XM_019740267.1	1343.79	0.756627	0.234842	3.22186	0.00127364	0.0201212	XM_019740267.1	CTNNA1	733.18	34.33	20.09	10.29	1151.61	55.42	30.3	14.28	1953.67	58.79	38.2	20.08	1746.48	71.84	40.43	23.72	NO
1228	XM_019740268.1	1343.79	0.756627	0.234842	3.22186	0.00127364	0.0201212	XM_019740268.1	CTNNA1	733.18	34.33	20.09	10.29	1151.61	55.42	30.3	14.28	1953.67	58.79	38.2	20.08	1746.48	71.84	40.43	23.72	NO
1229	XM_019740269.1	1343.79	0.756627	0.234842	3.22186	0.00127364	0.0201212	XM_019740269.1	CTNNA1	733.18	34.33	20.09	10.29	1151.61	55.42	30.3	14.28	1953.67	58.79	38.2	20.08	1746.48	71.84	40.43	23.72	NO
1230	XM_019716238.1	478.726	0.721434	0.224045	3.22004	0.00128171	0.0202322	XM_019716238.1	NLRX1	294.38	14.06	8.23	48.71	374.9	18.41	10.07	47.43	585.15	17.97	11.67	70.82	722.83	30.33	17.07	76.63	NO
1231	XR_002139057.1	86.0553	-1.91204	0.594195	-3.21786	0.00129151	0.0203704	XR_002139057.1	LOC109457663	101.71	2.47	1.44	50.5	150.21	3.74	2.04	48.53	31.28	0.49	0.32	40.51	49.27	1.05	0.59	53.3	DOWN
1232	XM_019754489.1	2897.51	0.409122	0.127166	3.21722	0.00129439	0.0203992	XM_019754489.1	COPB1	2443	125.85	73.63	100	2167	114.77	62.75	100	4121	136.43	88.65	100	3201	144.83	81.51	100	NO
1233	XM_019743660.1	18.2935	7.50677	2.3344	3.21571	0.00130122	0.0204636	XM_019743660.1	CELF1	0	0	0	0	0	0	0	0	35.12	0.79	0.51	1.25	44.75	1.38	0.77	2	UP
1234	XM_019751784.1	910.04	-0.697229	0.2168	-3.21601	0.00129987	0.0204636	XM_019751784.1	CYR61	885	80.83	47.29	100	1188	111.89	61.17	100	606	35.58	23.12	100	930	74.55	41.96	100	NO
1235	XM_019728525.1	49.0839	-5.02816	1.56367	-3.21562	0.00130163	0.0204636	XM_019728525.1	DENND1A	56.89	3.04	1.78	16.51	113.45	6.24	3.41	25.52	0	0	0	0	14.65	0.69	0.39	4.69	DOWN
1236	XM_019713297.1	36.6277	-3.00297	0.934234	-3.21436	0.00130734	0.0205366	XM_019713297.1	TPM3	48.98	4.46	2.61	2.37	72.17	6.78	3.71	3.67	7.47	0.44	0.28	0.19	10.93	0.87	0.49	0.54	DOWN
1237	XM_019730389.1	630.732	0.723528	0.225216	3.21259	0.00131542	0.0206469	XM_019730389.1	OLFML3	490	46.39	27.14	100	376	36.72	20.07	100	1171	71.27	46.31	100	604	50.18	28.24	100	NO
1238	XM_019721808.1	18.3655	7.49142	2.33289	3.21122	0.00132173	0.0207292	XM_019721808.1	ELAC1	0	0	0	0	0	0	0	0	31.94	1.19	0.78	30.55	47.9	2.45	1.38	62.36	UP
1239	XM_019710857.1	5216.84	0.81264	0.253183	3.20969	0.00132878	0.0208061	XM_019710857.1	KARS	3919	349.86	204.69	88.19	3085.42	283.98	155.26	84.06	6717.31	385.5	250.49	82.5	7848.18	614.92	346.07	87.1	NO
1240	XM_019757622.1	139.837	1.48806	0.463614	3.2097	0.00132872	0.0208061	XM_019757622.1	RNF144A	79.26	2.57	1.5	46.08	57.6	1.92	1.05	23.36	252.99	5.27	3.43	100	201.98	5.76	3.24	79.91	UP
1241	XM_019755584.1	388.912	-0.776921	0.242184	-3.20797	0.00133674	0.0209139	XM_019755584.1	TPST2	465	48.79	28.55	100	444	48.09	26.29	100	365	24.62	16	100	272.31	25.07	14.11	96.72	NO
1242	XM_019714206.1	11191.2	0.548917	0.171162	3.20701	0.00134123	0.0209673	XM_019714206.1	LOC109435965	8344.88	7953.25	4653.07	100	8396.65	8804.91	4814.04	100	17774	10967.3	7126.19	100	11922.3	9805.61	5518.41	100	NO
1243	XM_019752193.1	478.217	0.737538	0.230115	3.20508	0.00135026	0.0210914	XM_019752193.1	ARL4D	377	54.61	31.95	100	289	43.34	23.7	100	747	69.59	45.22	100	574	72.9	41.02	100	NO
1244	XM_019739098.1	4486.47	0.388765	0.121332	3.20415	0.00135463	0.0211427	XM_019739098.1	DPYSL3	3308.07	103.33	60.45	84.7	3911.6	125.43	68.58	94.32	5638.75	113.17	73.53	90.04	5559.35	152.58	85.87	91.1	NO
1245	XM_019711619.1	407.518	0.834888	0.260608	3.20361	0.00135717	0.0211652	XM_019711619.1	LOC109434543	279.14	26.96	15.77	47.28	263.12	26.22	14.33	44.36	566.27	35.16	22.85	59.96	583.35	49.44	27.83	60.92	NO
1246	XM_019751810.1	165.445	1.32072	0.412305	3.20327	0.00135877	0.0211733	XM_019751810.1	ACIN1	74.12	2.69	1.57	3.66	103.24	3.85	2.1	4.49	259.56	6.05	3.93	18.21	259.28	8.27	4.65	12.37	UP
1247	XM_019743346.1	273.211	1.02688	0.320628	3.20271	0.0013614	0.0211878	XM_019743346.1	PIGK	201.29	30.95	18.1	26.24	135.42	21.57	11.79	20.33	462.12	45.7	29.69	37.49	346.01	46.63	26.24	43.7	UP
1248	XM_019751354.1	83.6606	-2.82338	0.881652	-3.20238	0.00136298	0.0211878	XM_019751354.1	PLEKHG2	135.07	2.82	1.65	12.02	128.9	2.76	1.51	9.62	10.83	0.15	0.09	1.89	42.41	0.78	0.44	5.22	DOWN
1249	XM_019730305.1	1044.75	-1.02421	0.319819	-3.20246	0.00136261	0.0211878	XM_019730305.1	TTC3	959.13	20.68	12.1	24.46	1678.78	37.13	20.3	38.15	852.67	11.81	7.67	28.52	644.8	12.22	6.88	34.89	DOWN
1250	XM_019738860.1	801.905	-0.566393	0.17696	-3.20068	0.00137104	0.0212961	XM_019738860.1	RPL10A	914.35	349.27	204.34	22.84	860.15	346.24	189.31	23.91	770.43	189.64	123.22	14.84	657.53	219.18	123.35	19.45	NO
1251	XM_019741841.1	77.5838	-5.31291	1.66061	-3.19938	0.00137723	0.0213752	XM_019741841.1	SLC4A3	102.79	3.94	2.31	81.53	162.68	6.41	3.5	83.54	0	0	0	0	26	0.88	0.49	100	DOWN
1252	XM_019749190.1	2375.59	0.445376	0.139235	3.19874	0.00138032	0.021406	XM_019749190.1	ACAT2	1881	185.65	108.62	100	1842	187.57	102.55	100	3439	218.22	141.79	100	2639	228.56	128.63	100	NO
1253	XM_019714746.1	113.375	-1.60266	0.501121	-3.19815	0.00138311	0.0214321	XM_019714746.1	TNFRSF11B	165	13.1	7.66	100	151	12.35	6.75	100	67	3.42	2.22	100	57	3.97	2.24	100	DOWN
1254	XM_019748250.1	94.3952	-2.42923	0.759896	-3.19679	0.00138965	0.0215163	XM_019748250.1	TTLL3	138.2	7.71	4.51	71.03	149.84	8.6	4.7	58.63	18.27	0.66	0.43	30.36	53.89	2.64	1.49	57.83	DOWN
1255	XM_019718802.1	795.303	-0.615801	0.192651	-3.19645	0.00139128	0.0215244	XM_019718802.1	FAM199X	854	50.65	29.63	100	931	56.8	31.06	100	775	29.54	19.19	100	617	32.14	18.09	100	NO
1256	XM_019751669.1	194.837	-1.3201	0.413064	-3.19588	0.00139404	0.02155	XM_019751669.1	POLR3E	298.26	13.67	8	66.48	217.65	10.25	5.6	50.51	124.42	3.66	2.38	25.85	118.61	4.77	2.69	23.42	DOWN
1257	XM_019750505.1	2831.59	0.457311	0.143229	3.19285	0.00140874	0.0217598	XM_019750505.1	GSR	1976	162.28	94.94	100	2441	206.57	112.94	100	3266	172.42	112.03	100	3932	283.46	159.52	100	NO
1258	XM_019746783.1	303.439	1.15106	0.360539	3.19262	0.0014099	0.0217604	XM_019746783.1	EXOSC10	107.76	6.29	3.68	9.73	260.13	15.63	8.55	24.73	390.66	14.67	9.53	22.87	506.01	25.96	14.61	28.8	UP
1259	XM_019741729.1	18.1243	7.47607	2.34214	3.19199	0.00141298	0.0217906	XM_019741729.1	CREM	0	0	0	0	0	0	0	0	51.94	1.17	0.76	5.81	28.58	0.88	0.49	5.21	UP
1260	XM_019736051.1	1159.61	-0.705362	0.221042	-3.19108	0.0014174	0.0218415	XM_019736051.1	LOXL1	1300.44	97.71	57.16	89.15	1351.3	104.56	57.17	90.25	1214.52	58.65	38.11	94.42	767.05	50.6	28.47	93.52	NO
1261	XM_019737155.1	478.5	0.847842	0.265908	3.18848	0.00143022	0.0220215	XM_019737155.1	CTPS1	345.06	21.73	12.71	40.16	289.38	18.75	10.25	42.37	675.83	27.35	17.77	54.36	676.29	37.4	21.05	53.35	NO
1262	XM_019743813.1	3808.29	0.397406	0.124657	3.18799	0.00143267	0.0220418	XM_019743813.1	ANKFY1	2771.11	59.67	34.91	100	3339.54	73.77	40.33	99.32	4789.64	66.26	43.06	100	4736.73	89.63	50.44	100	NO
1263	XM_019748952.1	5615.31	0.41481	0.130133	3.18758	0.00143471	0.0220556	XM_019748952.1	CAND1	4655	53.96	31.57	100	4269	50.73	27.74	100	7576	56.42	36.66	100	6588	67.13	37.78	100	NO
1264	XM_019725505.1	482.943	-0.756798	0.237476	-3.18684	0.00143838	0.0220772	XM_019725505.1	BMF	621.37	39.96	23.38	62.39	503.93	33.35	18.23	48.04	425.02	17.57	11.41	36.53	365.03	20.61	11.6	52.18	NO
1265	XM_019736850.1	347.633	-1.25464	0.393692	-3.18687	0.00143821	0.0220772	XM_019736850.1	SUGP2	520.49	14.33	8.39	38.05	384.73	10.87	5.94	21.99	196.79	3.48	2.26	13.87	252.04	6.1	3.43	15.59	DOWN
1266	XM_019740725.1	2531.93	2.61691	0.82128	3.18638	0.00144064	0.0220943	XM_019740725.1	STAT1	683.77	29.56	17.29	45.17	523.35	23.24	12.71	34.43	2863.24	79.53	51.68	35.17	6645.08	252.33	142.01	40.7	UP
1267	XM_019744565.1	2034.27	0.429305	0.134796	3.18486	0.00144824	0.0221934	XM_019744565.1	PSMC2	1699	211.91	123.98	100	1510	194.68	106.44	100	2945	236.2	153.48	100	2232	244.17	137.41	100	NO
1268	XM_019750688.1	427.289	-0.827108	0.259796	-3.18368	0.00145416	0.0222666	XM_019750688.1	NF1	451.4	5.99	3.5	7.97	566.16	7.7	4.21	8.75	372.48	3.17	2.06	6.45	307.73	3.59	2.02	6.03	NO
1269	XM_019717267.1	16.7364	-7.64638	2.4031	-3.18188	0.00146324	0.0223879	XM_019717267.1	BCL11A	31.61	1.28	0.75	46.88	29.9	1.25	0.68	26.74	0	0	0	0	0.02	0	0	0.03	DOWN
1270	XM_019749440.1	437.672	0.845892	0.265903	3.18121	0.00146664	0.0224222	XM_019749440.1	DYNLT1	327	114.4	66.93	100	255	93.78	51.27	100	651	146.72	95.33	100	586	179.02	100.75	100	NO
1271	XM_019735690.1	52.872	-4.51872	1.42085	-3.18029	0.00147127	0.0224676	XM_019735690.1	ASPSCR1	37.21	3.28	1.92	15.66	141.53	12.87	7.03	47.04	0	0	0	0	21.61	1.67	0.94	7.43	DOWN
1272	XM_019735739.1	167.083	-1.26732	0.398507	-3.18016	0.00147192	0.0224676	XM_019735739.1	PYCR1	223.88	23	13.46	52.64	213.21	22.61	12.36	36.98	124.96	8.25	5.36	32.13	93.29	8.41	4.73	28.91	DOWN
1273	XM_019733788.1	228.094	-1.02965	0.323911	-3.1788	0.00147884	0.0225555	XM_019733788.1	SPEF1	259	13.77	8.06	100	310	16.95	9.27	100	166	5.67	3.69	100	164	7.66	4.31	100	DOWN
1274	XM_019748138.1	450.919	0.715087	0.225029	3.17775	0.00148423	0.0226199	XM_019748138.1	RAB11FIP1	253.58	8.23	4.82	65.12	383.91	12.79	7	66.53	555.07	11.58	7.52	80.38	669.65	19.1	10.75	68.74	NO
1275	XR_002139513.1	1557.42	0.480635	0.151354	3.17557	0.0014954	0.0227724	XR_002139513.1	LOC109460503	1265	53.52	31.31	100	1136	49.38	27	100	2376	64.6	41.98	100	1663	61.81	34.79	100	NO
1276	XM_019718501.1	93.5362	-5.04913	1.59059	-3.17438	0.00150157	0.0228484	XM_019718501.1	APEX1	193.53	28.75	16.82	53.61	115.09	17.7	9.68	27.25	45.28	4.33	2.81	13.18	0	0	0	0	DOWN
1277	XM_019740103.1	661.833	-0.600441	0.189187	-3.1738	0.00150456	0.022876	XM_019740103.1	CLOCK	692.76	11.48	6.72	36.66	786.54	13.37	7.31	39.86	572.4	6.1	3.96	28.6	585.91	8.54	4.8	26.14	NO
1278	XM_019747253.1	173.741	1.46354	0.461381	3.17208	0.0015135	0.0229938	XM_019747253.1	EIF5	64.03	2.78	1.63	1.57	99.16	4.42	2.42	3.37	174.34	4.86	3.16	2.73	386.87	14.76	8.3	7.49	UP
1279	XM_019756332.1	469.702	0.69828	0.220178	3.17143	0.0015169	0.0230274	XM_019756332.1	TNFRSF1B	291.86	15.75	9.22	95	374.93	20.81	11.38	98.31	629.32	21.83	14.19	99.16	648.35	30.74	17.3	98.82	NO
1280	XM_019736819.1	554.317	0.7192	0.226934	3.16921	0.00152854	0.0231861	XM_019736819.1	UPF1	302.86	9.35	5.47	9.66	485.39	15.38	8.41	12.75	709.38	14.07	9.14	14.37	796.2	21.59	12.15	19.4	NO
1281	XM_019740765.1	346.812	0.998783	0.315252	3.16821	0.00153382	0.0232338	XM_019740765.1	GABRB2	209	4.42	2.59	100	215	4.66	2.55	100	438	5.95	3.87	100	577.94	10.74	6.04	98.15	NO
1282	XM_019728870.1	698.509	-0.794557	0.250795	-3.16816	0.00153408	0.0232338	XM_019728870.1	PRRC2B	687.98	12.57	7.35	28.31	937.98	17.57	9.61	26.19	424.43	4.98	3.24	20.94	712.11	11.43	6.43	26.17	NO
1283	XM_019743133.1	629.904	0.728342	0.229959	3.16727	0.00153878	0.0232867	XM_019743133.1	TCN2	382.16	33.75	19.75	45.27	502.58	45.76	25.02	41.47	928.48	52.72	34.25	44.42	803.82	62.31	35.07	53.49	NO
1284	XM_019735735.1	88.4845	2.90691	0.918292	3.16556	0.00154784	0.0234007	XM_019735735.1	CD7	14	1.46	0.86	100	15	1.62	0.88	100	56.8	3.82	2.48	88.44	285.81	26.21	14.75	87.9	UP
1285	XM_019753873.1	1122.59	-0.50246	0.158735	-3.1654	0.00154871	0.0234007	XM_019753873.1	IL1R1	1252.91	44.04	25.76	72.34	1186.28	42.82	23.41	62.77	1103.61	24.92	16.2	67.57	947.83	29.27	16.47	78.98	NO
1286	XM_019748310.1	1205.71	0.487828	0.15414	3.16484	0.00155166	0.0234222	XM_019748310.1	LOC109456178	1053.05	236.79	138.53	66.37	799.39	187.19	102.35	62.03	1925.18	278.59	181.02	66.28	1214.38	239.02	134.52	64.19	NO
1287	XM_019726856.1	42.56	-2.70116	0.853534	-3.16468	0.00155256	0.0234222	XM_019726856.1	NBEAL1	59.55	3.72	2.18	11.12	76.91	4.95	2.71	12.9	11.02	0.44	0.29	1.98	14.14	0.78	0.44	2.51	DOWN
1288	XM_019755124.1	7907.57	-0.807553	0.255239	-3.16391	0.00155667	0.0234661	XM_019755124.1	FLNA	8446.82	166.58	97.46	45.82	10114.4	204.59	111.86	39.9	8176.65	103.6	67.32	44.16	4818.27	83.51	47	40.98	NO
1289	XM_019733825.1	459.518	-0.815543	0.258235	-3.15814	0.00158778	0.0239165	XM_019733825.1	EBF4	460.5	28.85	16.88	87.85	633.94	40.87	22.34	89.7	386.65	15.57	10.12	77.08	343.81	18.91	10.64	94.76	NO
1290	XM_019729864.1	1211.07	-1.30826	0.414402	-3.15699	0.00159405	0.0239923	XM_019729864.1	APP	1378.73	66.45	38.88	8.4	1669.04	82.69	45.21	8.72	419.55	13	8.44	1.54	1256.31	53.19	29.93	7.36	DOWN
1291	XM_019717993.1	1889.95	-0.431531	0.136713	-3.15648	0.00159688	0.0240162	XM_019717993.1	AMMECR1L	2133.51	73.28	42.87	85.26	1884.22	66.45	36.33	77.86	2022.65	44.64	29	81.7	1544.38	46.6	26.23	63.61	NO
1292	XM_019713498.1	347.294	-0.820431	0.259944	-3.15618	0.00159849	0.0240219	XM_019713498.1	PHC1	348.33	14.25	8.33	7.08	479.27	20.14	11.01	7.96	269.83	7.09	4.61	6.34	279.96	10.06	5.66	6	NO
1293	XR_002138776.1	35.7138	-3.05975	0.969743	-3.15522	0.00160378	0.0240827	XR_002138776.1	LOC109455999	58.29	3.91	2.29	7.24	59.89	4.13	2.26	7.83	7.24	0.31	0.2	1.05	10.36	0.61	0.34	2.6	DOWN
1294	XM_019712242.1	75.9111	-2.07891	0.658974	-3.15477	0.00160625	0.0241012	XM_019712242.1	NAPRT	119	7.12	4.16	100	108	6.64	3.63	100	29	1.11	0.72	100	35	1.84	1.03	100	DOWN
1295	XM_019736050.1	116.199	-1.55611	0.493481	-3.15334	0.00161413	0.0241835	XM_019736050.1	LOXL1	166.56	11.89	6.96	10.85	153.7	11.3	6.18	9.75	75.48	3.46	2.25	5.58	55.95	3.51	1.97	6.48	DOWN
1296	XM_019753554.1	396.434	0.890345	0.282372	3.1531	0.00161547	0.0241835	XM_019753554.1	LRCH1	255.85	9.15	5.35	79.63	255.78	9.4	5.14	77.13	517.19	11.89	7.72	95.14	615.48	19.34	10.89	86.11	NO
1297	XM_019725663.1	17.5759	7.45612	2.36455	3.1533	0.00161438	0.0241835	XM_019725663.1	MAP4K5	0	0	0	0	0	0	0	0	35.37	0.89	0.58	3.19	42.22	1.45	0.82	3.41	UP
1298	XM_019717824.1	16.4987	-7.61611	2.41583	-3.15258	0.00161832	0.0241906	XM_019717824.1	LOC109438171	33.75	6.97	4.08	80.21	27.15	5.83	3.19	75.56	0	0	0	0	0	0	0	0	DOWN
1299	XM_019749983.1	576.091	0.659029	0.209046	3.15256	0.00161844	0.0241906	XM_019749983.1	LOC109457234	465	610.62	357.25	100	364	539.25	294.83	100	886	755.44	490.86	100	674	758.65	426.95	100	NO
1300	XM_019743225.1	259.751	1.10824	0.351599	3.15199	0.00162163	0.0242197	XM_019743225.1	IL6ST	126.2	2.65	1.55	1.72	172.22	3.71	2.03	2.24	286.74	3.87	2.51	3.19	493.12	9.1	5.12	6.39	UP
1301	XM_019714201.1	6298.11	0.372739	0.11828	3.15134	0.00162525	0.0242365	XM_019714201.1	LOC109435960	5471.37	1610.91	942.47	100	4688.41	1445.07	790.08	100	9046.26	1715.05	1114.38	100	6716.71	1728.69	972.88	100	NO
1302	XM_019725705.1	2489.32	0.460684	0.14618	3.15149	0.00162438	0.0242365	XM_019725705.1	PSMC6	2131	140.35	82.11	100	1756	119.03	65.08	100	3533	149.56	97.18	100	2836	164.01	92.3	100	NO
1303	XM_019748939.1	231.398	1.43892	0.456685	3.15079	0.00162827	0.0242629	XM_019748939.1	CNOT2	155.46	10.21	5.98	7.2	82.52	5.58	3.05	4.44	376.98	15.92	10.34	13.7	358.47	20.68	11.64	12.81	UP
1304	XM_019726509.1	1940.95	-0.437708	0.138946	-3.15022	0.0016315	0.0242924	XM_019726509.1	AGO1	1955.58	36.8	21.53	93.32	2190.25	42.27	23.11	85.13	1905.03	23.03	14.97	85.6	1732.27	28.65	16.12	93.66	NO
1305	XM_019752116.1	1144.93	-1.53899	0.488893	-3.14791	0.00164441	0.0244658	XM_019752116.1	LPP	1353.49	47.1	27.56	56.74	1681.77	60.1	32.86	58.11	1164.72	26.04	16.92	61.76	324.55	9.92	5.58	40.52	DOWN
1306	XM_019719566.1	84.1121	-2.01546	0.640398	-3.1472	0.0016484	0.0245064	XM_019719566.1	EML6	124.18	2.18	1.27	100	124.71	2.24	1.23	100	30.89	0.35	0.23	100	43.13	0.66	0.37	100	DOWN
1307	XM_019715955.1	144.619	-5.47629	1.74093	-3.14561	0.0016574	0.0245837	XM_019715955.1	MPRIP	192.21	7.13	4.17	10.63	287.28	10.94	5.98	11.58	0	0	0	0	67.34	2.19	1.23	3.28	DOWN
1308	XM_019713146.1	108.117	-2.00944	0.638783	-3.14574	0.00165669	0.0245837	XM_019713146.1	RNPS1	180.44	8.04	4.71	11.1	138.57	6.35	3.47	7.17	38.3	1.1	0.71	2.54	57.13	2.24	1.26	2.29	DOWN
1309	XM_019731611.1	916.061	-1.32333	0.420675	-3.14574	0.00165669	0.0245837	XM_019731611.1	TNS3	877.25	21.31	12.46	72.74	1568.86	39.09	21.37	87.62	756.09	11.8	7.67	53.67	409.54	8.74	4.92	25.39	DOWN
1310	XR_002139426.1	1116.38	-0.902412	0.286973	-3.14459	0.00166322	0.0246408	XR_002139426.1	LOC109459630	1391.59	26.58	15.55	35.8	1281.04	25.09	13.72	29.97	716.07	8.79	5.71	19.01	1006.27	16.89	9.51	20.88	NO
1311	XM_019727492.1	419.369	0.768992	0.244552	3.14449	0.00166379	0.0246408	XM_019727492.1	SPC25	321	94.86	55.5	100	255	78.9	43.14	100	647	123.12	80	100	520	134.33	75.6	100	NO
1312	XM_019736465.1	1550.26	-0.469387	0.14933	-3.14329	0.00167063	0.0247233	XM_019736465.1	NBEA	1699.52	26.03	15.23	42.38	1631.69	25.62	14.01	38.41	1642.04	16.16	10.5	42.09	1245.34	16.76	9.43	37.06	NO
1313	XM_019718907.1	335.015	-1.47582	0.469648	-3.1424	0.00167569	0.0247604	XM_019718907.1	HUWE1	285.01	3.23	1.89	3.64	653.97	7.6	4.15	6.16	212.97	1.55	1.01	2.41	160.3	1.6	0.9	1.69	DOWN
1314	XM_019753559.1	891.617	-0.820352	0.261055	-3.14244	0.00167544	0.0247604	XM_019753559.1	ZFHX3	878	12.14	7.1	100	1200	17.02	9.3	100	508	4.51	2.93	100	936	11.38	6.4	100	NO
1315	XM_019736714.1	2473.38	0.934854	0.297709	3.14016	0.00168853	0.0249166	XM_019736714.1	ANXA1	1575	199.76	116.87	100	1490	195.37	106.82	100	2745	223.88	145.47	100	4413	490.87	276.25	100	NO
1316	XM_019724610.1	49.357	-5.42857	1.72878	-3.14011	0.00168883	0.0249166	XM_019724610.1	RACGAP1	109.64	6.37	3.72	13.18	62.74	3.75	2.05	7.02	0	0	0	0	9.88	0.5	0.28	0.89	DOWN
1317	XM_019714020.1	633.243	1.08373	0.345178	3.13962	0.00169165	0.0249393	XM_019714020.1	FAM162A	356	120.8	70.67	100	366	130.45	71.32	100	1368	299.02	194.29	100	603	178.71	100.57	100	UP
1318	XM_019741272.1	1378.17	-0.56121	0.178947	-3.13618	0.00171164	0.0251958	XM_019741272.1	RBBP8	1425.07	76.69	44.87	73.71	1624.06	89.87	49.14	91.08	1374.78	47.55	30.89	77.93	1092.37	51.63	29.06	79.7	NO
1319	XM_019742274.1	141.81	-1.82203	0.58094	-3.13635	0.00171064	0.0251958	XM_019742274.1	SMARCC2	205.57	6.99	4.09	14.52	197.82	6.9	3.77	12.39	48.62	1.06	0.69	3.48	93.26	2.79	1.57	5.72	DOWN
1320	XM_019741510.1	189.248	1.15369	0.368087	3.13429	0.00172268	0.0253391	XM_019741510.1	DBP	102	10.58	6.19	100	116	12.42	6.79	100	301	20.08	13.05	100	275	25.04	14.09	100	UP
1321	XM_019748574.1	425.234	-0.878856	0.28047	-3.13352	0.00172724	0.0253869	XM_019748574.1	STX16	395.78	14.71	8.6	43.72	614.77	23.46	12.83	54.22	233.42	5.57	3.62	32.76	433.85	14.16	7.97	52.35	NO
1322	XM_019747609.1	249.086	-0.992816	0.317364	-3.12832	0.00175806	0.0258063	XM_019747609.1	EZH1	284.32	8.76	5.13	97.25	332.43	10.52	5.75	85.91	199.48	3.95	2.57	100	169.06	4.58	2.58	100	NO
1323	XM_019729564.1	39.0971	2.89987	0.927002	3.12823	0.00175863	0.0258063	XM_019729564.1	FAM46A	4.77	0.54	0.31	53.79	12	1.39	0.76	100	45.28	3.27	2.13	87.45	103.82	10.24	5.77	80.4	UP
1324	XR_002136917.1	74.6407	-2.37078	0.757912	-3.12804	0.00175976	0.0258063	XR_002136917.1	LOC109444650	127.85	3.71	2.17	100	101.74	3.03	1.66	100	19.73	0.37	0.24	100	34.04	0.87	0.49	100	DOWN
1325	XM_019736561.1	906.013	0.529951	0.169543	3.12576	0.00177344	0.0259873	XM_019736561.1	PDS5B	715.53	16	9.36	20.99	657.99	15.09	8.25	16.44	1294.84	18.6	12.08	24.06	1071.5	21.05	11.85	21.07	NO
1326	XM_019716959.1	1324.24	0.472713	0.151257	3.12524	0.0017766	0.026014	XM_019716959.1	HNRNPH1	1068.67	131.84	77.13	36.59	983.32	125.38	68.55	32.6	1949.81	154.67	100.5	46.33	1465.85	158.6	89.26	47.61	NO
1327	XM_019724867.1	195.052	1.13505	0.363241	3.12478	0.00177939	0.0260352	XM_019724867.1	SLC25A28	99.14	16.02	9.37	57.17	127.38	21.34	11.67	79.35	265.06	27.55	17.9	98.4	323.36	45.8	25.77	91.01	UP
1328	XM_019746112.1	453.744	-1.63436	0.523198	-3.12379	0.00178539	0.0261033	XM_019746112.1	ADGRL1	503.03	10.47	6.12	58.88	749.45	16	8.75	82.75	391.24	5.23	3.4	46.83	140.17	2.56	1.44	31.01	DOWN
1329	XM_019750459.1	806.655	1.01259	0.324302	3.12238	0.00179395	0.0262086	XM_019750459.1	NFKBIA	515	61.8	36.15	100	457	56.66	30.98	100	957	73.84	47.98	100	1414	148.82	83.75	100	UP
1330	XM_019756983.1	117.95	-1.77953	0.570214	-3.1208	0.00180357	0.0263295	XM_019756983.1	NFAT5	165.22	4.05	2.37	9.48	171.41	4.31	2.36	9	46.31	0.73	0.47	3.38	73.24	1.58	0.89	4.46	DOWN
1331	XM_019740727.1	249.319	1.09304	0.350293	3.12035	0.00180636	0.0263504	XM_019740727.1	ATP10B	160	5.55	3.24	100	135	4.8	2.63	100	367.52	8.19	5.32	98.74	377.97	11.51	6.48	95.26	UP
1332	XM_019711360.1	1535.83	0.455122	0.145867	3.12011	0.00180781	0.0263517	XM_019711360.1	AFG3L2	1147.65	63.22	36.99	84.67	1254.56	71.08	38.86	87.89	1969.71	69.74	45.31	87.63	1941.81	93.95	52.87	97.29	NO
1333	XM_019716729.1	39.1766	4.42183	1.41767	3.11909	0.00181413	0.0263935	XM_019716729.1	CDK16	0	0	0	0	11.59	1.31	0.72	1.15	34.39	2.42	1.57	2.24	119.8	11.49	6.47	8.82	UP
1334	XR_002136963.1	4476.09	-0.768106	0.246278	-3.11886	0.00181554	0.0263935	XR_002136963.1	LOC109444917	4455	124.42	72.79	100	6036	173.01	94.59	100	4356	78.17	50.79	100	3007	73.79	41.53	100	NO
1335	XM_019731074.1	191.832	1.26756	0.406435	3.11873	0.00181632	0.0263935	XM_019731074.1	RAB20	121	15.03	8.79	100	89	11.43	6.25	100	315	25.16	16.35	100	281	30.62	17.23	100	UP
1336	XM_019734403.1	178.257	-1.38796	0.445066	-3.11854	0.00181748	0.0263935	XM_019734403.1	TCOF1	229.25	8.22	4.81	55.22	246.44	9.08	4.96	47.19	89.38	2.06	1.34	20.33	129.99	4.1	2.31	19.73	DOWN
1337	XM_019734754.1	244.643	-1.09667	0.351633	-3.1188	0.00181587	0.0263935	XM_019734754.1	TNFRSF21	284	13.73	8.03	100	331	16.44	8.99	100	144	4.47	2.91	100	201	8.53	4.8	100	DOWN
1338	XM_019752189.1	61.4189	4.10815	1.31794	3.1171	0.00182639	0.0265031	XM_019752189.1	MYCN	20.94	1.37	0.8	39.1	0.93	0.06	0.03	3.22	125.41	5.26	3.42	81.93	118.54	6.8	3.83	89.44	UP
1339	XM_019712168.1	407.332	0.811533	0.26038	3.11673	0.00182868	0.0265166	XM_019712168.1	HES4	266	18.26	10.68	100	280	19.78	10.82	100	531	23.43	15.22	100	610	36.76	20.69	100	NO
1340	XM_019729891.1	3432.67	0.423074	0.13581	3.11518	0.0018383	0.0266361	XM_019729891.1	CCT8	2793.12	277.24	162.2	99.15	2644	270.77	148.04	100	4557.2	290.81	188.96	99.66	4117.49	358.63	201.83	99.45	NO
1341	XM_019726048.1	959.157	0.582271	0.187032	3.11321	0.00185063	0.0267549	XM_019726048.1	AURKA	762	70.79	41.41	100	663	63.51	34.73	100	1339.23	79.98	51.97	98.6	1196	97.5	54.87	100	NO
1342	XM_019735196.1	53.294	-2.74423	0.881461	-3.11327	0.00185025	0.0267549	XM_019735196.1	GMEB1	86.74	4.23	2.48	14.7	82.52	4.14	2.26	16.09	10.06	0.32	0.21	1.32	22.11	0.95	0.53	3.72	DOWN
1343	XM_019753424.1	707.987	0.574903	0.184654	3.11341	0.00184939	0.0267549	XM_019753424.1	ZNF512B	547.08	15.69	9.18	41	507.29	14.93	8.16	35.19	1021.61	18.82	12.23	56.49	851.49	21.45	12.07	46.32	NO
1344	XM_019729439.1	2898.54	-0.394151	0.126623	-3.11278	0.00185334	0.0267742	XM_019729439.1	TEAD1	2930.11	57.02	33.36	73.48	3177.82	63.42	34.68	75.38	2847.2	35.59	23.13	68.84	2675.78	45.76	25.75	73	NO
1345	XM_019737717.1	138.572	1.5526	0.498875	3.11221	0.00185694	0.0268062	XM_019737717.1	EFEMP2	60.55	4.75	2.78	10.22	68.18	5.51	3.01	9.14	288.4	14.54	9.45	31.24	174.51	12.02	6.76	37.25	UP
1346	XM_019719881.1	229.205	1.2012	0.386132	3.11085	0.00186547	0.0269093	XM_019719881.1	LOC109439581	121.15	31.29	18.31	100	132.05	35.61	19.47	100	286.23	47.6	30.93	100	416.16	94.04	52.92	100	UP
1347	XM_019731575.1	79.204	-1.98	0.636737	-3.1096	0.00187341	0.0269095	XM_019731575.1	FIGNL1	78.68	2.38	1.39	9.44	159.33	4.94	2.7	17.99	30.58	0.59	0.39	4.93	37.41	0.99	0.56	4.37	DOWN
1348	XM_019730494.1	113.535	-1.79509	0.577268	-3.10964	0.00187315	0.0269095	XM_019730494.1	GNAT2	123	2.07	1.21	100	199	3.44	1.88	100	34	0.37	0.24	100	83	1.23	0.69	100	DOWN
1349	XR_002139289.1	17.1456	7.41454	2.38421	3.10986	0.00187179	0.0269095	XR_002139289.1	LOC109458807	0	0	0	0	0	0	0	0	33.2	0.53	0.34	7.23	41.8	0.91	0.51	11.43	UP
1350	XM_019746217.1	123.888	-1.52473	0.490374	-3.10932	0.00187518	0.0269095	XM_019746217.1	NFIX	161.69	9.57	5.6	23.37	179.48	10.93	5.97	18.47	80.54	3.06	1.99	16.81	61	3.17	1.78	15.05	DOWN
1351	XM_019745152.1	17.1456	7.41454	2.38421	3.10986	0.00187179	0.0269095	XM_019745152.1	NLGN2	0	0	0	0	0	0	0	0	32.73	0.83	0.54	4.98	41.56	1.43	0.81	5.2	UP
1352	XM_019733808.1	72.4449	-2.78923	0.897031	-3.1094	0.00187469	0.0269095	XM_019733808.1	SLC4A11	107.61	6.08	3.56	31.97	121.24	7.05	3.85	37.21	39.54	1.44	0.93	33.66	8.95	0.44	0.25	6.17	DOWN
1353	XM_019753375.1	486.46	-0.767779	0.246856	-3.11023	0.0018694	0.0269095	XM_019753375.1	ZGPAT	523.76	43.26	25.31	43.9	613.66	52.23	28.56	49.23	449.39	23.86	15.5	27.09	348.51	25.27	14.22	28.12	NO
1354	XM_019747587.1	378.689	8.73926	2.8112	3.10873	0.00187895	0.0269238	XM_019747587.1	DHX58	8.65	0.7	0.41	29.88	0	0	0	0	449.07	23.45	15.24	83.79	1168.65	83.34	46.9	78.35	UP
1355	XM_019713253.1	79.6114	2.49123	0.801319	3.10892	0.00187776	0.0269238	XM_019713253.1	UBAP2L	33.49	1.43	0.83	4.28	13.88	0.61	0.33	1.39	136.29	3.73	2.42	16.86	156.82	5.87	3.3	12.01	UP
1356	XM_019724405.1	3496.72	-0.597045	0.192092	-3.10812	0.00188282	0.0269593	XM_019724405.1	CBX5	3888.22	194.41	113.74	93.92	3863.19	198.56	108.56	93.47	3875.23	124.52	80.91	92.54	2392.24	105.06	59.12	77.33	NO
1357	XM_019738743.1	345.949	-0.835366	0.268911	-3.10647	0.00189333	0.0270898	XM_019738743.1	ANKS1A	324.6	6.98	4.09	36.62	505.45	11.15	6.1	40.93	257.17	3.55	2.31	29.21	284.07	5.37	3.02	29.33	NO
1358	XM_019746338.1	148.268	-1.49501	0.481381	-3.10567	0.00189849	0.0271236	XM_019746338.1	ATG2B	105.34	1.52	0.89	5.89	314.44	4.64	2.54	15.25	59.51	0.55	0.36	3.03	99.19	1.25	0.71	6.29	DOWN
1359	XM_019710724.1	2035.24	0.422212	0.135942	3.10582	0.00189749	0.0271236	XM_019710724.1	SEC23B	1678	95.27	55.74	100	1545	90.21	49.32	100	2838	103.55	67.28	100	2318	115.57	65.04	100	NO
1360	XM_019751349.1	1933.54	0.423213	0.136288	3.10527	0.00190103	0.02714	XM_019751349.1	PSMC4	1602	214.55	125.52	100	1456	201.7	110.28	100	2773	238.83	155.18	100	2137	250.97	141.24	100	NO
1361	XM_019745432.1	1041.19	0.731845	0.235749	3.10433	0.00190707	0.0272063	XM_019745432.1	CUNH3orf38	752.41	62.71	36.69	92.65	691.65	59.4	32.48	93.08	1322.51	70.85	46.04	91.2	1532.98	112.14	63.11	89.95	NO
1362	XM_019745527.1	32.1723	-3.06906	0.988729	-3.10404	0.00190897	0.0272133	XM_019745527.1	RECQL5	45.44	2.1	1.23	19.41	61.8	2.93	1.6	20.72	6.62	0.2	0.13	2.7	7.97	0.32	0.18	3.68	DOWN
1363	XM_019751078.1	997.483	0.662223	0.213361	3.10377	0.00191074	0.0272173	XM_019751078.1	CDC20	677	60.44	35.36	100	751	69.12	37.79	100	1593	91.42	59.4	100	1129	88.46	49.78	100	NO
1364	XM_019749053.1	55.2705	-5.13418	1.65463	-3.10291	0.00191626	0.0272173	XM_019749053.1	GRM8	86.42	3.84	2.24	41.42	105.13	4.79	2.62	55.69	18.35	0.52	0.34	22.02	0	0	0	0	DOWN
1365	XM_019735709.1	165.688	-2.03049	0.654315	-3.10323	0.00191422	0.0272173	XM_019735709.1	NPTX1	217	6.76	3.96	100	265	8.48	4.63	100	125	2.5	1.63	100	38	1.04	0.59	100	DOWN
1366	XM_019712606.1	1551.59	-0.507379	0.163513	-3.10299	0.00191578	0.0272173	XM_019712606.1	RAB31	1705	67.21	39.32	100	1663.45	67.35	36.83	99.31	1665	42.17	27.4	100	1190	41.21	23.19	100	NO
1367	XM_019712891.1	558.527	-0.836702	0.269612	-3.10336	0.00191338	0.0272173	XM_019712891.1	SIPA1L2	627.53	15.41	9.02	68.13	695.22	17.52	9.58	68.89	547.53	8.64	5.61	68.37	352.03	7.6	4.28	57.19	NO
1368	XR_002137445.1	215.402	-1.28814	0.41533	-3.10147	0.00192559	0.0273299	XR_002137445.1	BCLAF1	191.64	4.42	2.59	5.78	387.42	9.17	5.01	12.23	130.59	1.94	1.26	3.22	134.72	2.73	1.54	3.11	DOWN
1369	XM_019728239.1	1101.29	-0.525224	0.169364	-3.10116	0.00192765	0.0273391	XM_019728239.1	DOCK1	1052.12	26.37	15.43	64.03	1369.24	35.21	19.25	66.59	998.93	16.08	10.45	66.03	983.83	21.67	12.19	60.12	NO
1370	XM_019749493.1	513.164	0.837927	0.27027	3.10033	0.00193302	0.0273753	XM_019749493.1	ANXA11	325.79	23.2	13.57	26.2	350.86	25.72	14.06	23.28	899.26	41.16	26.74	45.17	573.63	35.86	20.18	25.32	NO
1371	XM_019744969.1	252.604	-0.947964	0.305751	-3.10044	0.00193234	0.0273753	XM_019744969.1	CARM1	299.41	17.33	10.14	64.54	317.61	18.91	10.34	65.86	190.89	7.1	4.62	35.14	189.21	9.62	5.41	46.22	NO
1372	XM_019723778.1	550.435	0.674327	0.217615	3.09872	0.0019436	0.027505	XM_019723778.1	HYAL2	380.88	31.86	18.64	42.09	403.64	34.79	19.02	43.69	720.48	38.74	25.17	60.29	768.79	56.45	31.77	69.98	NO
1373	XM_019718062.1	206.226	-1.84652	0.596003	-3.09817	0.00194718	0.0275224	XM_019718062.1	LARP4B	249.66	4.97	2.91	13.85	322.3	6.58	3.6	14.26	49.23	0.63	0.41	2.73	175.32	3.07	1.73	7.5	DOWN
1374	XM_019725372.1	320.053	0.85217	0.275062	3.0981	0.00194766	0.0275224	XM_019725372.1	TUBGCP4	219.33	11.28	6.6	57.74	204.15	10.79	5.9	57.55	470.51	15.55	10.1	89.1	436.9	19.73	11.1	82.46	NO
1375	XM_019731274.1	6586.27	0.391762	0.126481	3.09741	0.00195223	0.0275669	XM_019731274.1	PTPN13	5136.17	99.53	58.23	57.87	5428.06	107.88	58.98	65.45	9018.11	112.27	72.95	58.15	7518.51	128.04	72.06	43.55	NO
1376	XM_019755569.1	1348.69	0.460821	0.148795	3.09701	0.00195482	0.0275835	XM_019755569.1	TFIP11	1015.1	51.39	30.06	100	1090.82	56.77	31.04	100	1814.44	59.03	38.36	100	1633.58	72.64	40.88	100	NO
1377	XM_019750154.1	854.478	0.567096	0.183143	3.09648	0.00195836	0.0275941	XM_019750154.1	UBFD1	621	103.53	60.57	100	655	113.23	61.91	100	1260	135.12	87.8	100	1001	146.25	82.31	100	NO
1378	XM_019712475.1	221.607	1.04063	0.336069	3.09647	0.00195842	0.0275941	XM_019712475.1	UVSSA	149.95	7.11	4.16	28.07	118.69	5.78	3.16	23.31	375.19	11.43	7.42	56.42	284.82	11.86	6.67	60.51	UP
1379	XM_019731691.1	199.249	1.58077	0.510561	3.09615	0.00196049	0.0276033	XM_019731691.1	DDC	76	6.96	4.07	100	106	10.01	5.47	100	442	26.01	16.9	100	231	18.56	10.45	100	UP
1380	XM_019755355.1	15.8823	-7.5695	2.44525	-3.09559	0.00196423	0.0276358	XM_019755355.1	TPM1	26.84	3.1	1.81	0.6	32.16	3.84	2.1	0.68	0	0	0	0	0	0	0	0	DOWN
1381	XM_019742855.1	873.127	0.720115	0.232707	3.09452	0.00197133	0.0277157	XM_019742855.1	ZCCHC11	608.86	18.92	11.07	41.49	605.96	19.33	10.57	42.55	1083.43	21.64	14.06	48.83	1305.67	35.66	20.07	47.83	NO
1382	XM_019746909.1	1037.52	-0.680287	0.219905	-3.09354	0.00197781	0.0277866	XM_019746909.1	SEMA3C	1062	51.16	29.93	100	1290	63.87	34.92	100	722	22.35	14.52	100	1042	44.09	24.81	100	NO
1383	XM_019712757.1	1014.43	-0.509422	0.164788	-3.09139	0.00199225	0.0279491	XM_019712757.1	ASXL2	1155.55	14.98	8.76	46.92	1048.49	13.93	7.62	38.32	1077.33	8.97	5.83	38.95	783.51	8.93	5.02	25.07	NO
1384	XM_019731470.1	923.19	13.0066	4.20733	3.09141	0.0019921	0.0279491	XM_019731470.1	LOC109447280	0	0	0	0	0	0	0	0	1027	18.2	11.83	100	2936	71.16	40.05	100	UP
1385	XM_019724674.1	3461.39	-0.565381	0.182982	-3.08981	0.00200282	0.0280771	XM_019724674.1	KMT2D	2966	23.01	13.46	100	4615	36.7	20.06	100	2224	11.09	7.2	100	3966	27.05	15.22	100	NO
1386	XM_019718538.1	2752.16	-0.573614	0.185708	-3.08879	0.00200972	0.0281388	XM_019718538.1	LSP1	3004.04	364.61	213.32	88.86	3071.29	385.23	210.62	88.02	2993.48	233.63	151.8	87.33	1964.71	209.16	117.71	89.54	NO
1387	XM_019730019.1	130.618	-1.42988	0.462937	-3.08871	0.0020103	0.0281388	XM_019730019.1	SYNC	183.19	8.32	4.87	73.79	169.55	7.92	4.33	61.55	82.92	2.42	1.57	35.48	72.99	2.91	1.64	34.04	DOWN
1388	XM_019739501.1	1963.15	-0.526083	0.170335	-3.08852	0.00201157	0.0281388	XM_019739501.1	TAOK1	1809.72	23.42	13.7	55.77	2518.25	33.42	18.27	64.04	1793.09	14.91	9.69	50.06	1732.58	19.71	11.09	47.8	NO
1389	XM_019712674.1	833.562	-1.05954	0.343361	-3.08578	0.00203016	0.0283784	XM_019712674.1	MMP7	1329	256.49	150.06	96.82	632.69	126.86	69.36	92.15	1127.06	139.95	90.93	97.6	239.58	40.5	22.79	95.11	DOWN
1390	XM_019720146.1	1752.05	0.44572	0.144473	3.08515	0.00203453	0.0283985	XM_019720146.1	ANTXR2	1370	62.94	36.82	100	1378	65.06	35.57	100	2485	73.37	47.67	100	1991	80.35	45.22	100	NO
1391	XM_019713354.1	16.7863	7.40234	2.3993	3.0852	0.00203415	0.0283985	XM_019713354.1	CCNE2	0	0	0	0	0	0	0	0	37.58	1.5	0.97	6.4	35.72	1.95	1.1	5.58	UP
1392	XM_019746672.1	399.829	-0.803814	0.260605	-3.08441	0.00203954	0.0284481	XM_019746672.1	PLEKHG5	431	20.84	12.19	100	509	25.3	13.83	100	282	8.76	5.69	100	360	15.29	8.61	100	NO
1393	XM_019757254.1	111.602	-1.65644	0.537196	-3.0835	0.0020458	0.0285148	XM_019757254.1	CACNA1C	117.54	2.37	1.38	10.62	199.58	4.12	2.25	14.71	57.54	0.74	0.48	13.4	58.29	1.03	0.58	10.89	DOWN
1394	XM_019726217.1	95.5609	1.74933	0.567431	3.08289	0.00204999	0.0285528	XM_019726217.1	PDE1C	32.11	2.12	1.24	20.62	48.02	3.26	1.78	31.57	122.25	5.18	3.37	56.27	200.35	11.6	6.53	60.67	UP
1395	XM_019743048.1	429.116	0.749987	0.243294	3.08263	0.00205177	0.0285572	XM_019743048.1	EWSR1	233.44	15.67	9.17	22.17	367.57	25.39	13.88	28.54	547.93	23.64	15.36	47.66	627.31	36.97	20.81	50.23	NO
1396	XM_019734264.1	296.746	2.2723	0.737266	3.08206	0.00205572	0.0285916	XM_019734264.1	KIF13A	23.7	0.58	0.34	1.72	266.78	6.73	3.68	19.16	407.93	6.44	4.18	24.01	552.31	11.93	6.71	30.93	UP
1397	XM_019728866.1	51.4823	-5.39563	1.75128	-3.08097	0.0020633	0.028656	XM_019728866.1	FAM78A	75.55	3.71	2.17	65.95	103.55	5.22	2.86	87.31	0	0	0	0	12.59	0.54	0.31	24.38	DOWN
1398	XM_019732286.1	252.707	1.00447	0.32601	3.08111	0.00206231	0.028656	XM_019732286.1	RNF111	179.9	6.16	3.6	22.22	133.24	4.69	2.56	15.88	414.83	9.13	5.93	46.57	329.28	9.91	5.58	30.19	UP
1399	XM_019747194.1	185.091	-1.36003	0.441526	-3.08028	0.00206803	0.0287012	XM_019747194.1	BRF1	174.04	5.22	3.05	23.92	329.45	10.14	5.54	33.12	112.02	2.16	1.4	16.63	109.87	2.89	1.63	12.78	DOWN
1400	XM_019729390.1	154.95	1.65045	0.536185	3.07813	0.00208305	0.0288482	XM_019729390.1	AKAP7	69.1	3.31	1.94	34.94	64.72	3.19	1.74	32.11	193.34	5.95	3.87	44.6	323.29	13.6	7.66	46.66	UP
1401	XM_019752261.1	61.7216	-2.5414	0.825633	-3.07812	0.00208309	0.0288482	XM_019752261.1	ETV4	91.21	8.14	4.76	40.87	102	9.38	5.13	31.87	13.47	0.77	0.5	14.53	28.82	2.26	1.27	54.15	DOWN
1402	XM_019718723.1	485.353	0.666139	0.216404	3.07823	0.00208237	0.0288482	XM_019718723.1	KDELC2	349	14.99	8.77	100	346	15.27	8.35	100	733	20.23	13.15	100	586	22.11	12.44	100	NO
1403	XM_019730113.1	4118.41	-0.379211	0.123215	-3.07763	0.00208651	0.028875	XM_019730113.1	SFPQ	4143	78.27	45.79	100	4495	87.1	47.62	100	4004	48.6	31.58	100	3885	64.51	36.3	100	NO
1404	XM_019720108.1	390.468	-0.918412	0.298504	-3.07672	0.00209292	0.028902	XM_019720108.1	FAM91A1	442.07	13.37	7.82	9.32	502.62	15.61	8.53	10.29	363.79	7.07	4.6	6.85	241.4	6.42	3.61	5.94	NO
1405	XM_019730830.1	96.9345	-1.67827	0.545458	-3.07681	0.00209229	0.028902	XM_019730830.1	NOCT	106.79	5.58	3.27	25.01	167.9	9.03	4.93	37.41	42.3	1.42	0.92	7.96	59.15	2.72	1.53	12.48	DOWN
1406	XM_019733041.1	1654.25	0.509232	0.165498	3.07698	0.00209112	0.028902	XM_019733041.1	PSMD12	1382	143.11	83.73	100	1152	123.12	67.31	100	2315	154.12	100.14	100	1970	178.99	100.73	100	NO
1407	XM_019742149.1	135.247	-1.38929	0.451843	-3.07471	0.00210708	0.0290768	XM_019742149.1	DUSP6	137	7.51	4.39	100	228	12.84	7.02	100	67	2.36	1.53	100	96	4.62	2.6	100	DOWN
1408	XM_019730643.1	73.0942	-5.46807	1.77877	-3.07407	0.00211163	0.0290982	XM_019730643.1	DMXL2	115.04	1.72	1.01	20.17	137.11	2.1	1.15	20.22	0	0	0	0	22.23	0.29	0.16	2.8	DOWN
1409	XM_019722100.1	433.37	-0.691519	0.224944	-3.07418	0.0021108	0.0290982	XM_019722100.1	TCF4	480.34	11.94	6.99	46.04	513.04	13.08	7.15	41.75	379.47	6.06	3.94	34.64	351.97	7.69	4.33	49.25	NO
1410	XM_019730190.1	673.407	-0.817716	0.266075	-3.07325	0.0021174	0.0291364	XM_019730190.1	ABL2	818.99	11.88	6.95	65.44	766.8	11.41	6.24	44.91	483.06	4.5	2.93	34.22	591.38	7.54	4.24	40.94	NO
1411	XM_019711882.1	41.8729	5.26175	1.71207	3.07332	0.00211694	0.0291364	XM_019711882.1	CLK2	0	0	0	0	8.42	0.73	0.4	2.34	86.94	4.73	3.07	31.17	88.36	6.56	3.69	32.23	UP
1412	XM_019757349.1	1340.64	0.603468	0.196437	3.07207	0.00212583	0.0292317	XM_019757349.1	EGLN1	1013	28.58	16.72	100	938	27.16	14.85	100	2261	40.99	26.64	100	1369	33.94	19.1	100	NO
1413	XM_019745117.1	43.3636	5.3509	1.74233	3.07113	0.00213253	0.029282	XM_019745117.1	CUNH14orf159	6.34	0.48	0.28	66.84	0	0	0	0	56	2.71	1.76	100	123.52	8.16	4.59	98.56	UP
1414	XM_019742062.1	5334.5	-0.593544	0.193272	-3.07103	0.0021332	0.029282	XM_019742062.1	HOOK3	5630.12	78.56	45.96	77.19	6234.41	89.19	48.76	83.48	5666.38	50.8	33.01	72.03	3843.21	47.14	26.53	72.94	NO
1415	XM_019724783.1	60.7744	4.39991	1.43277	3.07092	0.00213402	0.029282	XM_019724783.1	PIK3AP1	0	0	0	0	26	1.31	0.71	100	65	2.04	1.33	100	167	7.18	4.04	100	UP
1416	XM_019731960.1	2425.29	0.53102	0.172961	3.07017	0.00213934	0.0293344	XM_019731960.1	TIPARP	1815.27	76.68	44.86	73.9	1852.23	80.39	43.95	74.41	2990.69	81.19	52.75	86.23	3315.2	123.03	69.24	77.3	NO
1417	XM_019735973.1	169.087	1.55146	0.505516	3.06907	0.00214726	0.0294222	XM_019735973.1	TLE3	139.3	5.47	3.2	25.61	35.92	1.45	0.79	5.49	380.28	9.59	6.23	42.26	165.11	5.7	3.21	30.97	UP
1418	XM_019734410.1	557.086	0.618683	0.20163	3.06841	0.00215202	0.0294666	XM_019734410.1	ATOX1	397.63	256.82	150.25	99.56	416.58	289.27	158.16	99.57	790.74	329.81	214.3	99.81	698.75	391.8	220.5	99.84	NO
1419	XM_019742286.1	77.1481	-5.33398	1.73993	-3.06563	0.00217215	0.0297213	XM_019742286.1	RNF41	168.17	9.01	5.27	25.21	94.73	5.22	2.85	15.58	0	0	0	0	23.99	1.13	0.64	3.64	DOWN
1420	XM_019719166.1	711.134	-0.65584	0.214169	-3.06226	0.00219673	0.0300364	XM_019719166.1	STON1	714	22.59	13.22	100	906	29.42	16.09	100	653	13.27	8.62	100	564	15.68	8.82	100	NO
1421	XM_019752259.1	1333.53	0.455373	0.14876	3.06112	0.00220514	0.0301302	XM_019752259.1	DHX8	956.73	41.52	24.29	97.2	1131.7	50.46	27.59	97.12	1679.93	46.84	30.44	98.17	1713.1	65.3	36.75	98.78	NO
1422	XM_019711980.1	53.7556	-2.4263	0.792827	-3.06031	0.00221108	0.0301901	XM_019711980.1	LOC109434752	53.84	21.08	12.33	100	113.43	46.82	25.6	100	10.31	2.6	1.69	100	28.61	9.77	5.5	100	DOWN
1423	XM_019739789.1	558.037	-1.12582	0.368036	-3.05901	0.00222069	0.0303001	XM_019739789.1	SH3BP4	511.79	16.93	9.91	50.15	930.89	31.62	17.29	66.28	437.85	9.31	6.05	62.77	322.77	9.38	5.28	46.14	DOWN
1424	XM_019729520.1	510.873	0.639633	0.209249	3.0568	0.00223713	0.030503	XM_019729520.1	LOC109446275	382.16	31.21	18.26	71.01	358.12	30.13	16.47	76.4	758.53	39.82	25.87	75.41	618.34	44.32	24.94	83.89	NO
1425	XR_002137833.1	76.2045	-4.23492	1.3859	-3.05571	0.00224526	0.0305893	XR_002137833.1	ARL5A	148.77	11.2	6.55	21.25	101.7	7.88	4.31	14.42	37.14	1.8	1.17	6.17	0.89	0.06	0.03	0.26	DOWN
1426	XM_019737226.1	851.419	0.573419	0.187666	3.05553	0.00224662	0.0305893	XM_019737226.1	SKP2	639	35.02	20.49	100	629	35.45	19.38	100	1130	39.8	25.86	100	1113	53.57	30.15	100	NO
1427	XM_019742367.1	359.866	-0.769672	0.252114	-3.05287	0.00226663	0.0308402	XM_019742367.1	PAN2	314.66	11.82	6.92	44.85	534.03	20.6	11.26	62.41	248.79	6.01	3.9	33.6	328.99	10.86	6.11	38.57	NO
1428	XM_019724105.1	64.642	5.15398	1.68919	3.05116	0.00227961	0.0309951	XM_019724105.1	TCAIM	0	0	0	0	18.04	1	0.55	4.19	115.31	3.99	2.6	23	147.27	6.97	3.92	37.61	UP
1429	XM_019748317.1	17.7432	6.12435	2.00799	3.04999	0.00228852	0.0310509	XM_019748317.1	BRPF1	0	0	0	0	0.78	0.03	0.02	0.09	38.9	0.88	0.57	5.23	38.14	1.18	0.66	3.83	UP
1430	XM_019733105.1	1423.93	0.664645	0.217892	3.05034	0.00228584	0.0310509	XM_019733105.1	FDFT1	781	35.2	20.59	100	1304	60.39	33.02	100	1901	55.05	35.77	100	1906	75.45	42.46	100	NO
1431	XM_019716737.1	279.895	1.39071	0.455968	3.05001	0.00228836	0.0310509	XM_019716737.1	RBM10	120.02	5.98	3.5	11.46	160.38	8.21	4.49	12.07	612.49	19.61	12.74	32.47	304.88	13.34	7.51	16.86	UP
1432	XM_019755579.1	299.715	-1.29738	0.42553	-3.04886	0.0022971	0.0311302	XM_019755579.1	KIAA1671	351.79	5.47	3.2	15.09	430.96	6.87	3.76	13.94	266.66	2.66	1.73	11.86	131.56	1.8	1.01	4.91	DOWN
1433	XM_019724120.1	95.9554	-1.904	0.624509	-3.0488	0.00229757	0.0311302	XM_019724120.1	WISP1	154	5.12	3	100	122	4.16	2.28	100	69	1.47	0.96	100	27	0.79	0.44	100	DOWN
1434	XM_019711715.1	804.89	0.54127	0.177587	3.04792	0.00230433	0.0312	XM_019711715.1	NDUFA10	702	109.42	64.01	100	511.65	82.62	45.17	71.96	1274	127.72	82.99	100	845	115.44	64.97	100	NO
1435	XM_019719227.1	243.527	-1.15171	0.377922	-3.04748	0.00230767	0.0312235	XM_019719227.1	LOC109439034	334.9	20.15	11.79	44.38	286.39	17.73	9.69	38.15	153.83	5.95	3.87	23.68	178.43	9.43	5.31	32.11	DOWN
1436	XM_019748429.1	186.365	-2.13759	0.701639	-3.04657	0.00231472	0.0312786	XM_019748429.1	VDR	194.43	8.26	4.83	37.68	368.16	16.07	8.79	65.71	118.73	3.24	2.11	26.22	43.21	1.61	0.91	13.18	DOWN
1437	XM_019713545.1	76.2269	-2.15128	0.70614	-3.04653	0.00231496	0.0312786	XM_019713545.1	ZNF219	111.87	6.71	3.93	30.42	117.43	7.25	3.96	24.99	44.14	1.7	1.11	11.97	20.77	1.09	0.62	5.58	DOWN
1438	XM_019748541.1	923.68	-1.04452	0.342884	-3.04627	0.00231698	0.0312841	XM_019748541.1	OXCT1	1100	54.35	31.79	100	1157	58.76	32.13	100	995	31.59	20.53	100	423	18.36	10.33	100	DOWN
1439	XR_002138534.1	15.3941	-7.52428	2.47134	-3.04462	0.00232978	0.0314132	XR_002138534.1	ADGRL1	29.91	0.71	0.41	3.98	27.17	0.66	0.36	3.41	0	0	0	0	0	0	0	0	DOWN
1440	XM_019748406.1	1688.62	0.631627	0.207451	3.0447	0.00232911	0.0314132	XM_019748406.1	SCAF11	1393.15	31.03	18.15	37.62	1072.14	24.49	13.39	26.02	2344.44	33.55	21.8	54.58	2163.13	42.34	23.83	44.78	NO
1441	XM_019730857.1	98.114	-1.8242	0.600046	-3.04009	0.00236504	0.0318666	XM_019730857.1	ZBTB18	113.03	3.67	2.15	27.39	167.67	5.59	3.06	37.43	32.24	0.67	0.44	6.97	65.7	1.87	1.05	12.74	DOWN
1442	XM_019725410.1	129.304	1.85278	0.609491	3.03987	0.00236678	0.0318678	XM_019725410.1	GANC	54.45	1.69	0.99	63.03	46	1.47	0.8	61.52	162.74	3.24	2.11	90.56	280.59	7.65	4.31	86.53	UP
1443	XM_019734559.1	85.1842	4.91925	1.6192	3.03808	0.0023809	0.0320357	XM_019734559.1	FAM219A	0.15	0.01	0	0.1	34.33	1.71	0.94	14.17	182.01	5.68	3.69	74.38	155.09	6.62	3.72	48.38	UP
1444	XM_019749824.1	428.777	-0.776592	0.25565	-3.03771	0.00238384	0.0320531	XM_019749824.1	QKI	497.69	9.65	5.64	5.98	503.81	10.02	5.48	5.95	329.5	4.1	2.67	3.18	366.16	6.24	3.51	5.16	NO
1445	XM_019727455.1	2590.88	-0.882422	0.290525	-3.03733	0.00238682	0.0320709	XM_019727455.1	MAP3K20	2942	72.14	42.21	85.96	3186.21	80.16	43.83	83.53	2847.2	44.86	29.15	84.14	1366.51	29.45	16.57	69.84	NO
1446	XM_019711781.1	2753.75	0.402415	0.132531	3.0364	0.00239425	0.0321485	XM_019711781.1	AZIN1	2197.07	135.76	79.43	79.19	2197.13	139.69	76.37	79.03	3852.94	153.02	99.42	82.34	3092.37	167.8	94.43	79.82	NO
1447	XM_019717645.1	6967.78	0.697222	0.229668	3.03578	0.00239913	0.0321917	XM_019717645.1	B3GNT2	5425.28	350.89	205.29	95.71	4418.75	294.1	160.8	94.56	8944.69	371.82	241.59	97.42	9956.86	565.46	318.23	97.04	NO
1448	XM_019733456.1	459.36	0.904675	0.298068	3.03513	0.00240434	0.0322394	XM_019733456.1	PCNX1	214.23	2.8	1.64	7.37	397.25	5.32	2.91	11.87	642.8	5.39	3.5	17.2	657.54	7.55	4.25	17.81	NO
1449	XM_019727729.1	50.3018	4.73868	1.56231	3.03313	0.00242033	0.0324314	XM_019727729.1	GLB1	16.23	1.26	0.74	1.08	0	0	0	0	140.86	7.01	4.55	5.17	64.59	4.39	2.47	3.63	UP
1450	XM_019729678.1	71.5422	3.97312	1.31093	3.03076	0.00243936	0.0326639	XM_019729678.1	ARHGAP31	0	0	0	0	39.15	0.69	0.38	3.55	48.36	0.54	0.35	3.3	213.27	3.23	1.82	16.95	UP
1451	XM_019750388.1	763.715	0.548119	0.180869	3.03047	0.00244171	0.0326728	XM_019750388.1	CNOT8	581.3	40.11	23.47	99.03	569.32	40.44	22.11	96.17	1057.37	46.89	30.47	99.47	945	57.25	32.22	100	NO
1452	XM_019712564.1	881.495	-0.744124	0.245593	-3.02991	0.00244628	0.0327115	XM_019712564.1	PCMTD1	1042.88	47.7	27.91	89.95	979.95	46.07	25.19	85.99	972.43	28.58	18.57	85.75	527.7	21.2	11.93	88.06	NO
1453	XM_019725639.1	2354.87	-0.417018	0.13766	-3.02933	0.00245099	0.0327519	XM_019725639.1	GLCE	2641	92.11	53.89	100	2335	83.62	45.72	100	2641	59.19	38.46	100	1850	56.69	31.9	100	NO
1454	XM_019716446.1	34.777	-5.20464	1.7185	-3.0286	0.00245692	0.032786	XM_019716446.1	IGSF9	52.09	2.02	1.18	11.33	71.17	2.84	1.55	13.34	8.44	0.21	0.14	3.1	0	0	0	0	DOWN
1455	XM_019753061.1	16.355	7.3355	2.42192	3.02879	0.00245536	0.032786	XM_019753061.1	SYT17	0	0	0	0	0	0	0	0	45.64	2.1	1.36	61.49	27.42	1.72	0.97	50.87	UP
1456	XM_019754303.1	1324.5	0.467354	0.154396	3.02698	0.00247009	0.032939	XM_019754303.1	DRG1	1084	128.99	75.47	100	970	119.26	65.21	100	1999	152.95	99.38	100	1420	148.22	83.41	100	NO
1457	XM_019724448.1	260.058	-0.904282	0.298814	-3.02623	0.0024762	0.0329979	XM_019724448.1	PCBP2	301.92	36.09	21.12	7.2	326.61	40.34	22.06	7.67	213.01	16.37	10.64	3.91	187.04	19.61	11.04	3.87	NO
1458	XM_019713611.1	353.334	-0.753915	0.249212	-3.02519	0.00248474	0.0330889	XM_019713611.1	PCSK7	396.35	19.85	11.61	71.87	427.43	22	12.03	64.89	299.17	9.63	6.26	51.61	280.54	12.34	6.94	43.22	NO
1459	XM_019751680.1	1918.37	-0.447579	0.147974	-3.02471	0.00248869	0.0331188	XM_019751680.1	POU3F3	1972	62.9	36.8	100	2131	69.78	38.15	100	1755	35.97	23.37	100	1819	50.98	28.69	100	NO
1460	XM_019735977.1	183.275	7.33409	2.42517	3.02415	0.00249331	0.033135	XM_019735977.1	RNASEL	0	0	0	0	14.72	0.44	0.24	12.95	331.07	6.21	4.04	63.3	451.61	11.59	6.52	51.55	UP
1461	XM_019743277.1	946.748	0.528963	0.17491	3.02419	0.00249298	0.033135	XM_019743277.1	ZNF292	581.32	8.66	5.07	20.62	869.43	13.28	7.26	30.99	1136.89	10.88	7.07	31.44	1307.97	17.12	9.64	31.24	NO
1462	XM_019736332.1	59.5797	-2.43815	0.806515	-3.02307	0.00250228	0.0332314	XM_019736332.1	MTMR4	92.42	2.46	1.44	4.68	92.89	2.54	1.39	4.39	14.82	0.25	0.16	0.56	27.28	0.64	0.36	1.01	DOWN
1463	XM_019750894.1	1958.14	-0.688451	0.227761	-3.02269	0.00250535	0.0332494	XM_019750894.1	CALD1	1998.46	67.06	39.24	29.26	2486.55	85.67	46.84	32.37	1960.83	42.28	27.47	28.23	1377.58	40.62	22.86	29.83	NO
1464	XM_019748971.1	1419.33	0.643819	0.213049	3.02192	0.00251173	0.0333113	XM_019748971.1	MDM2	1127.97	75.2	44	96.88	928	63.68	34.82	100	1910.48	81.86	53.19	98	1892.1	110.76	62.33	98.79	NO
1465	XM_019724879.1	258.864	1.0972	0.363391	3.01935	0.00253319	0.0335729	XM_019724879.1	DNMBP	91.86	2.42	1.42	46.58	228.83	6.18	3.38	88.84	308.95	5.23	3.4	77.81	445.77	10.31	5.8	76.37	UP
1466	XM_019714282.1	207.497	-1.48761	0.492801	-3.01869	0.00253871	0.0336232	XM_019714282.1	HR	242.47	8.16	4.78	18.07	323.13	11.17	6.11	21.28	163.61	3.54	2.3	15.34	85.02	2.51	1.42	19.31	DOWN
1467	XM_019750853.1	179.388	-1.15039	0.381154	-3.01819	0.00254293	0.0336287	XM_019750853.1	ARL8A	202	10.42	6.1	100	257	13.63	7.45	100	111	3.68	2.39	100	134	6.07	3.42	100	DOWN
1468	XM_019717086.1	144.391	-1.76946	0.586231	-3.01837	0.0025414	0.0336287	XM_019717086.1	KIFC2	180.11	11.34	6.63	37.23	231.25	14.98	8.19	50.01	103.54	4.19	2.72	56.23	47.76	2.64	1.49	44.15	DOWN
1469	XM_019749731.1	108.365	-1.84483	0.611273	-3.01802	0.00254432	0.0336287	XM_019749731.1	STK4	136.24	3.97	2.32	10.52	174.16	5.21	2.85	11.09	35.44	0.66	0.43	2.29	72.51	1.86	1.05	2.88	DOWN
1470	XM_019742706.1	1362.75	-0.934147	0.309755	-3.01576	0.00256334	0.033857	XM_019742706.1	SLC7A5	1241	44.48	26.02	100	2125	78.21	42.76	100	1172	26.99	17.54	100	871	27.43	15.44	100	NO
1471	XM_019724915.1	161.19	-7.69102	2.55063	-3.01534	0.00256692	0.0338813	XM_019724915.1	PAX2	311.23	13.45	7.87	27.05	276.36	12.27	6.71	21.6	0	0	0	0	10.91	0.41	0.23	0.98	DOWN
1472	XM_019744156.1	47.5373	-2.40288	0.797071	-3.01464	0.00257286	0.0339366	XM_019744156.1	KDM4B	60.25	1.57	0.92	5.61	88.56	2.37	1.29	6.81	15.2	0.25	0.17	0.71	17.88	0.41	0.23	0.99	DOWN
1473	XM_019747473.1	70.2384	-2.90081	0.963484	-3.01075	0.00260606	0.0343512	XM_019747473.1	MAFK	112.63	2.45	1.44	24.71	109.13	2.44	1.33	15.84	7.79	0.11	0.07	1.3	35.87	0.69	0.39	4.89	DOWN
1474	XM_019713186.1	608.598	0.584863	0.194291	3.01024	0.00261045	0.0343857	XM_019713186.1	MSRB1	481	75.72	44.3	100	420	68.51	37.46	100	928	93.96	61.05	100	692	95.48	53.73	100	NO
1475	XM_019726943.1	149.172	1.62878	0.541218	3.00948	0.00261696	0.034448	XM_019726943.1	IDH1	43.73	3.39	1.98	5.59	98.66	7.88	4.31	13.34	250.07	12.46	8.09	13.72	238.99	16.26	9.15	13.73	UP
1476	XM_019714397.1	96.0573	-1.67408	0.55639	-3.00883	0.0026226	0.0344989	XM_019714397.1	KHNYN	131.55	10.94	6.4	24.92	139.21	11.93	6.52	21.99	47.94	2.56	1.67	7.55	52.99	3.87	2.18	8.66	DOWN
1477	XM_019711673.1	79.7784	-5.07543	1.68732	-3.00798	0.00262993	0.0345719	XM_019711673.1	ATG4B	114.2	5.09	2.98	21.76	154.24	7.06	3.86	23.72	36.46	1.04	0.68	4.83	0	0	0	0	DOWN
1478	XM_019757672.1	50.4739	5.31631	1.76804	3.00689	0.00263931	0.0346718	XM_019757672.1	LAMTOR3	0	0	0	0	7.21	0.91	0.5	0.96	175.71	13.73	8.92	14.79	44.99	4.8	2.7	5.35	UP
1479	XM_019752384.1	861.233	0.542605	0.180479	3.00648	0.00264296	0.0346727	XM_019752384.1	RIPK1	585.28	16.13	9.44	42.35	719.71	20.36	11.13	51.68	1158.3	20.51	13.33	51.33	1091.4	26.43	14.88	41.3	NO
1480	XM_019744661.1	543.254	0.68957	0.229352	3.0066	0.00264183	0.0346727	XM_019744661.1	ZC3H14	393.88	26.77	15.66	19.56	375.51	26.27	14.36	24.66	731.91	31.97	20.77	30.41	743.53	44.37	24.97	33.14	NO
1481	XM_019716048.1	2049.88	-0.407991	0.135755	-3.00535	0.00265275	0.0347777	XM_019716048.1	LOC109437082	2286	146.65	85.8	100	2044	134.93	73.77	100	2172	89.55	58.19	100	1727	97.28	54.75	100	NO
1482	XM_019714377.1	275.092	0.867818	0.289012	3.0027	0.00267594	0.0350581	XM_019714377.1	MED30	179	40.42	23.65	100	182	42.81	23.4	100	427	62.06	40.32	100	359	70.96	39.94	100	NO
1483	XM_019753110.1	35.8118	-2.84105	0.946385	-3.002	0.00268211	0.0351151	XM_019753110.1	SLC25A34	62	2.78	1.63	100	54	2.49	1.36	100	13	0.37	0.24	100	7	0.28	0.16	100	DOWN
1484	XM_019733181.1	2431.92	-0.400711	0.133518	-3.00119	0.0026893	0.0351622	XM_019733181.1	GUCY1B3	2746.72	149.03	87.19	96.96	2379.49	132.76	72.59	98.23	2597.76	90.58	58.86	98.77	2039.54	97.19	54.7	98.97	NO
1485	XM_019716096.1	1199.25	0.69848	0.232735	3.00118	0.00268932	0.0351622	XM_019716096.1	UNC45A	773.35	41.96	24.55	97.61	895.61	49.97	27.32	92.86	1323.38	46.15	29.98	98.1	1945.44	92.71	52.17	97.65	NO
1486	XM_019724635.1	472.23	-0.686618	0.228857	-3.0002	0.00269801	0.0351887	XM_019724635.1	FMNL3	512.17	20.93	12.25	50.29	569.45	23.91	13.07	51.32	440.05	11.56	7.51	43.88	360.91	12.96	7.29	46.17	NO
1487	XM_019732413.1	58.0042	-2.28668	0.76216	-3.00027	0.00269743	0.0351887	XM_019732413.1	GRIP1	70	3.48	2.03	100	110	5.62	3.07	100	24	0.77	0.5	100	19	0.83	0.47	100	DOWN
1488	XR_002136605.1	181.664	1.21771	0.405884	3.00014	0.0026986	0.0351887	XR_002136605.1	NAAA	91.31	11.82	6.91	54.09	111.54	14.93	8.16	65.81	316.73	26.36	17.13	73.75	245.78	27.9	15.7	65.03	UP
1489	XM_019743609.1	260.427	1.10022	0.36666	3.00065	0.00269404	0.0351887	XM_019743609.1	SMIM15	143.22	15.86	9.28	30.29	160.78	18.39	10.05	29.97	492.76	35.09	22.8	63.29	302.97	29.43	16.56	49.33	UP
1490	XM_019745106.1	939.089	-0.530786	0.177003	-2.99874	0.00271101	0.0353268	XM_019745106.1	NEURL4	972	31.19	18.25	100	1085	35.75	19.54	100	811	16.72	10.87	100	880	24.81	13.96	100	NO
1491	XM_019727278.1	1858.58	0.492386	0.164264	2.99752	0.00272186	0.0354444	XM_019727278.1	PSMD14	1531	99.92	58.46	100	1334	89.6	48.99	100	2525	105.91	68.82	100	2263	129.68	72.98	100	NO
1492	XM_019739042.1	273.899	-0.957816	0.319707	-2.99592	0.0027362	0.0355746	XM_019739042.1	ARAP3	297	7.36	4.31	100	376.5	9.57	5.23	91.12	225.94	3.6	2.34	90.69	185	4.03	2.27	100	NO
1493	XM_019730257.1	338.532	0.945593	0.315641	2.99579	0.00273735	0.0355746	XM_019730257.1	RCAN1	189.07	13.32	7.79	95.82	241.03	17.48	9.56	90.28	569.27	25.78	16.75	96.69	419.68	25.96	14.61	95.21	NO
1494	XM_019734400.1	78.405	-1.85672	0.619775	-2.9958	0.0027373	0.0355746	XM_019734400.1	UBAP1	84.22	3.14	1.84	12.53	143.51	5.5	3.01	19.25	26.55	0.64	0.41	3.12	47.88	1.57	0.88	4.64	DOWN
1495	XM_019734027.1	237.534	-1.08787	0.363321	-2.99424	0.00275128	0.0357316	XM_019734027.1	TCTN1	275.05	19.78	11.57	17.01	323.56	23.96	13.1	19.67	199.96	9.24	6.01	11.27	138.93	8.77	4.94	14.45	DOWN
1496	XM_019739174.1	376.984	0.915083	0.305729	2.99312	0.00276143	0.0358395	XM_019739174.1	PCGF5	190.89	4.68	2.74	21.06	301.79	7.6	4.15	30.17	565.69	8.92	5.8	32.72	514.13	11.09	6.24	32.4	NO
1497	XM_019715940.1	28.8869	-4.9175	1.64311	-2.99281	0.00276425	0.0358521	XM_019715940.1	MYADM	64.92	3.14	1.84	3.86	35.07	1.74	0.95	1.83	7.65	0.24	0.15	0.42	0	0	0	0	DOWN
1498	XM_019757649.1	1232.14	-0.549801	0.183743	-2.99223	0.00276952	0.0358965	XM_019757649.1	VPS13B	1226.58	14.31	8.37	21.33	1495.56	17.88	9.78	23.94	1196.13	8.96	5.82	23.73	1012.19	10.38	5.84	19.52	NO
1499	XM_019745754.1	3790.82	0.378998	0.12671	2.99107	0.00278	0.0360084	XM_019745754.1	CSTB	3185	1301.62	761.51	100	2909	1255.29	686.32	100	5482	1443.94	938.23	100	4038	1439.31	810.02	100	NO
1500	XM_019728241.1	150.002	-1.60602	0.536989	-2.99079	0.00278253	0.036017	XM_019728241.1	FAM196A	162	7.04	4.12	100	248	11.08	6.06	100	49	1.37	0.89	100	123	4.7	2.64	100	DOWN
1501	XM_019743576.1	1813.3	0.422322	0.141244	2.99002	0.00278957	0.0360402	XM_019743576.1	ARFGAP2	1363.38	82.16	48.07	100	1513.67	93.84	51.3	100	2410.73	93.36	60.67	99.26	2172.06	114.94	64.69	100	NO
1502	XM_019738061.1	5449.41	0.419122	0.140166	2.99019	0.00278803	0.0360402	XM_019738061.1	IVNS1ABP	4320.46	271.86	159.05	79.15	4319.67	279.68	152.92	79.39	6899.41	279.03	181.3	86.69	6834.01	377.61	212.51	83.78	NO
1503	XR_002136668.1	47.1414	-2.51135	0.839921	-2.98999	0.00278988	0.0360402	XR_002136668.1	LOC109443378	29.25	0.68	0.4	34.63	121.31	2.9	1.58	100	6.15	0.09	0.06	35.72	24.51	0.5	0.28	40.78	DOWN
1504	XM_019750336.1	569.777	1.12291	0.375604	2.98962	0.00279322	0.0360592	XM_019750336.1	HK2	321	9.75	5.71	100	302	9.42	5.15	100	1323	25.83	16.78	100	489	13.05	7.35	100	UP
1505	XM_019719574.1	1144.69	0.68853	0.230378	2.9887	0.00280165	0.0361412	XM_019719574.1	GPC4	800	35.84	20.97	100	811	37.33	20.41	100	1370	39.44	25.63	100	1737	68.35	38.47	100	NO
1506	XM_019744946.1	1048.52	0.565187	0.189119	2.98852	0.00280329	0.0361412	XM_019744946.1	ILF3	751.5	34.1	19.95	30.11	811.11	37.82	20.68	27.83	1287.03	37.53	24.38	32.64	1465	58.39	32.86	37.79	NO
1507	XM_019754498.1	1984.25	-0.707685	0.236852	-2.98788	0.00280923	0.0361892	XM_019754498.1	ITGAV	2782.16	66.95	39.17	18.67	1618.03	39.95	21.84	11.57	2689.85	41.59	27.02	13.82	883.18	18.68	10.51	9.96	NO
1508	XR_002135961.1	130.233	-1.55149	0.519302	-2.98764	0.00281137	0.0361892	XR_002135961.1	LOC109435409	134.28	4.69	2.74	33.06	231.35	8.3	4.54	41.79	74.54	1.67	1.09	32.15	67.93	2.09	1.17	27.25	DOWN
1509	XM_019754819.1	88.1836	-1.81623	0.607943	-2.98751	0.0028126	0.0361892	XM_019754819.1	NKPD1	130	7.53	4.4	100	124	7.38	4.04	100	39	1.45	0.94	100	47	2.39	1.34	100	DOWN
1510	XM_019757136.1	33.792	-2.99912	1.00408	-2.98692	0.00281808	0.0362117	XM_019757136.1	LRRC4	50	2.23	1.3	100	61	2.79	1.53	100	6	0.17	0.11	100	11	0.43	0.24	100	DOWN
1511	XM_019714159.1	57.163	-2.20273	0.737458	-2.98692	0.00281807	0.0362117	XM_019714159.1	ZNF391	50.62	1.36	0.8	40.33	126.09	3.49	1.91	70.64	16.06	0.28	0.18	18.62	26.68	0.63	0.36	22.56	DOWN
1512	XM_019757278.1	86.0443	1.76064	0.589584	2.98624	0.00282434	0.0362682	XM_019757278.1	CECR5	43.86	4.58	2.68	23.66	29.21	3.15	1.72	14.58	178.88	12.01	7.8	38.53	115.81	10.61	5.97	30.47	UP
1513	XM_019713496.1	3017.45	-0.376308	0.126024	-2.98601	0.00282646	0.0362713	XM_019713496.1	PHC1	2818.36	104.97	61.41	52.17	3519.23	134.61	73.6	53.24	2806.52	67.17	43.64	60.04	2963.35	96.97	54.57	57.88	NO
1514	XM_019724837.1	130.757	1.53415	0.513897	2.98532	0.00283285	0.0363293	XM_019724837.1	R3HCC1L	76.18	3.68	2.15	15.03	50.46	2.51	1.37	8.6	230.5	7.16	4.65	27.64	197.47	8.38	4.72	20.47	UP
1515	XM_019710308.1	241.031	1.31576	0.440847	2.98462	0.0028393	0.036364	XM_019710308.1	LOC109433791	134	13.03	7.62	100	103	10.33	5.65	100	601	37.57	24.41	100	199	16.98	9.56	100	UP
1516	XM_019730400.1	1081.28	0.731841	0.245197	2.98471	0.0028385	0.036364	XM_019730400.1	SLC16A1	715	37.12	21.72	100	776	41.42	22.65	100	1882	62.8	40.8	100	1148	52.35	29.46	100	NO
1517	XM_019714369.1	321.747	-0.924734	0.309957	-2.98343	0.00285041	0.0364822	XM_019714369.1	BMP1	379.91	20.33	11.89	17.84	397.65	21.88	11.96	17.1	216.34	7.44	4.83	8.68	273.95	12.87	7.24	23.2	NO
1518	XM_019753863.1	362.636	-0.945863	0.317268	-2.98128	0.00287051	0.0367152	XM_019753863.1	MAP4K4	498.75	22.06	12.91	48.24	385.75	17.53	9.59	32.98	267.85	7.61	4.95	29.81	274.18	10.65	6	27.2	NO
1519	XR_002139003.1	146.264	-2.00128	0.671515	-2.98024	0.00288022	0.0367669	XR_002139003.1	ARHGAP17	218.69	8.15	4.77	43.04	202.52	7.75	4.24	31.49	37.55	0.9	0.58	7.29	101.3	3.32	1.87	13.73	DOWN
1520	XM_019739840.1	3640.78	0.548053	0.183894	2.98027	0.0028799	0.0367669	XM_019739840.1	LOC109451530	3144	5433.11	3178.65	100	2363	4721.53	2581.47	100	5092	5730.55	3723.53	100	4410	6485.82	3650.09	100	NO
1521	XM_019725890.1	80.7183	-1.78928	0.600372	-2.98029	0.00287977	0.0367669	XM_019725890.1	STAU2	119.27	7.52	4.4	78.8	112.97	7.33	4.01	62.48	42.58	1.73	1.12	41.07	36.59	2.03	1.14	20.5	DOWN
1522	XM_019710170.1	3183.12	0.407949	0.136898	2.97994	0.00288305	0.0367788	XM_019710170.1	CRKL	2333	81.95	47.94	100	2736	98.68	53.95	100	3766	85	55.23	100	4215	130.08	73.2	100	NO
1523	XM_019712295.1	30.9001	4.59501	1.54226	2.97941	0.00288807	0.0368186	XM_019712295.1	RHPN1	7.91	0.47	0.27	3.95	0	0	0	0	100.18	3.79	2.46	42.38	29.7	1.54	0.86	24.72	UP
1524	XM_019750590.1	15.7586	7.29685	2.4513	2.97673	0.00291342	0.0370688	XM_019750590.1	OXR1	0	0	0	0	0	0	0	0	31.04	0.74	0.48	1.6	38.45	1.25	0.7	3.07	UP
1525	XM_019711756.1	15.7586	7.29685	2.4513	2.97673	0.00291342	0.0370688	XM_019711756.1	SLF1	0	0	0	0	0	0	0	0	30.81	0.9	0.59	4.48	37.63	1.5	0.85	5.07	UP
1526	XM_019731225.1	763.652	0.631548	0.212136	2.9771	0.00290992	0.0370688	XM_019731225.1	TOR3A	532.89	46.96	27.48	100	572.91	52.05	28.46	100	939.97	53.25	34.6	100	1100.92	85.15	47.92	100	NO
1527	XM_019747509.1	172.009	-7.61258	2.55754	-2.97652	0.00291538	0.0370694	XM_019747509.1	LOC109455736	283.08	7.86	4.6	32.57	345.29	9.84	5.38	31.35	14.17	0.25	0.16	52.11	0	0	0	0	DOWN
1528	XM_019711676.1	973.605	0.49131	0.165087	2.97608	0.00291963	0.0370887	XM_019711676.1	BOK	773.5	32.97	19.29	83.66	725.58	31.77	17.37	84.05	1366.65	37.43	24.32	92.14	1147.71	42.97	24.18	85.12	NO
1529	XM_019734643.1	381.013	11.9069	4.00102	2.97596	0.00292071	0.0370887	XM_019734643.1	DST	0	0	0	0	0	0	0	0	895.72	5.08	3.3	10.16	786.72	6.11	3.44	8.42	UP
1530	XM_019710638.1	55.9014	-2.18249	0.733465	-2.97558	0.00292431	0.0371101	XM_019710638.1	USF2	103.52	12.83	7.51	19.67	65.37	8.37	4.58	12.57	29.28	2.33	1.52	3.88	15.84	1.72	0.97	2.91	DOWN
1531	XM_019735990.1	537.618	1.25676	0.422645	2.97356	0.00294367	0.0373313	XM_019735990.1	PML	207.77	7.57	4.43	22.23	312.45	11.69	6.39	25.98	397.33	9.3	6.04	25.98	1307.46	41.86	23.56	26.39	UP
1532	XM_019739021.1	49.0881	-2.3213	0.780922	-2.97252	0.00295369	0.037434	XM_019739021.1	LOC109451094	69.19	2.44	1.43	4.04	83.29	3.01	1.65	3.67	17.79	0.4	0.26	0.94	17.7	0.55	0.31	0.91	DOWN
1533	XM_019714983.1	1295.53	0.519684	0.174852	2.97215	0.00295725	0.0374547	XM_019714983.1	MTDH	1000.15	35.98	21.05	36.2	964.07	35.61	19.47	36.22	2013.73	46.55	30.24	45.26	1388.71	43.89	24.7	37.76	NO
1534	XM_019713500.1	1327.35	0.559626	0.188329	2.97154	0.00296314	0.0375048	XM_019713500.1	TMEM50A	1073	223.46	130.74	97.22	918	198.85	108.72	97.89	1800.74	241.31	156.8	97.77	1680.42	306.44	172.46	97.25	NO
1535	XM_019738680.1	118.36	1.51216	0.509021	2.97073	0.00297096	0.0375792	XM_019738680.1	DAXX	25.8	1.78	1.04	3.26	92.74	6.57	3.59	11.09	104.61	4.63	3.01	4.95	267.71	16.17	9.1	9.66	UP
1536	XM_019716696.1	295.683	-1.1122	0.374547	-2.96947	0.00298316	0.037709	XM_019716696.1	BRWD1	377.18	6.03	3.53	13.19	366.33	6	3.28	10.77	169.3	1.74	1.13	6.1	246.01	3.46	1.94	7.07	DOWN
1537	XR_002139646.1	41.7011	-2.69936	0.909386	-2.96833	0.00299425	0.0378246	XR_002139646.1	LOC109461161	49	3.25	1.9	100	84	5.74	3.14	100	7	0.3	0.19	100	19	1.11	0.62	100	DOWN
1538	XM_019748983.1	2997.91	0.503262	0.169791	2.96401	0.00303656	0.0383097	XM_019748983.1	CCT2	2526	238.44	139.5	100	2080	202.5	110.72	100	4084	247.83	161.03	100	3654	302.69	170.35	100	NO
1539	XM_019738323.1	775.749	-1.62294	0.547549	-2.96401	0.0030366	0.0383097	XM_019738323.1	LOC109450716	1071	46.73	27.34	100	915	41.02	22.43	100	941	26.38	17.14	100	153	5.86	3.3	100	DOWN
1540	XM_019744427.1	174.691	-1.14063	0.384896	-2.96348	0.00304179	0.0383254	XM_019744427.1	FAM184B	209	6.05	3.54	100	237	7.04	3.85	100	118	2.19	1.43	100	122	3.1	1.75	100	DOWN
1541	XM_019710990.1	195.3	-1.09881	0.370781	-2.96351	0.00304148	0.0383254	XM_019710990.1	RAB24	215.3	14.83	8.68	59.3	278.43	19.74	10.79	62.04	116.53	5.16	3.35	39.61	156.85	9.49	5.34	55.29	DOWN
1542	XM_019742897.1	2439.75	0.409334	0.138181	2.9623	0.00305349	0.0384478	XM_019742897.1	CDKN2C	1920.33	164.64	96.32	77.82	1963.21	173.49	94.85	83.64	3419.17	188.44	122.45	82.39	2746.87	206.71	116.33	81.39	NO
1543	XM_019740866.1	223.046	-0.979087	0.330576	-2.96176	0.00305882	0.03849	XM_019740866.1	FAM200B	265	24.57	14.38	100	284	27.16	14.85	100	180	10.73	6.97	100	152	12.37	6.96	100	NO
1544	XM_019727297.1	52.2065	3.53336	1.19323	2.96118	0.00306463	0.0385381	XM_019727297.1	FAP	9	0.57	0.33	100	3.76	0.24	0.13	27.6	45.25	1.83	1.19	63.98	162.85	8.99	5.06	69.69	UP
1545	XM_019745066.1	2444.47	-0.451449	0.152529	-2.95975	0.00307886	0.038692	XM_019745066.1	CHD3	2409	56.74	33.19	100	2839	68.6	37.51	100	2446	37.01	24.05	100	2113	43.73	24.61	100	NO
1546	XM_019745674.1	101.026	-3.17096	1.0719	-2.95826	0.00309379	0.0388544	XM_019745674.1	PKNOX1	110.41	3.15	1.84	13.9	196.39	5.75	3.14	17.37	3.83	0.07	0.05	0.66	75.9	1.9	1.07	9.31	DOWN
1547	XM_019756042.1	462.133	0.653839	0.221111	2.95707	0.0031058	0.0389801	XM_019756042.1	FNIP1	265.83	7.01	4.1	11.15	401.45	10.86	5.94	15.36	521.78	8.84	5.74	15.33	714.29	16.54	9.31	19.39	NO
1548	XM_019743886.1	370.875	-1.12194	0.379469	-2.95661	0.00311041	0.0390127	XM_019743886.1	RBPJ	647.89	19.64	11.49	26.31	307.3	9.56	5.23	12.76	273.51	5.33	3.46	8.06	218.39	5.82	3.27	7.74	DOWN
1549	XM_019745511.1	1633.65	0.475643	0.160906	2.95604	0.00311618	0.0390599	XM_019745511.1	SLC9A3R1	1206	72.18	42.23	100	1329	81.82	44.74	100	2323	89.35	58.06	100	1885	99.07	55.76	100	NO
1550	XM_019715397.1	186.947	-1.11566	0.37748	-2.95554	0.00312122	0.0390978	XM_019715397.1	CTNND1	213.12	6.18	3.61	5.86	261.27	7.77	4.25	5.79	116.03	2.16	1.4	2.69	143.89	3.66	2.06	2.86	DOWN
1551	XM_019711976.1	80.3849	-2.88928	0.977806	-2.95486	0.00312812	0.039159	XM_019711976.1	CUNH9orf3	139.28	7.91	4.63	9.8	113.96	6.65	3.64	8.07	9.43	0.34	0.22	0.85	41.54	2.07	1.17	4.86	DOWN
1552	XM_019731068.1	1073.8	0.854117	0.289082	2.95458	0.00313092	0.0391688	XM_019731068.1	IRS2	637.67	14.54	8.5	26.2	733.53	17.16	9.38	22.67	1106.75	16.21	10.53	39.52	1949.2	39.05	21.98	39.63	NO
1553	XM_019730581.1	636.101	-0.601281	0.203529	-2.95427	0.00313408	0.0391831	XM_019730581.1	ZNF697	742.66	23.18	13.56	71.04	677.78	21.72	11.88	58.47	584.52	11.72	7.62	72.26	529.31	14.52	8.17	64.8	NO
1554	XM_019743111.1	15.5675	7.26905	2.46191	2.9526	0.00315107	0.0393701	XM_019743111.1	ZMAT5	0	0	0	0	0	0	0	0	29.14	3.88	2.52	8.28	39.03	7.07	3.98	15.03	UP
1555	XM_019717897.1	2252.38	0.48823	0.165398	2.95186	0.00315871	0.0394402	XM_019717897.1	STIP1	1876	156.51	91.57	100	1602.78	137.8	75.34	99.64	3052.69	163.71	106.37	99.81	2740	200.65	112.92	100	NO
1556	XM_019747008.1	606.469	-0.706155	0.239283	-2.95113	0.00316615	0.0394823	XM_019747008.1	GNG4	739	33.08	19.35	100	640.7	29.47	16.11	79.89	670	19.27	12.52	100	374	14.7	8.28	100	NO
1557	XM_019718605.1	33.0098	3.11297	1.05477	2.95131	0.00316425	0.0394823	XM_019718605.1	TPRA1	6.4	0.62	0.36	1.58	5.65	0.56	0.31	1.27	44.99	2.8	1.82	7.41	84.43	7.17	4.03	15.45	UP
1558	XM_019741859.1	20.9987	3.87387	1.31342	2.94945	0.00318345	0.0396599	XM_019741859.1	DES	2	0.16	0.09	100	3	0.25	0.13	100	38	1.94	1.26	100	48	3.35	1.89	100	UP
1559	XM_019742438.1	369.479	-0.81795	0.277333	-2.94935	0.00318448	0.0396599	XM_019742438.1	TIMELESS	406.1	16.26	9.51	39.81	465.41	19.14	10.46	34.96	258.13	6.64	4.31	27.68	332.36	11.69	6.58	27.34	NO
1560	XM_019727463.1	1059.38	0.567912	0.192696	2.94719	0.00320676	0.0399118	XM_019727463.1	OLA1	911.36	99.25	58.07	98.13	677.13	76.14	41.63	96.77	1552.19	108.69	70.62	99.47	1236.08	118.1	66.47	98.22	NO
1561	XM_019757309.1	191.671	-1.18984	0.403761	-2.9469	0.00320981	0.0399242	XM_019757309.1	BBS9	241.58	16.13	9.44	58.2	250.07	17.19	9.4	55.17	162.48	6.97	4.53	37.95	101.43	5.95	3.35	39.19	DOWN
1562	XM_019714947.1	218.758	-0.999338	0.339237	-2.94584	0.00322078	0.0400094	XM_019714947.1	GTF2H1	259.4	9.05	5.29	20.85	282.25	10.11	5.53	21.72	178.14	3.99	2.59	11.43	144.95	4.44	2.5	10.26	NO
1563	XM_019747157.1	161.368	1.73831	0.590068	2.94595	0.00321966	0.0400094	XM_019747157.1	TFDP2	97.68	2.33	1.36	16.4	45.83	1.12	0.61	7.52	260.13	3.98	2.59	37.63	276.79	5.8	3.26	49.55	UP
1564	XM_019757331.1	111.445	1.8743	0.636698	2.94378	0.00324231	0.0402511	XM_019757331.1	FMR1	42.98	1.67	0.97	3.79	37.72	1.5	0.82	2.95	304.27	7.58	4.93	21.96	100.98	3.44	1.94	5.09	UP
1565	XM_019743982.1	350.619	-0.767593	0.260868	-2.94246	0.00325615	0.0403971	XM_019743982.1	SGTB	415.5	17.42	10.19	93.85	401.27	17.29	9.45	97.57	336.63	9.07	5.89	92.29	241	8.88	5	100	NO
1566	XM_019756619.1	44.3056	-4.96925	1.68957	-2.94114	0.0032701	0.0405442	XM_019756619.1	PLAUR	53.76	5.04	2.95	4.42	97.69	9.44	5.16	8.17	0	0	0	0	14.52	1.19	0.67	3.86	DOWN
1567	XM_019754561.1	99.867	1.86516	0.634847	2.93797	0.00330372	0.0409255	XM_019754561.1	KIFC3	52.53	2.48	1.45	30.45	29.28	1.42	0.78	14.89	175.01	5.3	3.45	52.56	167.19	6.92	3.9	86.81	UP
1568	XM_019748509.1	227.711	1.49931	0.510372	2.93768	0.00330681	0.0409255	XM_019748509.1	LOC109456283	100.26	4.83	2.82	77.6	105.31	5.21	2.85	85.18	228.7	7.08	4.6	74.89	514.87	21.77	12.25	91.18	UP
1569	XM_019740962.1	71.7691	-1.87481	0.638203	-2.93764	0.00330717	0.0409255	XM_019740962.1	SLIT3	106	1.85	1.08	100	103	1.84	1.01	100	37	0.41	0.27	100	31	0.48	0.27	100	DOWN
1570	XM_019746480.1	1303.47	0.716931	0.24413	2.93668	0.00331746	0.0410266	XM_019746480.1	AOX1	981	36.35	21.27	100	841	32	17.5	100	1660	39.52	25.68	100	1898	61.79	34.77	100	NO
1571	XM_019728527.1	356.792	-0.731078	0.248978	-2.93632	0.00332133	0.0410483	XM_019728527.1	LHX2	429.48	27.97	16.36	96.68	395.75	26.53	14.5	91.94	324.42	13.58	8.82	96.36	269	15.38	8.66	100	NO
1572	XM_019746203.1	548.813	-0.611304	0.208244	-2.93552	0.00332989	0.041128	XM_019746203.1	PRDX2	584	141.81	82.97	100	646	163.59	89.44	100	467	72.99	47.43	100	489	103.91	58.48	100	NO
1573	XM_019756562.1	38.2922	4.24496	1.44661	2.93442	0.00334167	0.0412472	XM_019756562.1	ZNF45	0	0	0	0	14.08	0.49	0.27	1.32	33.28	0.73	0.47	7.86	115.37	3.45	1.94	17.75	UP
1574	XM_019730902.1	666.331	-0.552169	0.188212	-2.93376	0.00334887	0.0413098	XM_019730902.1	ITPKB	637	16.92	9.9	100	835.07	22.76	12.44	97.19	546.02	9.32	6.05	96.96	639.79	14.93	8.4	97.96	NO
1575	XM_019724685.1	155.967	-1.22061	0.416154	-2.93307	0.00335629	0.041375	XM_019724685.1	CACNB3	180.37	12.31	7.2	47.94	224.59	15.77	8.62	54.51	94.24	4.13	2.69	31.18	111.78	6.7	3.77	50.14	DOWN
1576	XM_019729855.1	66.7119	-4.9504	1.68807	-2.93258	0.00336161	0.0413946	XM_019729855.1	JAM2	102.62	3.11	1.82	21.76	120.38	3.74	2.05	30.89	31.12	0.61	0.39	8.83	0.07	0	0	0.04	DOWN
1577	XM_019748313.1	702.459	-0.537924	0.183433	-2.93253	0.00336214	0.0413946	XM_019748313.1	LMCD1	727	80.56	47.13	100	817	93.49	51.12	100	636	45.32	29.44	100	626	60.86	34.25	100	NO
1578	XR_002135999.1	186.52	-1.21689	0.415009	-2.93219	0.00336579	0.0414133	XR_002135999.1	FBXO25	219.18	7.6	4.45	27.57	264.81	9.43	5.15	26.58	146.52	3.26	2.12	16.85	102.8	3.13	1.76	15.01	DOWN
1579	XM_019716227.1	671.728	-0.903854	0.308287	-2.93186	0.00336942	0.0414317	XM_019716227.1	KMT2A	799.37	7.84	4.58	17.84	805.03	8.09	4.42	13.53	411.44	2.59	1.68	13.62	629.59	5.42	3.05	11.26	NO
1580	XM_019725236.1	1021.28	-0.740689	0.252653	-2.93165	0.00337165	0.0414329	XM_019725236.1	ATRNL1	1062	24.15	14.13	100	1307	30.49	16.67	100	1017	14.86	9.65	100	690	13.79	7.76	100	NO
1581	XM_019751629.1	38.0718	-3.33149	1.13837	-2.92654	0.00342756	0.0420101	XM_019751629.1	DCUN1D3	43.92	1.89	1.11	9.57	85.14	3.77	2.06	13.89	12.32	0.34	0.22	2.23	4.11	0.16	0.09	0.78	DOWN
1582	XM_019742238.1	81.098	-2.46833	0.843433	-2.92652	0.00342773	0.0420101	XM_019742238.1	MARS	122.39	7.47	4.37	13.02	125.13	7.86	4.3	11.37	14.42	0.57	0.37	1.01	47.78	2.56	1.44	4.53	DOWN
1583	XM_019743152.1	772.581	0.734174	0.250853	2.92671	0.00342566	0.0420101	XM_019743152.1	P3H2	565	26.58	15.55	100	484	23.4	12.79	100	1464	44.25	28.75	100	728	30.08	16.93	100	NO
1584	XM_019728515.1	99.3541	-4.55478	1.55635	-2.92657	0.00342722	0.0420101	XM_019728515.1	STRBP	219.09	2.47	1.44	6.05	88.17	1.02	0.56	2.53	73.39	0.53	0.35	1.81	0	0	0	0	DOWN
1585	XM_019746113.1	471.569	-0.744096	0.254273	-2.92637	0.00342944	0.0420101	XM_019746113.1	ZSWIM4	454	16.5	9.66	100	650	24.27	13.27	100	400	9.34	6.07	100	372	11.88	6.69	100	NO
1586	XM_019743264.1	1024.59	-0.475701	0.162569	-2.92614	0.00343197	0.0420146	XM_019743264.1	SYNCRIP	1073.31	27.94	16.34	25.19	1138.2	30.4	16.62	21.97	1014.96	16.97	11.03	16.58	879.4	20.11	11.32	14.75	NO
1587	XM_019747710.1	1723.67	0.653807	0.223511	2.92517	0.00344265	0.0421188	XM_019747710.1	STAT3	1240.36	68.09	39.84	72.51	1222.55	69.02	37.74	65.62	2055.52	72.52	47.12	65.86	2579.31	124.36	69.99	71.62	NO
1588	XM_019757373.1	694.757	-0.540729	0.184882	-2.92472	0.00344768	0.0421538	XM_019757373.1	CUNH1orf198	701.34	34.2	20.01	96.69	829.32	41.57	22.73	95.14	629.52	19.73	12.82	96.8	616	26.38	14.85	100	NO
1589	XM_019731561.1	3074.78	-0.418283	0.143042	-2.92421	0.00345332	0.0421961	XM_019731561.1	PURB	3098	60.42	35.35	100	3429	68.59	37.5	100	3180	39.84	25.89	100	2643	45.3	25.49	100	NO
1590	XM_019719699.1	1478.79	-0.471629	0.161354	-2.92294	0.0034674	0.0423415	XM_019719699.1	CCDC88A	1687.82	29.03	16.99	56.57	1497.09	26.41	14.44	50.74	1456.06	16.09	10.46	48.34	1275.68	19.29	10.85	45.71	NO
1591	XM_019754532.1	8172.45	0.364057	0.124689	2.91973	0.0035034	0.0427468	XM_019754532.1	ARHGAP5	6782.16	178.61	104.5	69.49	6465.54	174.73	95.53	70.48	10804	182.81	118.79	83.46	9500.61	219.86	123.74	74.48	NO
1592	XM_019743491.1	1037.52	-0.63842	0.218668	-2.91958	0.00350499	0.0427468	XM_019743491.1	ARNT2	1008.28	32.1	18.78	71.76	1348.42	44.07	24.09	67.36	976.41	19.97	12.98	81.31	812.38	22.72	12.79	83.77	NO
1593	XM_019722519.1	57.9472	4.92474	1.68697	2.91927	0.00350847	0.0427624	XM_019722519.1	TRIM2	0	0	0	0	18.74	0.48	0.26	3.88	96.02	1.54	1	13.9	135.48	2.96	1.67	20.24	UP
1594	XM_019723985.1	53.5208	5.14625	1.76302	2.91899	0.00351165	0.0427742	XM_019723985.1	DHX30	11.35	0.49	0.28	0.99	0	0	0	0	69.06	1.9	1.23	4.49	148.74	5.59	3.15	8.87	UP
1595	XM_019714171.1	453.177	0.708469	0.242954	2.91606	0.00354483	0.0430704	XM_019714171.1	LOC109435940	385	178.07	104.18	100	256	125.53	68.63	100	733	218.6	142.04	100	509	205.11	115.43	100	NO
1596	XM_019741627.1	156.819	-1.22478	0.419969	-2.91636	0.00354139	0.0430704	XM_019741627.1	RCN3	198	8.74	5.11	100	209	9.48	5.18	100	100	2.84	1.84	100	107	4.15	2.33	100	DOWN
1597	XM_019718279.1	50.5261	-2.27236	0.77924	-2.91613	0.00354405	0.0430704	XM_019718279.1	SPACA6	86	8.98	5.25	100	69	7.44	4.07	100	20	1.34	0.87	100	18	1.65	0.93	89.99	DOWN
1598	XM_019719499.1	2187.64	0.876086	0.300405	2.91635	0.00354153	0.0430704	XM_019719499.1	SPTBN1	1249.94	23.81	13.93	17.8	1476.38	28.85	15.77	15.69	2088.18	25.56	16.61	21.94	4199.53	70.31	39.57	33.08	NO
1599	XM_019740373.1	3012.83	0.372851	0.127878	2.91567	0.0035493	0.0430977	XM_019740373.1	KIF20A	2657	151.45	88.6	100	2204.53	129.24	70.66	98	4327.79	158.53	103.01	98.52	3207.93	160.58	90.37	99.11	NO
1600	XM_019737575.1	51.4296	-4.86522	1.66917	-2.91475	0.00355974	0.0431974	XM_019737575.1	ARHGEF10	89.47	2.67	1.56	17.37	84.3	2.58	1.41	11.72	22.21	0.43	0.28	5.08	0	0	0	0	DOWN
1601	XM_019727607.1	160.463	-1.26959	0.43568	-2.91404	0.00356782	0.0432414	XM_019727607.1	ACVR2B	144.16	3.67	2.15	79.21	284	7.42	4.06	100	90	1.47	0.96	100	111	2.48	1.4	100	DOWN
1602	XM_019726120.1	93.9427	-1.81831	0.623946	-2.91421	0.00356588	0.0432414	XM_019726120.1	OSBPL3	105.33	2.69	1.58	43.62	162.56	4.27	2.33	48.81	28.97	0.48	0.31	17.12	66.37	1.49	0.84	34.69	DOWN
1603	XM_019755122.1	250.689	-0.926477	0.318038	-2.9131	0.00357857	0.0433446	XM_019755122.1	HCFC1	238.97	3.99	2.34	10.76	375.85	6.44	3.52	12.27	177.36	1.9	1.24	7.07	199.09	2.92	1.65	5.56	NO
1604	XM_019734660.1	822.699	-0.885094	0.30393	-2.91217	0.00358929	0.0434203	XM_019734660.1	LOC109448911	997.24	126.99	74.3	52.64	940.96	123.88	67.73	53.53	929.64	76.13	49.46	41.88	416.48	46.51	26.18	40.91	NO
1605	XM_019753085.1	901.903	0.496961	0.170638	2.91236	0.00358707	0.0434203	XM_019753085.1	SDHB	748	135.74	79.41	100	638	120.18	65.71	100	1316	153.63	99.83	100	1021	162.32	91.35	100	NO
1606	XM_019744659.1	1805.24	0.45058	0.154774	2.9112	0.00360038	0.0435003	XM_019744659.1	ATP6V1B2	1348	103.8	60.73	100	1482	117.55	64.27	100	2532	125.32	81.43	100	2082	140.74	79.21	100	NO
1607	XM_019748439.1	96.5514	1.79453	0.616411	2.91126	0.00359977	0.0435003	XM_019748439.1	TMEM106C	71.26	9.46	5.54	6.23	15.73	2.16	1.18	1.78	247.76	21.16	13.75	16.57	81.46	9.49	5.34	10.28	UP
1608	XM_019741123.1	76.3237	-4.23283	1.45423	-2.91069	0.00360627	0.0435444	XM_019741123.1	RAP1GDS1	182.94	9.37	5.48	27.19	53.15	2.8	1.53	9.03	54.85	1.81	1.17	5.67	0	0	0	0	DOWN
1609	XM_019743321.1	514.71	12.2339	4.20738	2.90773	0.00364068	0.0439325	XM_019743321.1	IFI44	0	0	0	0	0	0	0	0	697.01	50.66	32.92	23.52	1524.96	151.22	85.1	25.49	UP
1610	XM_019721663.1	15.0891	7.23022	2.48721	2.90695	0.00364968	0.0440138	XM_019721663.1	MBD1	0	0	0	0	0	0	0	0	28.61	1.64	1.06	2.76	37.35	2.92	1.64	4.06	UP
1611	XR_002136343.1	98.9627	-1.59713	0.549528	-2.90636	0.00365662	0.0440701	XR_002136343.1	LOC109438137	101	15.04	8.8	100	178	27.46	15.01	100	48	4.6	2.99	100	58	7.57	4.26	100	DOWN
1612	XM_019739402.1	340.108	1.38474	0.476618	2.90535	0.00366842	0.0441575	XM_019739402.1	CUL1	101.67	5.54	3.24	5.89	278.18	15.6	8.53	15.83	565.58	19.82	12.88	21.85	489.07	23.42	13.18	17.26	UP
1613	XM_019738775.1	403.918	-0.945509	0.325419	-2.90551	0.00366658	0.0441575	XM_019738775.1	CUNH6orf89	392.67	9.78	5.72	27.5	602.87	15.41	8.42	38.36	337.19	5.4	3.51	20.9	267.85	5.86	3.3	22.92	NO
1614	XM_019747059.1	661.596	0.6864	0.236329	2.90443	0.00367928	0.0442608	XM_019747059.1	VCAM1	520.67	31.62	18.5	92.25	421.46	26.33	14.4	97.8	924.71	36.09	23.45	92.2	869.46	46.36	26.09	91.49	NO
1615	XM_019746723.1	368.874	-1.32398	0.456105	-2.90279	0.00369858	0.0444655	XM_019746723.1	RERE	357.48	8.94	5.23	28.01	630.36	16.17	8.84	35.41	294.16	4.72	3.07	29.16	172.46	3.79	2.13	13.13	DOWN
1616	XM_019753097.1	1214.23	0.473224	0.163069	2.90199	0.00370799	0.0445509	XM_019753097.1	FBXO42	895.8	24.42	14.29	100	988.1	27.64	15.11	100	1508.53	26.42	17.17	100	1596.7	38.24	21.52	100	NO
1617	XM_019740595.1	986.526	-0.526189	0.181358	-2.90138	0.00371529	0.044611	XM_019740595.1	CBX1	1081.31	90.69	53.06	96.18	1073	92.74	50.71	100	1042.93	56.23	36.54	95.63	756.65	55.7	31.35	98.96	NO
1618	XM_019717082.1	34.2772	-3.36071	1.15897	-2.89973	0.00373488	0.0447909	XM_019717082.1	ARHGAP39	57.96	3.28	1.92	26.46	56.33	3.28	1.79	23.98	12.56	0.46	0.3	9.56	2.81	0.14	0.08	1.58	DOWN
1619	XM_019741195.1	78.256	1.85346	0.639174	2.89977	0.0037344	0.0447909	XM_019741195.1	DSC3	41	2.67	1.56	100	23	1.54	0.84	100	164	6.86	4.46	100	107	6.12	3.44	100	UP
1620	XM_019748735.1	215.805	-1.5055	0.51955	-2.8977	0.00375912	0.0450538	XM_019748735.1	ZNF605	378.38	6.35	3.72	35.54	214.92	3.7	2.02	23.47	108.06	1.17	0.76	18.13	131.86	1.95	1.09	16.22	DOWN
1621	XM_019734209.1	301.7	-0.798226	0.275643	-2.89587	0.00378109	0.0452333	XM_019734209.1	FSD1L	309.91	6.75	3.95	93.04	401.4	8.97	4.91	95.78	219	3.07	1.99	100	265.19	5.08	2.86	80.78	NO
1622	XM_019724095.1	577.091	-0.59026	0.203819	-2.896	0.00377949	0.0452333	XM_019724095.1	LOC109443556	566.99	25.22	14.75	98.93	723.95	33.09	18.09	98.34	506.96	14.49	9.42	98.8	505	19.73	11.1	100	NO
1623	XM_019716308.1	1577.61	0.413284	0.142697	2.89624	0.00377666	0.0452333	XM_019716308.1	THY1	1290	117.83	68.93	100	1216	114.52	62.62	100	2222	130.47	84.78	100	1769	141.81	79.81	100	NO
1624	XM_019725459.1	753.925	0.603592	0.208558	2.89411	0.00380232	0.0454592	XM_019725459.1	VPS18	482	21.44	12.54	100	635.48	29.05	15.88	92.76	1049.99	30.01	19.5	96.14	951.88	37.19	20.93	94.66	NO
1625	XM_019727443.1	358.714	1.1195	0.386877	2.89367	0.00380763	0.0454948	XM_019727443.1	PDK1	212	15.23	8.91	100	181.66	13.43	7.34	83.57	830	38.32	24.9	100	308.46	19.45	10.95	81.45	UP
1626	XM_019740337.1	3044.47	0.405234	0.140052	2.89346	0.00381019	0.0454973	XM_019740337.1	HSPA9	2426	139.89	81.85	100	2429	144.07	78.77	100	3886	144.01	93.58	100	3758	190.31	107.1	100	NO
1627	XM_019746110.1	86.6846	3.26378	1.12807	2.89323	0.00381296	0.0455024	XM_019746110.1	ADGRL1	41.68	0.86	0.5	4.81	4.43	0.09	0.05	0.48	154.09	2.03	1.32	18.2	170.67	3.08	1.73	37.25	UP
1628	XM_019735369.1	81.4447	-5.02272	1.73669	-2.89213	0.00382646	0.0456354	XM_019735369.1	CAD	142.65	3.66	2.14	21.44	122.74	3.23	1.77	11.77	0	0	0	0	40.15	0.9	0.51	4.97	DOWN
1629	XM_019711711.1	70.5014	-4.98144	1.72336	-2.89053	0.00384591	0.0458393	XM_019711711.1	HDAC4	98.15	1.9	1.11	12.1	138.09	2.75	1.5	13.64	32.72	0.41	0.26	3.65	0	0	0	0	DOWN
1630	XM_019736497.1	1049.92	-0.593637	0.205521	-2.88845	0.00387144	0.0461152	XM_019736497.1	SACS	1211.53	12.46	7.29	36.51	1126.07	11.87	6.49	29.72	899.19	5.94	3.86	28.21	941.83	8.51	4.79	29.41	NO
1631	XM_019714252.1	622.338	0.557711	0.193183	2.88695	0.00388994	0.0463072	XM_019714252.1	BMT2	468	15.7	9.19	100	465	16.02	8.76	100	899	19.38	12.59	100	741	21.84	12.29	100	NO
1632	XR_002137053.1	200.295	1.91791	0.664795	2.88496	0.00391463	0.0465531	XR_002137053.1	PPIC	43.82	10.82	6.33	7.51	123.63	31.86	17.42	23.72	437.18	69.51	45.16	37.4	256.87	55.52	31.24	33.98	UP
1633	XM_019752467.1	290.614	1.25275	0.434243	2.8849	0.00391539	0.0465531	XM_019752467.1	SLC45A3	152.95	8.23	4.82	77.39	151.93	8.41	4.6	79.48	317.74	10.99	7.14	71.64	585.34	27.67	15.57	77.25	UP
1634	XM_019733334.1	697.376	-0.668514	0.231757	-2.88454	0.00391982	0.0465773	XM_019733334.1	ARG2	900.54	123.33	72.15	94.3	660.43	93.57	51.16	92.76	837.99	73.8	47.95	98.59	394.88	47.42	26.69	98.72	NO
1635	XM_019724926.1	85.9251	-5.0164	1.73932	-2.88412	0.00392504	0.0466108	XM_019724926.1	SEMA4G	109.74	4.32	2.53	84.47	175	7.08	3.87	100	44.01	1.11	0.72	35.97	0.11	0	0	0.08	DOWN
1636	XM_019716892.1	75.404	-1.88672	0.654284	-2.88363	0.00393117	0.046655	XM_019716892.1	ZNF304	87.42	1.94	1.13	2.85	131.73	3	1.64	3.69	25.06	0.36	0.23	0.81	47.2	0.92	0.52	1.56	DOWN
1637	XM_019728911.1	39.5912	-2.51355	0.871783	-2.88323	0.00393621	0.0466863	XM_019728911.1	ZNF143	59.63	3.28	1.92	8.97	64.71	3.66	2	10.58	12.83	0.45	0.29	1.51	13.2	0.64	0.36	2	DOWN
1638	XM_019744235.1	362.517	-0.729888	0.253194	-2.88272	0.00394254	0.0467328	XM_019744235.1	CIRBP	359.72	19.33	11.31	47.1	483.24	26.7	14.6	44.59	295.56	10.21	6.63	35.37	301.91	14.25	8.02	38.44	NO
1639	XM_019744155.1	914.247	-0.989045	0.343205	-2.88179	0.0039542	0.0468424	XM_019744155.1	SREK1	1082.75	24.57	14.37	72.68	1122.25	26.13	14.28	73.76	480.13	7	4.55	43.78	905.25	18.05	10.16	62.67	NO
1640	XM_019751677.1	160.144	1.35051	0.468671	2.88158	0.00395691	0.046846	XM_019751677.1	HILPDA	85	16.53	9.67	100	77	15.55	8.5	100	352	44.03	28.61	100	170	28.95	16.29	100	UP
1641	XM_019747103.1	267.561	-5.01067	1.73945	-2.88061	0.003969	0.0469605	XM_019747103.1	GSE1	246.89	4.47	2.61	32.96	509.53	9.46	5.17	48.35	0	0	0	0	271.72	4.32	2.43	19.46	DOWN
1642	XR_002137781.1	44.3777	-5.15575	1.78994	-2.8804	0.00397171	0.0469639	XR_002137781.1	LOC109450023	84.41	5.82	3.4	61.53	69.41	4.92	2.69	46.33	14.47	0.64	0.42	15.56	0	0	0	0	DOWN
1643	XM_019724774.1	733.568	0.698753	0.242737	2.87863	0.00399401	0.0471988	XM_019724774.1	GRINA	461	48.37	28.3	100	561	60.76	33.22	100	805	54.31	35.29	100	1193	109.83	61.81	100	NO
1644	XM_019718003.1	4410.08	-0.362754	0.126025	-2.87843	0.00399664	0.0472012	XM_019718003.1	HS6ST1	4217	167.36	97.91	100	5005	204.03	111.55	100	4357	111.11	72.2	100	4140	144.34	81.23	100	NO
1645	XM_019741309.1	1806.4	-0.417477	0.145067	-2.87783	0.00400423	0.0472261	XM_019741309.1	NEURL1B	1980	51.33	30.03	100	1841	48.98	26.78	100	1985	33.06	21.48	100	1454	33.12	18.64	100	NO
1646	XM_019748063.1	1426.36	0.420894	0.146245	2.87802	0.00400185	0.0472261	XM_019748063.1	SUCLA2	1183	99.7	58.33	100	1076	93.45	51.09	100	2020	109.43	71.1	100	1596	118.06	66.44	100	NO
1647	XM_019753057.1	37.7818	-2.56948	0.892899	-2.87769	0.00400604	0.0472261	XM_019753057.1	SYT17	56.94	3.72	2.18	63.34	63.23	4.25	2.32	48.47	12.43	0.52	0.34	15.3	12	0.69	0.39	20.35	DOWN
1648	XM_019756496.1	177.006	-2.93752	1.02115	-2.87669	0.00401873	0.0473375	XM_019756496.1	FILIP1L	255	13.83	8.09	100	264	14.72	8.05	100	10.23	0.36	0.23	7.81	146	6.95	3.91	100	DOWN
1649	XM_019725670.1	995.526	-0.559544	0.194539	-2.87626	0.00402422	0.0473375	XM_019725670.1	NIN	1157.71	28.45	16.64	63.74	1040.19	26.23	14.34	51.06	903.02	14.26	9.26	44.87	868.23	18.75	10.55	47.06	NO
1650	XM_019750432.1	397.102	0.751285	0.26121	2.87618	0.00402525	0.0473375	XM_019750432.1	RALGAPA1	218.63	3.76	2.2	11.42	323.69	5.71	3.12	14.17	420.69	4.65	3.02	17.99	671.65	10.15	5.71	26.27	NO
1651	XM_019744589.1	2426.4	0.398934	0.138688	2.87649	0.00402126	0.0473375	XM_019744589.1	SDHA	1952	154.14	90.18	100	1922	156.35	85.49	100	3455	175.37	113.95	100	2667	184.87	104.04	100	NO
1652	XM_019750798.1	1158.04	-0.543543	0.189027	-2.87547	0.00403425	0.0474146	XM_019750798.1	DIAPH3	1134	42.48	24.85	100	1423	54.74	29.93	100	1117	26.88	17.47	100	961	31.62	17.8	100	NO
1653	XM_019748230.1	111.901	-1.49294	0.519324	-2.87478	0.00404308	0.0474897	XM_019748230.1	DPP10	183	5.52	3.23	100	119	3.68	2.01	100	94.06	1.82	1.18	83.23	40.9	1.08	0.61	65.96	DOWN
1654	XM_019728704.1	83.3447	-1.9078	0.663935	-2.87347	0.00405988	0.0476581	XM_019728704.1	DNM1	96	5.13	3	100	150	8.24	4.5	100	45	1.54	1	100	32	1.5	0.84	100	DOWN
1655	XM_019733335.1	32.3825	-2.99805	1.04378	-2.87229	0.00407505	0.0478074	XM_019733335.1	ARG2	54.46	7.45	4.36	5.7	51.57	7.3	3.99	7.24	12.01	1.06	0.69	1.41	5.12	0.61	0.35	1.28	DOWN
1656	XM_019734727.1	1399.58	0.525117	0.182834	2.8721	0.0040776	0.0478084	XM_019734727.1	ENPP4	1194	54.07	31.63	100	897.39	41.76	22.83	98.06	2463.87	71.7	46.59	96.1	1269.05	50.48	28.41	98.36	NO
1657	XM_019728414.1	175.291	-1.10118	0.383649	-2.87028	0.00410108	0.0480257	XM_019728414.1	HMGXB4	168.3	6.91	4.04	33.5	278.49	11.74	6.42	51.17	101.35	2.67	1.74	15.13	141.67	5.11	2.87	21.2	DOWN
1658	XM_019717176.1	8239.01	-2.93033	1.02088	-2.8704	0.00409955	0.0480257	XM_019717176.1	MMP13	14757	1321.15	772.94	100	10571	975.72	533.47	100	5673	326.49	212.14	100	668	52.49	29.54	100	DOWN
1659	XM_019734452.1	367.038	0.736791	0.25674	2.8698	0.00410734	0.04807	XM_019734452.1	TEF	226.09	9.13	5.34	53.79	286.59	11.89	6.5	56.65	521.09	13.52	8.78	70.04	488.67	17.33	9.75	71.09	NO
1660	XM_019748657.1	2031.22	-0.388163	0.135271	-2.86952	0.00411097	0.0480835	XM_019748657.1	PCLAF	2152	331.49	193.94	100	2115	337.5	184.53	100	2137	211.72	137.57	100	1757	237.24	133.51	100	NO
1661	XM_019726996.1	683.753	0.535204	0.186584	2.86843	0.00412511	0.0482198	XM_019726996.1	RPE	559.82	105.34	61.63	83.34	474.41	92.71	50.69	75.47	1021.63	123.68	80.36	91.66	771.04	127.09	71.52	87.54	NO
1662	XM_019726266.1	1621.4	0.589081	0.205441	2.86739	0.00413868	0.0483202	XM_019726266.1	CA2	1157	129.49	75.76	100	1228	141.93	77.6	100	2626	188.96	122.78	100	1729	169.75	95.53	100	NO
1663	XM_019744929.1	34.8697	-5.21391	1.81828	-2.8675	0.0041373	0.0483202	XM_019744929.1	PDE4A	63.32	2.37	1.39	17.33	59.46	2.29	1.25	11.26	8.79	0.21	0.14	1.91	0	0	0	0	DOWN
1664	XM_019748605.1	1421.79	-1.25617	0.438121	-2.86718	0.00414148	0.0483239	XM_019748605.1	EPAS1	1237.51	42.06	24.61	43.62	2535.33	88.49	48.38	48.98	1193.05	26.06	16.93	36.87	651.23	19.45	10.95	34.27	DOWN
1665	XM_019739879.1	8610.61	0.386671	0.134878	2.86683	0.00414608	0.0483485	XM_019739879.1	LOC109451555	7271.76	3186.03	1863.99	73.79	6567.46	3045.11	1664.9	80.04	11481.1	3242.92	2107.15	78.31	10047.1	3837.2	2159.5	76.83	NO
1666	XM_019753190.1	2587.8	-0.81698	0.285109	-2.86551	0.00416344	0.0485218	XM_019753190.1	HERC2	2824.08	29.27	17.13	91.51	3223.77	34.25	18.73	75.37	2832.29	18.86	12.26	86.1	1461.69	13.32	7.5	47.74	NO
1667	XM_019733921.1	1270.45	0.466481	0.162908	2.86346	0.00419039	0.0488066	XM_019733921.1	ANAPC7	1040.74	59.13	34.59	89.83	937.15	54.76	29.94	88.37	1739.9	63.53	41.28	98.6	1513.37	75.51	42.5	96.32	NO
1668	XM_019735648.1	540.3	0.635293	0.222082	2.86063	0.00422807	0.0492159	XM_019735648.1	PCYT2	371	36.05	21.09	100	414	41.5	22.69	100	808	50.48	32.8	100	648	55.26	31.1	100	NO
1669	XM_019727640.1	1201.43	-1.12226	0.392356	-2.86032	0.00423211	0.0492335	XM_019727640.1	GPNMB	1784	116.67	68.26	100	1015	68.32	37.35	100	1703	71.58	46.51	100	314	18.03	10.15	100	DOWN
1670	XM_019733823.1	953.153	-0.518699	0.181466	-2.85838	0.00425806	0.0495057	XM_019733823.1	CDC25B	934	50.45	29.52	100	1145	63.6	34.77	100	775	26.9	17.48	100	949	45.02	25.34	100	NO
1671	XM_019740270.1	56.4892	-2.34974	0.822214	-2.85782	0.00426559	0.0495635	XM_019740270.1	LRRTM2	75	5.98	3.5	100	98	8.05	4.4	100	13	0.67	0.43	100	30	2.1	1.18	100	DOWN
1672	XM_019754328.1	1672.67	0.435216	0.152352	2.85664	0.00428147	0.0497183	XM_019754328.1	ADGRL2	1274.17	37.24	21.79	55.47	1362.94	40.89	22.36	62.37	2341.44	43.97	28.57	75.17	1916.27	49.22	27.7	70.51	NO
1673	XM_019713513.1	43.7727	-2.40226	0.841612	-2.85436	0.00431238	0.0500473	XM_019713513.1	RIMKLB	36.75	1.03	0.6	7.71	100.6	2.9	1.59	12.42	9.23	0.17	0.11	2.78	20.98	0.52	0.29	3.76	DOWN
1674	XM_019714187.1	5749.59	0.405054	0.141924	2.85403	0.00431684	0.0500692	XM_019714187.1	LOC109435948	4937.53	4490.12	2626.96	100	4158.21	4147.14	2267.43	100	9051.21	5327.05	3461.35	100	5617.84	4412.38	2483.2	100	NO
1675	XM_019737995.1	2000.02	0.575892	0.201906	2.85228	0.00434068	0.0502856	XM_019737995.1	MTUS1	1162.27	36.92	21.6	41.56	1868.86	60.94	33.32	79.53	2621.27	53.5	34.76	49.56	2605.04	72.7	40.92	71.47	NO
1676	XM_019719743.1	55.3862	-2.2906	0.80305	-2.85237	0.00433941	0.0502856	XM_019719743.1	ZNF692	73.46	6.98	4.08	27.19	96.44	9.45	5.17	27.95	13.9	0.85	0.55	8.55	29.02	2.42	1.36	15.86	DOWN
1677	XM_019732995.1	16.64	-5.6296	1.97401	-2.85187	0.00434634	0.0503211	XM_019732995.1	CDC27	31.53	1.23	0.72	2.02	27.69	1.11	0.61	1.94	1.59	0.04	0.03	0.08	0	0	0	0	DOWN
1678	XM_019712691.1	110.806	-5.0561	1.77325	-2.85132	0.00435378	0.0503772	XM_019712691.1	YAP1	214.2	7.15	4.18	10.16	139.62	4.78	2.62	6.38	69.07	1.48	0.96	3.21	0	0	0	0	DOWN
1679	XM_019735609.1	14.4666	7.18691	2.52113	2.85067	0.00436271	0.0504505	XM_019735609.1	HEXDC	0	0	0	0	0	0	0	0	35.49	2.8	1.82	23.4	29.21	3.15	1.77	32.17	UP
1680	XM_019738226.1	471.386	0.738118	0.258956	2.85036	0.00436704	0.0504673	XM_019738226.1	FBXO18	351.17	16.73	9.79	40.02	303.82	14.88	8.13	34.02	647.75	19.83	12.89	50.04	648.29	27.13	15.27	58.52	NO
1681	XM_019734862.1	378.949	-0.773901	0.271526	-2.85019	0.00436936	0.0504673	XM_019734862.1	ZBTB20	346.47	19.11	11.18	38.52	550.65	31.23	17.07	38.68	296.16	10.5	6.82	39.49	311.53	15.09	8.49	40.51	NO
1682	XM_019748256.1	412.207	-0.687763	0.241362	-2.84951	0.00437873	0.0504854	XM_019748256.1	AMOTL2	505.77	18.74	10.97	35.16	431.81	16.44	8.99	25.24	431.69	10.28	6.68	36.7	274.83	8.95	5.04	19.35	NO
1683	XM_019719791.1	108.217	-1.84363	0.646966	-2.84966	0.00437667	0.0504854	XM_019719791.1	LOC109439475	145	4.11	2.4	100	163	4.74	2.59	100	34	0.62	0.4	100	75	1.87	1.05	100	DOWN
1684	XM_019731629.1	226.977	-11.4018	4.00119	-2.84961	0.00437729	0.0504854	XM_019731629.1	ZMIZ2	369.49	6.1	3.57	69.6	475.36	8.05	4.4	68.6	0	0	0	0	0	0	0	0	DOWN
1685	XM_019738825.1	203.741	1.0125	0.355496	2.84814	0.00439751	0.0506719	XM_019738825.1	DEF6	118	7.7	4.5	100	132	8.86	4.85	100	286	11.99	7.79	100	313	17.93	10.09	100	UP
1686	XM_019751729.1	184.751	-7.65114	2.68677	-2.84771	0.00440353	0.0507111	XM_019751729.1	PRPF40A	277.87	5.58	3.26	6.88	396.97	8.18	4.47	11.16	15.73	0.2	0.13	0.28	0	0	0	0	DOWN
1687	XM_019750901.1	3924.17	-0.56536	0.198634	-2.84624	0.00442392	0.0509158	XM_019750901.1	CALD1	4165.63	161.94	94.74	70.66	4477.5	178.79	97.75	67.56	4302.17	107.47	69.83	71.77	2797.42	95.54	53.77	70.17	NO
1688	XM_019750475.1	617.506	-0.594324	0.208825	-2.84603	0.00442677	0.0509183	XM_019750475.1	ATP11C	692.94	19.39	11.34	68.92	681.06	19.56	10.69	68	638.19	11.47	7.46	61.06	458.44	11.27	6.34	63.06	NO
1689	XM_019716897.1	32.3501	-5.0184	1.76346	-2.84577	0.00443048	0.0509309	XM_019716897.1	ZNF304	55.48	3.38	1.98	4.97	57.07	3.58	1.96	4.4	0	0	0	0	8.69	0.46	0.26	0.79	DOWN
1690	XM_019745982.1	146.649	1.23517	0.434196	2.84473	0.00444485	0.0509767	XM_019745982.1	CHST3	78.07	1.86	1.09	31.5	84.48	2.06	1.13	35.8	222.67	3.41	2.21	50.28	230.5	4.82	2.71	80.96	UP
1691	XM_019741278.1	74.2661	-5.16596	1.81598	-2.84473	0.00444497	0.0509767	XM_019741278.1	CHST9	102.42	1.86	1.09	21.94	146.01	2.72	1.49	28.4	0	0	0	0	32.5	0.52	0.29	14.51	DOWN
1692	XM_019728533.1	1997.72	0.425246	0.14948	2.84485	0.00444328	0.0509767	XM_019728533.1	PSMB7	1713	378.71	221.57	100	1426	328.23	179.46	100	3139	446.6	290.19	100	1981	383.4	215.77	100	NO
1693	XM_019728355.1	1695.23	0.470656	0.165429	2.84507	0.00444018	0.0509767	XM_019728355.1	PSMD6	1488	199.45	116.69	100	1152	159.73	87.33	100	2425	209.03	135.82	100	1920	225.68	127.01	100	NO
1694	XM_019711890.1	37.5169	-2.5589	0.899595	-2.8445	0.00444815	0.0509831	XM_019711890.1	CLK2	54.89	4.87	2.85	18.01	63.51	5.81	3.18	18.57	11.48	0.65	0.43	4.32	12.72	0.99	0.56	4.87	DOWN
1695	XM_019712649.1	2355.98	0.447439	0.157352	2.84355	0.00446134	0.051074	XM_019712649.1	DLL1	1941.33	90.34	52.86	81.32	1727.34	82.61	45.17	78.49	3703.77	110.77	71.97	75.48	2376.42	97.14	54.67	83.75	NO
1696	XM_019732006.1	574.265	-0.710158	0.249733	-2.84367	0.00445976	0.051074	XM_019732006.1	MBNL1	674.38	19.42	11.36	13.72	644.32	19.04	10.41	15.57	449.78	8.32	5.41	4.87	509.05	12.88	7.25	9.33	NO
1697	XM_019748901.1	184.59	1.14127	0.401389	2.8433	0.00446494	0.0510851	XM_019748901.1	USP25	144.11	6.39	3.74	8.01	73.18	3.33	1.82	4.41	357.12	10.17	6.61	13.26	203.8	7.94	4.47	5.62	UP
1698	XM_019754333.1	658.633	-0.721164	0.253697	-2.84262	0.00447451	0.0511342	XM_019754333.1	ADGRL2	868	25.84	15.11	38.48	654.24	19.99	10.93	30.49	561.97	10.75	6.98	18.37	525.58	13.75	7.74	19.69	NO
1699	XM_019736712.1	175.836	3.1784	1.11809	2.84271	0.00447323	0.0511342	XM_019736712.1	CUNH9orf40	104.15	3.96	2.32	32.13	7.3	0.29	0.16	2.24	254.85	6.23	4.05	58.57	378	12.64	7.11	100	UP
1700	XM_019728415.1	179.985	1.07315	0.377613	2.84192	0.00448424	0.0512153	XM_019728415.1	HMGXB4	106.53	4.52	2.65	21.94	107.75	4.7	2.57	20.48	287.83	7.85	5.1	44.44	250.53	9.34	5.26	38.78	UP
1701	XM_019721372.1	160.724	-1.15266	0.405687	-2.84125	0.00449375	0.0512937	XM_019721372.1	CTIF	205.62	6.05	3.54	68.98	204.52	6.17	3.37	55.88	114.54	2.16	1.41	62.96	105.11	2.72	1.53	58.71	DOWN
1702	XM_019727821.1	1664.16	0.448322	0.157875	2.83972	0.00451529	0.0515093	XM_019727821.1	FEM1C	1199.23	35.36	20.69	78.92	1406.43	42.57	23.27	89.29	1955.87	37.06	24.08	87.24	2266.18	58.72	33.04	91.17	NO
1703	XM_019727174.1	1134.63	0.52798	0.185975	2.83898	0.0045258	0.0515989	XM_019727174.1	GPD2	806.98	22.79	13.33	75.96	916.52	26.57	14.52	82.21	1656.61	30.06	19.53	80.66	1311.69	32.55	18.32	82.46	NO
1704	XM_019747810.1	610.414	0.599302	0.211253	2.83689	0.00455557	0.0517863	XM_019747810.1	DBR1	450	38.41	22.47	100	449	39.51	21.6	100	804	44.12	28.67	100	815	61.07	34.37	100	NO
1705	XM_019755942.1	36.0448	4.77943	1.68463	2.83708	0.00455282	0.0517863	XM_019755942.1	ITGB1BP1	9.77	0.73	0.43	2.84	0	0	0	0	98.22	4.71	3.06	22.38	51.25	3.36	1.89	21.89	UP
1706	XM_019726887.1	1702.42	0.604712	0.213152	2.837	0.00455391	0.0517863	XM_019726887.1	NRP2	1030.33	25.64	15	14.27	1505.02	38.43	21.01	17.41	2402.77	38.42	24.96	12.93	2110.29	46.15	25.97	14.15	NO
1707	XM_019724639.1	24.356	-4.80954	1.69535	-2.8369	0.00455536	0.0517863	XM_019724639.1	PRPF40B	57.46	1.3	0.76	14.38	27.38	0.63	0.35	7.04	7.22	0.1	0.07	4.11	0	0	0	0	DOWN
1708	XM_019728752.1	194.598	1.13926	0.401562	2.83706	0.00455312	0.0517863	XM_019728752.1	SPTAN1	96.51	1.99	1.16	1.26	124.5	2.63	1.44	1.25	228.1	3.02	1.96	2.22	359.77	6.52	3.67	2.78	UP
1709	XM_019729159.1	166.538	4.9714	1.75274	2.83636	0.00456317	0.0518423	XM_019729159.1	SLC25A51	0	0	0	0	108.1	3.73	2.04	4.38	255.25	5.51	3.58	8.25	347.58	10.25	5.77	12.71	UP
1710	XM_019717469.1	177.472	-1.08226	0.381659	-2.83568	0.00457278	0.0518849	XM_019717469.1	CAMK1D	219	5	2.93	100	228	5.34	2.92	100	138	2.03	1.32	100	114	2.29	1.29	100	DOWN
1711	XM_019728339.1	5093.51	-0.397396	0.140149	-2.83553	0.00457494	0.0518849	XM_019728339.1	MKI67	4733	125.38	73.35	100	5989	162.81	89.01	100	4294	73.09	47.49	100	5375	125.12	70.41	100	NO
1712	XM_019736225.1	306.002	-1.11853	0.394452	-2.83565	0.0045732	0.0518849	XM_019736225.1	NNT	437.27	17.39	10.17	16.57	313.96	12.82	7.01	11.39	347.31	8.88	5.77	9.41	116.52	4.07	2.29	6.65	DOWN
1713	XM_019711059.1	101.579	1.52556	0.538052	2.83534	0.00457764	0.0518853	XM_019711059.1	LYN	28.58	0.86	0.5	24.51	69.33	2.15	1.17	37.93	107.06	2.08	1.35	66.39	218.59	5.8	3.26	80.33	UP
1714	XM_019743953.1	1197.22	-0.476737	0.168223	-2.83396	0.00459757	0.0520554	XM_019743953.1	AP3D1	1157.05	40.32	23.59	63	1423.81	50.95	27.85	62.13	996.4	22.31	14.5	63.14	1206.2	36.93	20.78	59.42	NO
1715	XM_019750414.1	366.248	0.703898	0.248383	2.83392	0.00459802	0.0520554	XM_019750414.1	ZC3HAV1L	237	16.43	9.61	100	281	20.06	10.97	100	515	22.95	14.91	100	485	29.52	16.62	100	NO
1716	XM_019719090.1	87.7772	-1.73862	0.613557	-2.83367	0.00460167	0.0520664	XM_019719090.1	ZNF713	104.13	8.07	4.72	65.06	148.02	11.81	6.46	79.9	50.42	2.51	1.63	38.6	38.78	2.64	1.48	23.08	DOWN
1717	XM_019738982.1	3857.32	-0.457369	0.161468	-2.83257	0.00461755	0.0522158	XM_019738982.1	HEG1	3800	66.7	39.02	100	4493	80.87	44.22	100	3958	44.63	29	100	3233	49.87	28.07	100	NO
1718	XM_019755285.1	1758.12	0.666471	0.235317	2.83222	0.00462253	0.0522416	XM_019755285.1	ELF1	1156.75	55.35	32.38	79.93	1317.16	64.78	35.42	87.91	1893.39	58.22	37.83	79.53	2861.6	120.27	67.69	93.87	NO
1719	XM_019733790.1	99.0885	-1.56268	0.552067	-2.8306	0.0046461	0.0524774	XM_019733790.1	MAVS	108.53	3.71	2.17	12.38	164.75	5.78	3.16	18.34	41.75	0.92	0.6	3.39	68.91	2.07	1.16	4.75	DOWN
1720	XM_019742997.1	137.199	-5.05049	1.78452	-2.83017	0.00465227	0.0525166	XM_019742997.1	HIVEP1	253.46	4.6	2.69	20.88	173.91	3.24	1.77	13.01	100.01	1.17	0.76	8.3	0	0	0	0	DOWN
1721	XM_019714728.1	70.6494	-4.90517	1.73362	-2.82944	0.00466296	0.0525456	XM_019714728.1	LOXL2	115.38	5.79	3.39	7.98	114.74	5.92	3.24	6.14	0	0	0	0	36.41	1.61	0.9	2.56	DOWN
1722	XM_019738639.1	4106.57	-0.417647	0.147606	-2.82946	0.00466259	0.0525456	XM_019738639.1	PTP4A1	3800.54	274.08	160.35	91.23	4887.6	362.93	198.43	93.67	3359.86	155.74	101.2	90.34	4376.94	277.13	155.96	89.36	NO
1723	XM_019727660.1	328.914	0.79008	0.279232	2.82947	0.00466246	0.0525456	XM_019727660.1	TRANK1	223.19	3.79	2.22	28.81	222.97	3.89	2.12	23.12	446.39	4.87	3.17	11.48	470.97	7.04	3.96	4.06	NO
1724	XM_019718423.1	147.259	1.34495	0.475398	2.82911	0.00466773	0.0525688	XM_019718423.1	HNRNPF	79.25	6.28	3.67	1.62	74.2	6.06	3.31	1.2	209.37	10.66	6.93	3.14	254.69	17.72	9.97	4.12	UP
1725	XM_019729342.1	234.587	-1.06038	0.37514	-2.82664	0.00470399	0.0529465	XM_019729342.1	DSEL	255.97	5.84	3.42	7.9	333.5	7.81	4.27	9.48	193.63	2.84	1.84	4.99	142.71	2.86	1.61	6.1	DOWN
1726	XR_002138804.1	105.389	-2.08439	0.737512	-2.82625	0.00470965	0.0529795	XR_002138804.1	LOC109456058	152	15.5	9.07	100	155	16.31	8.92	100	25	1.64	1.06	100	72	6.44	3.62	100	DOWN
1727	XM_019736867.1	455.482	-0.673478	0.238312	-2.82603	0.00471289	0.0529852	XM_019736867.1	PGPEP1	570.22	38.29	22.4	38.93	468.04	32.35	17.69	31.51	417.8	18.03	11.72	29.4	354.54	20.9	11.76	33.88	NO
1728	XM_019756401.1	494.811	-0.812709	0.287619	-2.82565	0.00471852	0.0530178	XM_019756401.1	LOC109460731	556	25.37	14.85	100	607	28.47	15.56	100	502	14.72	9.57	100	307	12.31	6.93	100	NO
1729	XM_019754711.1	264.203	11.3	4.0011	2.82422	0.00473958	0.0532237	XM_019754711.1	ATXN2L	0	0	0	0	0	0	0	0	391.69	11.07	7.2	42.46	752.45	29.08	16.37	44.83	UP
1730	XM_019743083.1	1619.08	0.481335	0.170463	2.8237	0.0047473	0.0532795	XM_019743083.1	XBP1	1275	135.49	79.27	100	1216	133.39	72.93	100	2514	171.77	111.61	100	1697	158.22	89.05	100	NO
1731	XM_019718386.1	2475.14	-0.743358	0.263346	-2.82274	0.0047615	0.0533526	XM_019718386.1	ANTXR1	2769	80.24	46.94	100	2896	86.13	47.09	100	2806	52.25	33.95	100	1439	36.64	20.62	100	NO
1732	XM_019711883.1	52.5711	-3.25714	1.15384	-2.82287	0.00475962	0.0533526	XM_019711883.1	CLK2	94.08	6.65	3.89	24.56	76.16	5.54	3.03	17.69	4.12	0.19	0.12	1.23	23.55	1.46	0.82	7.18	DOWN
1733	XM_019754160.1	177.93	1.40206	0.496709	2.8227	0.00476205	0.0533526	XM_019754160.1	NLRC5	64	1.53	0.9	100	103	2.53	1.39	100	153	2.36	1.53	100	419	8.83	4.97	100	UP
1734	XM_019714897.1	961.178	0.481762	0.170715	2.82203	0.00477211	0.0534166	XM_019714897.1	ACAT1	788	90.1	52.72	100	699	82.56	45.14	100	1351	99.33	64.54	100	1124	112.75	63.45	100	NO
1735	XM_019738846.1	49.9695	3.17435	1.12488	2.82195	0.00477327	0.0534166	XM_019738846.1	LOC109450997	6.09	0.64	0.37	20.77	7.07	0.76	0.42	9.12	27.29	1.83	1.19	10.85	169.66	15.56	8.76	23.46	UP
1736	XR_002137823.1	1504.04	0.543649	0.192671	2.82165	0.0047778	0.0534365	XR_002137823.1	TRIP12	1030.65	31.65	18.52	26.1	1220.45	38.47	21.03	28.03	1684	33.23	21.59	30.08	2240.32	60.45	34.02	38.88	NO
1737	XM_019711765.1	1002.82	0.489893	0.173698	2.82038	0.00479667	0.053555	XM_019711765.1	LOC109434636	892.74	36.61	21.42	21.36	655.4	27.61	15.09	19.71	1516.96	39.97	25.97	23.43	1076.01	38.76	21.81	23.86	NO
1738	XM_019751839.1	1157.82	0.562624	0.199472	2.82056	0.00479396	0.053555	XM_019751839.1	PRMT5	881	61.79	36.15	100	848	61.23	33.48	100	1463	65.95	42.85	100	1574	96.92	54.54	100	NO
1739	XM_019753527.1	840.81	-0.694081	0.246063	-2.82075	0.00479121	0.053555	XM_019753527.1	TRIO	629.5	10.43	6.1	19.83	1348.23	22.91	12.52	33.48	608.43	6.48	4.21	23.12	757.49	11.03	6.21	24.09	NO
1740	XM_019730837.1	167.263	1.17421	0.416368	2.82012	0.00480059	0.053568	XM_019730837.1	NOCT	117.46	9.14	5.35	40.94	75.4	6.04	3.3	25.05	302.44	15.12	9.83	84.66	210.47	14.37	8.09	66.03	UP
1741	XM_019744600.1	73.9058	-1.8579	0.658942	-2.81952	0.00480952	0.0536368	XM_019744600.1	CEP72	98.72	3.38	1.98	22.13	114.66	4.03	2.2	20.48	28.89	0.63	0.41	6.37	41.71	1.25	0.71	9.33	DOWN
1742	XM_019739825.1	676.725	-0.56799	0.201596	-2.81747	0.00484042	0.0539504	XM_019739825.1	EFHD1	717	66.76	39.06	100	782	75.09	41.06	100	671	40.17	26.1	100	537	43.88	24.7	100	NO
1743	XM_019746021.1	2864.2	0.376716	0.133776	2.81602	0.00486226	0.0541627	XM_019746021.1	CCT5	2387	230.56	134.89	100	2233	222.48	121.64	100	3825	237.51	154.33	100	3320	281.4	158.37	100	NO
1744	XM_019748037.1	338.707	1.31595	0.467603	2.81425	0.00488919	0.0544315	XM_019748037.1	CAB39L	231.14	11.96	7	57.04	132.81	7.07	3.86	36.84	458.01	15.23	9.9	77.8	590.99	26.86	15.12	91.85	UP
1745	XM_019724627.1	8569.73	0.46292	0.164561	2.81307	0.00490714	0.0546	XM_019724627.1	TMBIM6	6709.21	417.19	244.08	99.2	6561.84	419.82	229.53	98.27	13346.8	533.39	346.58	98.39	8852.71	483.39	272.04	98.46	NO
1746	XM_019729704.1	791.981	-0.500347	0.177924	-2.81213	0.00492144	0.0547277	XM_019729704.1	CDK6	769.04	36.02	21.08	75.16	957.3	46.09	25.2	80.99	718.69	21.63	14.06	83.5	722.99	29.75	16.74	78.69	NO
1747	XM_019715296.1	47.3808	-4.89887	1.74302	-2.81056	0.00494547	0.0549635	XM_019715296.1	DIXDC1	70.31	2.15	1.26	11	90.85	2.85	1.56	13.12	19.2	0.38	0.25	2.89	0	0	0	0	DOWN
1748	XM_019757545.1	1156.35	0.465253	0.165571	2.80998	0.0049544	0.0550313	XM_019757545.1	LFNG	828.52	48.61	28.44	76	977.4	58.99	32.25	78.66	1553.64	58.58	38.07	89.06	1403.91	72.34	40.71	92.4	NO
1749	XM_019716991.1	415.275	-0.663366	0.236104	-2.80964	0.0049597	0.0550586	XM_019716991.1	ZFP62	429	18.48	10.81	100	515	22.8	12.46	100	329	9.11	5.92	100	378	14.31	8.05	100	NO
1750	XM_019753466.1	39.8253	-5.02811	1.79199	-2.80588	0.00501787	0.0556726	XM_019753466.1	SS18L1	49.94	1.61	0.94	18.1	89.14	2.95	1.61	32.25	11.92	0.25	0.16	5.76	0	0	0	0	DOWN
1751	XM_019711157.1	113.407	-1.40275	0.500037	-2.80529	0.00502707	0.0557428	XM_019711157.1	MEX3A	151	24.08	14.09	100	154	25.45	13.92	100	77	7.9	5.13	100	61	8.53	4.8	100	DOWN
1752	XM_019738971.1	199.608	-0.991993	0.35368	-2.80477	0.0050352	0.055801	XM_019738971.1	KALRN	191.12	4.67	2.73	31.84	305.01	7.64	4.18	36.48	126.54	1.98	1.29	20.81	163.93	3.52	1.98	32.91	NO
1753	XM_019715667.1	2825.22	-0.554673	0.197794	-2.8043	0.00504255	0.0558507	XM_019715667.1	ZDHHC20	3204.42	108.76	63.63	58.71	2962.01	103.22	56.44	60.68	3305.88	72.1	46.85	57.32	1877.78	56	31.51	56.05	NO
1754	XM_019748443.1	1153.08	0.522342	0.186327	2.80336	0.00505727	0.0559289	XM_019748443.1	GXYLT1	804.67	30.44	17.81	49.09	954.17	37.08	20.27	60.93	1649.7	40.11	26.06	59.24	1356.8	45.1	25.38	51.73	NO
1755	XM_019728088.1	332.951	0.870754	0.310617	2.8033	0.00505826	0.0559289	XM_019728088.1	MAP1B	136.17	1.89	1.11	5.3	317.59	4.52	2.47	9.77	378.6	3.38	2.2	12.23	543.7	6.64	3.74	13.52	NO
1756	XM_019748469.1	225.738	-4.8304	1.72291	-2.80363	0.00505312	0.0559289	XM_019748469.1	WISP2	432.75	50.81	29.73	87.61	203.37	24.67	13.49	56.06	245.05	18.5	12.02	38.1	0	0	0	0	DOWN
1757	XM_019736500.1	29.5772	3.18294	1.13553	2.80305	0.00506219	0.0559405	XM_019736500.1	SUPT20H	4.73	0.28	0.16	0.71	4.57	0.27	0.15	0.67	36.12	1.36	0.88	4.26	79.79	4.09	2.3	4.4	UP
1758	XM_019755794.1	14.0123	7.14069	2.54825	2.8022	0.00507554	0.0560562	XM_019755794.1	ARHGAP28	0	0	0	0	0	0	0	0	34.17	1.65	1.07	2.76	27.92	1.84	1.04	2.17	UP
1759	XM_019716543.1	44.864	4.73043	1.68827	2.80194	0.00507969	0.05607	XM_019716543.1	CDK14	14.59	0.5	0.29	3.39	0	0	0	0	97.34	2.15	1.4	22.97	83.45	2.52	1.42	18.16	UP
1760	XM_019729323.1	804.689	1.26895	0.453188	2.80006	0.00510932	0.0563651	XM_019729323.1	ZCCHC2	384.82	12.24	7.16	90.02	399.93	13.05	7.14	82.12	672.4	13.74	8.93	87.77	1874.74	52.37	29.48	94.05	UP
1761	XM_019712508.1	92.4874	5.01899	1.79267	2.79973	0.00511461	0.0563914	XM_019712508.1	USP48	40.35	0.9	0.53	2.84	0	0	0	0	214.24	3.07	2	14.45	148.14	2.91	1.64	8.82	UP
1762	XM_019752888.1	200.316	0.993535	0.354894	2.79953	0.00511776	0.0563941	XM_019752888.1	SLITRK5	155.74	4.73	2.77	25.7	90.45	2.82	1.54	18.1	405.16	7.91	5.14	24.03	194.48	5.19	2.92	20.07	NO
1763	XM_019742746.1	385.486	0.763982	0.273079	2.79765	0.00514753	0.0566578	XM_019742746.1	CEBPA	284	14.78	8.65	100	237	12.68	6.93	100	708	23.68	15.39	100	386	17.64	9.93	100	NO
1764	XM_019751002.1	195.556	1.35769	0.485269	2.7978	0.00514518	0.0566578	XM_019751002.1	EDC3	89.8	4.12	2.41	19.81	102.6	4.84	2.65	19.79	205.88	6.08	3.95	35.01	415.21	16.75	9.43	57.15	UP
1765	XM_019734178.1	131.929	1.4675	0.524689	2.79689	0.00515966	0.0567591	XM_019734178.1	EPB41L4B	70	2.3	1.34	100	59	1.99	1.09	100	191.25	4.04	2.62	93.01	234	6.75	3.8	100	UP
1766	XM_019713304.1	31.7553	-4.99708	1.78919	-2.79293	0.00522335	0.0574272	XM_019713304.1	IL6R	46.47	2.21	1.29	64.8	64.65	3.16	1.73	55.98	9.32	0.28	0.18	18.9	0	0	0	0	DOWN
1767	XM_019711762.1	1302.99	0.424958	0.152172	2.79261	0.00522848	0.0574512	XM_019711762.1	LOC109434636	1147.81	46.04	26.93	26.87	912.34	37.59	20.55	26.84	1928.76	49.71	32.3	29.14	1382.62	48.72	27.42	29.99	NO
1768	XM_019735743.1	662.397	0.524363	0.187857	2.79129	0.00524978	0.0576526	XM_019735743.1	GOLIM4	504.39	23.31	13.64	20.63	503.08	23.89	13.06	15.79	937.78	27.85	18.09	32.11	789.67	32.05	18.04	37.9	NO
1769	XM_019742170.1	78.3738	-2.3389	0.838809	-2.78836	0.00529753	0.0581441	XM_019742170.1	METTL10	99.6	4.9	2.86	12.35	134.7	6.81	3.72	13.22	14.16	0.45	0.29	1.08	50.64	2.19	1.23	4.86	DOWN
1770	XM_019741487.1	44.3277	-2.287	0.820318	-2.78794	0.00530447	0.0581874	XM_019741487.1	PNKP	58.02	5.56	3.25	17.97	79.48	7.86	4.3	21.24	16.39	1.01	0.66	4.13	17	1.43	0.8	4.67	DOWN
1771	XM_019729734.1	86.346	-4.38047	1.57147	-2.7875	0.00531163	0.0582329	XM_019729734.1	PPP1R9A	192.07	2.99	1.75	83.28	71.38	1.14	0.62	29.2	67.71	0.68	0.44	24.5	0	0	0	0	DOWN
1772	XM_019738567.1	234.005	1.07919	0.387205	2.78714	0.00531763	0.0582382	XM_019738567.1	CEP55	151.58	11.29	6.6	28.83	126.39	9.69	5.3	24.98	326.92	15.65	10.17	38.02	370.4	24.21	13.63	48.26	UP
1773	XM_019737090.1	272.121	-0.842934	0.302441	-2.78711	0.0053181	0.0582382	XM_019737090.1	FOXO6	310	22.71	13.29	100	338	25.5	13.94	100	242	11.39	7.4	100	190	12.22	6.88	100	NO
1774	XM_019755307.1	281.051	1.16198	0.416974	2.7867	0.00532477	0.0582783	XM_019755307.1	PDP2	107.06	5.78	3.38	32.08	231.16	12.84	7.02	79.69	436.21	15.15	9.84	77.54	405.49	19.24	10.83	70.96	UP
1775	XM_019712889.1	272.554	-0.929525	0.333661	-2.78584	0.00533891	0.0583881	XM_019712889.1	SIPA1L2	309.83	6.79	3.97	30.03	351.78	7.91	4.33	31.11	248.11	3.49	2.27	27.65	171.12	3.3	1.86	24.82	NO
1776	XM_019717372.1	740.467	-0.51284	0.184096	-2.78573	0.00534082	0.0583881	XM_019717372.1	VARS2	794	38.47	22.51	100	820	40.84	22.33	100	743	23.13	15.03	100	608	25.87	14.56	100	NO
1777	XM_019742617.1	1383.47	-0.578855	0.207923	-2.78399	0.00536941	0.0586676	XM_019742617.1	ANO5	1564	46.57	27.25	100	1482	45.29	24.76	100	1574	30.11	19.57	100	931	24.36	13.71	100	NO
1778	XM_019731522.1	61.3973	-2.06185	0.740679	-2.78372	0.00537387	0.0586834	XM_019731522.1	SVIL	34.42	0.76	0.44	6.24	156.33	3.52	1.93	21.65	12.75	0.18	0.12	2.82	33.5	0.65	0.36	5.91	DOWN
1779	XM_019756544.1	196.364	-1.01722	0.365461	-2.7834	0.00537926	0.0587092	XM_019756544.1	LOC109460802	233	25.2	14.74	100	254	28.36	15.51	100	136	9.46	6.15	100	150	14.23	8.01	100	DOWN
1780	XM_019746974.1	1649.16	-0.395483	0.142193	-2.78131	0.00541399	0.0590551	XM_019746974.1	LYST	1606.09	18.01	10.54	19.39	1874.57	21.55	11.78	17.81	1596.73	11.5	7.47	19.78	1540.34	15.18	8.55	18.81	NO
1781	XM_019711041.1	368.908	-0.677112	0.243574	-2.7799	0.00543749	0.0592781	XM_019711041.1	PDLIM7	366.33	39.9	23.34	95.67	477.91	53.74	29.38	95.26	292.99	20.52	13.33	92.21	330	31.53	17.74	100	NO
1782	XM_019716159.1	757.318	0.570091	0.205144	2.77897	0.00545311	0.059415	XM_019716159.1	NCOA4	562.61	27.32	15.98	14.5	561.98	28.05	15.33	15.01	1188.98	37.1	24.11	15.26	828.11	35.32	19.88	12.97	NO
1783	XM_019710135.1	1305.27	-0.420809	0.15145	-2.77854	0.00546031	0.0594601	XM_019710135.1	PI4KA	1210	29.41	17.21	100	1571	39.18	21.42	100	1188	18.56	12.06	100	1262	26.96	15.17	100	NO
1784	XR_002135984.1	249.826	-1.14011	0.410781	-2.77548	0.00551205	0.0599899	XR_002135984.1	LOC109435554	255	12.93	7.56	100	369	19.23	10.52	100	111	3.62	2.35	100	244	10.87	6.12	100	DOWN
1785	XM_019724334.1	131.973	-1.41508	0.510153	-2.77383	0.00554006	0.0602291	XM_019724334.1	DNAH1	160	1.98	1.16	100	196	2.48	1.36	100	97	0.77	0.5	100	64	0.7	0.39	100	DOWN
1786	XM_019715422.1	70.5034	-1.92285	0.693215	-2.77382	0.00554024	0.0602291	XM_019715422.1	YPEL4	108	8.27	4.84	100	98	7.73	4.22	100	28	1.38	0.9	100	37	2.49	1.4	100	DOWN
1787	XM_019726131.1	427.112	-0.850256	0.30658	-2.77336	0.00554814	0.0602812	XM_019726131.1	NFE2L3	560.44	17.01	9.95	59.26	457.21	14.25	7.79	42.99	317.99	6.2	4.03	35.46	349.85	9.33	5.25	30.72	NO
1788	XM_019728701.1	22.8667	-5.10683	1.8416	-2.77304	0.00555349	0.0602822	XM_019728701.1	CIZ1	35.63	1.64	0.96	27.11	44.97	2.13	1.16	20.15	4.97	0.15	0.1	3.88	0	0	0	0	DOWN
1789	XM_019743347.1	254.165	1.03732	0.374082	2.77299	0.00555443	0.0602822	XM_019743347.1	PLK2	155	9.37	5.48	100	150	9.33	5.1	100	323	12.55	8.16	100	428	22.73	12.79	100	UP
1790	XM_019739465.1	831.01	0.531102	0.19165	2.7712	0.00558496	0.060512	XM_019739465.1	ABR	538.31	15.77	9.23	94.41	716.73	21.55	11.78	94.02	917.05	17.26	11.22	97.88	1239.39	31.9	17.95	99.36	NO
1791	XM_019711740.1	464.063	-0.953219	0.343947	-2.77141	0.0055814	0.060512	XM_019711740.1	MITF	637.43	22.21	12.99	62.74	456.47	16.33	8.93	55.26	569.58	12.75	8.29	55.15	189.5	5.8	3.27	22.35	NO
1792	XM_019736057.1	13.7491	7.10861	2.56515	2.77123	0.0055845	0.060512	XM_019736057.1	RNASEL	0	0	0	0	0	0	0	0	35.36	0.67	0.43	6.79	25.99	0.67	0.38	2.98	UP
1793	XM_019738069.1	334.788	-11.6503	4.20755	-2.7689	0.0056246	0.0609075	XM_019738069.1	LPGAT1	212.55	4.79	2.8	11.36	1048.39	24.22	13.24	56.31	0	0	0	0	0	0	0	0	DOWN
1794	XM_019717096.1	68.1644	-4.72558	1.70704	-2.76829	0.00563513	0.060987	XM_019717096.1	LOC109437720	93.04	2.91	1.7	4.74	125.01	4.01	2.19	5.72	0	0	0	0	40.29	1.11	0.62	2.77	DOWN
1795	XM_019740590.1	1905.67	0.410984	0.148471	2.76811	0.00563822	0.060987	XM_019740590.1	NFE2L1	1391.16	58.33	34.13	57.9	1651.43	71.14	38.9	54.71	2509.5	67.62	43.94	60.57	2286.4	84.22	47.4	57.94	NO
1796	XM_019749118.1	361.174	-0.785533	0.283881	-2.76712	0.00565535	0.0611382	XM_019749118.1	ABI1	452.03	21.54	12.6	48.59	387.31	18.97	10.37	42.09	386.76	11.84	7.69	32.12	213.62	8.94	5.03	18.58	NO
1797	XM_019710185.1	1252.63	0.428466	0.154884	2.76637	0.00566842	0.0612455	XM_019710185.1	COG4	984	61.87	36.2	100	996	64.44	35.23	100	1647	66.55	43.25	100	1523	84.09	47.32	100	NO
1798	XM_019731728.1	531.369	0.584751	0.21146	2.76531	0.00568693	0.0613552	XM_019731728.1	DDX50	389.61	26.21	15.33	69.06	398.15	27.57	15.07	69.05	715.43	30.93	20.1	83.56	690.03	40.75	22.94	80.51	NO
1799	XM_019749066.1	1380.18	-0.60494	0.218772	-2.76516	0.00568947	0.0613552	XM_019749066.1	INHBB	1470	150.84	88.25	100	1606	170.06	92.98	100	1482	97.77	63.53	100	972	87.51	49.25	100	NO
1800	XM_019731492.1	821.694	0.627814	0.22703	2.76534	0.00568641	0.0613552	XM_019731492.1	KIF5B	514.21	15.37	8.99	7.66	691.67	21.23	11.61	10.49	1192.7	22.91	14.89	12.65	1006.97	26.46	14.89	11.35	NO
1801	XM_019742745.1	89.2337	4.82549	1.74517	2.76506	0.00569122	0.0613552	XM_019742745.1	MVD	0	0	0	0	44.21	4.12	2.25	5.89	133.18	7.74	5.03	5.99	205.04	16.28	9.16	7.73	UP
1802	XM_019746775.1	940.047	0.79222	0.286552	2.76467	0.0056981	0.0613813	XM_019746775.1	ACOT7	620.69	85.52	50.03	90.9	629.47	89.74	49.06	94.77	1046.8	92.75	60.27	91.2	1579.32	190.8	107.38	93.12	NO
1803	XM_019749583.1	2541.36	-0.645389	0.233451	-2.76456	0.00569996	0.0613813	XM_019749583.1	BRCA2	2713.34	30.64	17.93	100	2972.76	34.41	18.81	100	1773.13	12.86	8.36	100	2625.22	26.06	14.66	100	NO
1804	XM_019712718.1	22.0943	-5.05404	1.82831	-2.76432	0.00570414	0.0613923	XM_019712718.1	DNMT3A	28.31	0.4	0.23	3.26	50.2	0.72	0.39	5.33	0	0	0	0	4.76	0.06	0.03	0.81	DOWN
1805	XM_019734004.1	220.629	-1.0495	0.37984	-2.76302	0.00572698	0.0616039	XM_019734004.1	MPHOSPH9	317.16	13.7	8.01	20.24	234.56	10.41	5.69	15.73	162.09	4.5	2.92	10.51	151.51	5.75	3.24	11.6	DOWN
1806	XM_019747708.1	65.784	-2.04383	0.739764	-2.76281	0.00573058	0.0616085	XM_019747708.1	WIPF2	26.88	0.67	0.39	3.66	178.22	4.56	2.49	21.58	11.06	0.18	0.12	1.72	38.45	0.84	0.47	3.72	DOWN
1807	XM_019734328.1	435.329	-0.895897	0.324415	-2.76157	0.00575234	0.0617741	XM_019734328.1	NDST1	380.6	7.62	4.46	23.94	688.84	14.14	7.73	36.56	342.05	4.4	2.86	19.68	313.91	5.52	3.11	19.46	NO
1808	XM_019710619.1	140.144	-1.26014	0.456297	-2.76167	0.00575064	0.0617741	XM_019710619.1	ZFP1	173.73	9.78	5.72	37.97	192.42	11.14	6.09	38.1	82.58	2.99	1.94	17.58	99.05	4.89	2.75	20.72	DOWN
1809	XM_019736664.1	294.06	0.791678	0.286755	2.76082	0.00576571	0.0618492	XM_019736664.1	OSTF1	207	31.67	18.53	100	190	30.11	16.46	100	495	48.71	31.65	100	336	45.06	25.36	100	NO
1810	XM_019751870.1	1682.32	-1.00138	0.362705	-2.76085	0.00576505	0.0618492	XM_019751870.1	SLC7A8	1979	78.13	45.71	100	2042	82.81	45.27	100	1984	50.33	32.7	100	716	24.83	13.98	100	DOWN
1811	XM_019749926.1	13.7501	7.08511	2.56649	2.76062	0.00576909	0.0618513	XM_019749926.1	LOC109457202	0	0	0	0	0	0	0	0	24.74	0.74	0.48	1.9	34.65	1.41	0.79	2.59	UP
1812	XM_019714740.1	16.3607	-5.60274	2.03009	-2.75985	0.0057828	0.0619641	XM_019714740.1	MOB2	27.2	1.49	0.87	5.69	32.46	1.83	1	6.93	0	0	0	0	1.52	0.07	0.04	0.31	DOWN
1813	XM_019726428.1	180.633	-1.48161	0.536923	-2.75945	0.00578993	0.0619945	XM_019726428.1	LRRC32	247.13	9.9	5.79	84.27	231.71	9.53	5.21	92.53	172.66	4.44	2.89	93.6	59	2.08	1.17	100	DOWN
1814	XM_019741302.1	173.097	-1.11728	0.40491	-2.75933	0.00579202	0.0619945	XM_019741302.1	SLC39A10	162.66	4.22	2.47	4.27	282.23	7.52	4.11	8.75	108.78	1.82	1.18	2.23	126.57	2.89	1.63	5.09	DOWN
1815	XM_019739023.1	66.4153	-1.85615	0.672815	-2.75878	0.00580176	0.0620644	XM_019739023.1	LOC109451094	70.92	2.51	1.47	4.15	124.5	4.52	2.47	5.5	27.91	0.63	0.41	1.48	34.4	1.07	0.6	1.76	DOWN
1816	XM_019734529.1	232.919	-0.878562	0.318488	-2.75854	0.00580605	0.0620761	XM_019734529.1	PDGFB	287.13	9.21	5.39	30.65	272.46	8.97	4.9	24.21	198.77	4.09	2.66	33.41	163.73	4.61	2.6	19.95	NO
1817	XM_019746278.1	326.993	-0.87898	0.318744	-2.75764	0.00582212	0.0622137	XM_019746278.1	AP1S2	354.53	30.07	17.59	21.36	431	37.68	20.6	24.79	300.79	16.4	10.66	20.26	212.01	15.78	8.88	19.77	NO
1818	XM_019755118.1	643.856	-0.63015	0.228558	-2.75707	0.00583224	0.0622533	XM_019755118.1	HCFC1	560.66	9.24	5.41	24.89	908.33	15.35	8.39	29.24	531.59	5.63	3.66	20.9	565.55	8.19	4.61	15.57	NO
1819	XM_019741480.1	15.8116	-5.56792	2.01942	-2.75718	0.00583014	0.0622533	XM_019741480.1	SPIB	29.44	2.22	1.3	79.58	28.43	2.21	1.21	78.99	1.52	0.07	0.05	6.35	0.44	0.03	0.02	1.93	DOWN
1820	XM_019746033.1	4985.81	0.390637	0.141708	2.75663	0.00583998	0.0623017	XM_019746033.1	EPHA7	4262.31	98.17	57.44	32.36	3740.72	88.4	48.33	27.28	6659.21	98.55	64.03	29.45	5816.27	117.73	66.26	28.9	NO
1821	XM_019755884.1	74.3987	-2.12672	0.771853	-2.75534	0.00586315	0.0624802	XM_019755884.1	ARVCF	85.43	2.64	1.55	6.18	133.75	4.25	2.32	7.82	16.29	0.32	0.21	1.22	50.7	1.38	0.78	4.27	DOWN
1822	XM_019739687.1	11138.1	0.46098	0.167304	2.75534	0.00586306	0.0624802	XM_019739687.1	ATP5A1	9173	889.81	520.58	100	7995	800.02	437.4	100	18257	1138.54	739.79	100	10752	915.24	515.08	100	NO
1823	XM_019743210.1	176.985	-1.0639	0.386257	-2.75439	0.0058801	0.0626018	XM_019743210.1	CTTNBP2	226.2	6.87	4.02	68.96	217.13	6.77	3.7	63.12	148.33	2.9	1.88	59.33	106.73	2.85	1.6	42.52	DOWN
1824	XM_019711788.1	1598.94	0.458978	0.166649	2.75416	0.00588423	0.0626018	XM_019711788.1	FZD6	1342.61	63.97	37.43	30.72	1129.59	55.32	30.24	28.74	2584.39	79.13	51.42	36.38	1566.39	65.56	36.89	29.1	NO
1825	XM_019718669.1	336.286	-1.14473	0.415626	-2.75424	0.00588292	0.0626018	XM_019718669.1	GZF1	484.75	19.43	11.37	74.92	337.46	13.89	7.6	53.31	397.51	10.24	6.65	48.12	117.05	4.12	2.32	13.04	DOWN
1826	XM_019746244.1	191.08	-1.02559	0.37254	-2.75296	0.00590583	0.0627972	XM_019746244.1	FANCB	211.2	12.25	7.17	24.32	265.91	15.87	8.68	29.93	144.75	5.4	3.51	15.13	131.62	6.71	3.77	13.35	DOWN
1827	XM_019754305.1	780.469	-0.529354	0.19234	-2.75218	0.00592001	0.0629134	XM_019754305.1	TTLL7	846	18.52	10.84	100	861.2	19.34	10.58	98.3	811.99	11.42	7.42	100	608	11.7	6.58	100	NO
1828	XM_019733014.1	4569.2	0.344806	0.125295	2.75196	0.00592393	0.0629207	XM_019733014.1	GNA13	3763	129.38	75.7	100	3700	130.63	71.42	100	5938	131.19	85.24	100	5344	161.44	90.85	100	NO
1829	XM_019724429.1	59.3437	-2.02146	0.734618	-2.75172	0.00592839	0.0629326	XM_019724429.1	NPFF	85	4.9	2.86	100	91	5.39	2.95	100	22	0.81	0.53	100	30	1.52	0.85	100	DOWN
1830	XM_019710144.1	1117.29	-0.754656	0.274266	-2.75154	0.00593153	0.0629326	XM_019710144.1	YPEL1	1163.89	56.48	33.04	97.28	1429.53	71.3	38.98	99.12	1154	35.99	23.38	100	715	30.47	17.15	100	NO
1831	XM_019720189.1	987.25	-0.450246	0.163712	-2.75023	0.00595536	0.0631509	XM_019720189.1	ANXA3	1199	160.04	93.63	100	905	124.94	68.31	100	1145	98.28	63.86	100	717	83.92	47.23	100	NO
1832	XR_002136323.1	86.2811	-1.69996	0.618304	-2.7494	0.00597051	0.0632455	XR_002136323.1	BCL2L11	102.79	3.43	2.01	6.98	139.73	4.79	2.62	6.57	33.11	0.71	0.46	1.94	58	1.7	0.96	4.2	DOWN
1833	XM_019732477.1	375.261	-0.909048	0.330637	-2.74938	0.00597079	0.0632455	XM_019732477.1	LOC109447815	547	213.07	124.66	100	364	149.5	81.74	100	292	73.3	47.63	100	274	93.12	52.41	100	NO
1834	XM_019726085.1	487.716	0.600091	0.218287	2.74909	0.0059761	0.0632672	XM_019726085.1	MOCS3	348	26.64	15.59	100	371	29.25	15.99	100	708	34.84	22.64	100	592	39.79	22.39	100	NO
1835	XM_019755533.1	206.227	1.12564	0.409498	2.74883	0.00598088	0.0632833	XM_019755533.1	CFAP47	175	3	1.75	100	43	0.76	0.41	100	589	6.49	4.21	100	83	1.25	0.7	100	UP
1836	XM_019755123.1	10686.4	-0.7918	0.288109	-2.74826	0.00599118	0.0633232	XM_019755123.1	FLNA	10017.2	196.96	115.23	54.18	15282.6	308.2	168.51	60.1	10371.4	131.02	85.13	55.84	6958.73	120.25	67.67	59.02	NO
1837	XR_002136714.1	58.6032	3.73729	1.35983	2.74835	0.00598965	0.0633232	XR_002136714.1	LOC109443559	0	0	0	0	35.7	2.12	1.16	21.55	35.73	1.33	0.86	19.95	172.75	8.78	4.94	62.25	UP
1838	XR_002137457.1	27.354	-2.91142	1.05966	-2.74751	0.00600496	0.0634344	XR_002137457.1	DDX42	36.98	1.82	1.07	3.98	52.77	2.68	1.46	5.08	7.29	0.23	0.15	0.7	7.45	0.32	0.18	0.57	DOWN
1839	XM_019744259.1	134.117	1.32368	0.481864	2.747	0.00601427	0.0634647	XM_019744259.1	LOC109453996	49.95	3.61	2.11	9.7	95.59	7.11	3.89	18.72	186.35	8.66	5.63	31.03	230.07	14.6	8.22	40.39	UP
1840	XM_019751732.1	1022.62	0.623414	0.226948	2.74694	0.00601534	0.0634647	XM_019751732.1	PRPF40A	813.9	44.21	25.86	54.5	678.93	37.92	20.73	51.77	1352.23	47.2	30.67	64.05	1372.5	65.47	36.85	65.43	NO
1841	XM_019716800.1	47.7868	-2.29662	0.836102	-2.74682	0.00601764	0.0634647	XM_019716800.1	SPIDR	87.14	3.44	2.02	23.53	59.9	2.43	1.33	13.25	16.62	0.42	0.27	5.62	17.87	0.62	0.35	4.6	DOWN
1842	XM_019746040.1	1070.68	0.656597	0.239072	2.74644	0.00602458	0.0635033	XM_019746040.1	PIK3R1	758.76	19.24	11.25	85.24	767.37	19.96	10.91	78.33	1257.32	20.48	13.31	65.99	1625.18	36.2	20.38	76.65	NO
1843	XM_019739842.1	852.539	0.469484	0.171003	2.74548	0.0060423	0.0636556	XM_019739842.1	CHD1L	630	46.67	27.3	100	697	53.17	29.07	100	1118	53.23	34.59	100	1064	69.2	38.94	100	NO
1844	XM_019738596.1	937.288	0.456056	0.166148	2.74487	0.00605347	0.0637042	XM_019738596.1	ARPC5	812	77.62	45.41	100	648	63.89	34.93	100	1445	88.8	57.7	100	968	81.2	45.7	100	NO
1845	XM_019739144.1	37.8945	-4.83804	1.76257	-2.74489	0.0060532	0.0637042	XM_019739144.1	SNAPC3	44.63	1.61	0.94	5.8	83.88	3.11	1.7	11.82	0	0	0	0	14.2	0.45	0.25	2.17	DOWN
1846	XR_002136141.1	45.4448	-2.68924	0.979854	-2.74453	0.00605973	0.0637355	XR_002136141.1	LOC109436655	61	1.5	0.88	100	82	2.07	1.13	100	7	0.11	0.07	100	23	0.5	0.28	100	DOWN
1847	XM_019750398.1	132.837	1.33828	0.487854	2.7432	0.00608441	0.0639604	XM_019750398.1	MFAP3	66.1	2.9	1.7	4.8	71.86	3.24	1.77	6.09	180.49	5.09	3.31	9.49	237.92	9.17	5.16	14.27	UP
1848	XM_019750009.1	117.332	-1.5843	0.577677	-2.74253	0.0060968	0.064056	XM_019750009.1	ROBO1	203.39	4.89	2.86	40.68	123.85	3.05	1.67	25.6	63.45	0.98	0.64	11.14	62.95	1.33	0.75	19.14	DOWN
1849	XM_019754657.1	29.7844	-2.76195	1.00789	-2.74032	0.00613789	0.0644528	XM_019754657.1	TMEM219	53.21	10.22	5.98	19.25	42.55	8.49	4.64	13.48	10.23	1.26	0.82	2.16	7.46	1.26	0.71	3.02	DOWN
1850	XM_019715454.1	116.518	-2.01953	0.737186	-2.73951	0.00615313	0.0645779	XM_019715454.1	CADM1	128.19	5.31	3.11	24.3	218.35	9.29	5.08	35	76.5	2.04	1.32	12.43	31.14	1.13	0.64	6.69	DOWN
1851	XM_019756832.1	622.711	0.556662	0.203266	2.73859	0.00617032	0.0646648	XM_019756832.1	COG8	425	35.61	20.83	100	508	43.86	23.98	100	751	40.45	26.28	100	878	64.57	36.34	100	NO
1852	XM_019735651.1	99.888	1.54149	0.562848	2.73873	0.00616775	0.0646648	XM_019735651.1	MECOM	40.9	1.18	0.69	13.35	51.9	1.53	0.84	16.55	128.7	2.38	1.54	20.79	196.63	4.97	2.8	16.85	UP
1853	XM_019748257.1	18.4154	5.40333	1.97307	2.73853	0.0061714	0.0646648	XM_019748257.1	RPUSD3	2.31	0.53	0.31	1.84	0	0	0	0	33	4.89	3.18	19.51	44.52	8.97	5.05	27.47	UP
1854	XM_019726503.1	858.273	0.794622	0.290184	2.73834	0.00617494	0.064667	XM_019726503.1	PSMB2	685.06	190.35	111.36	100	484.79	140.84	77	100	1158.9	207.32	134.71	100	1221.38	296.75	167.01	100	NO
1855	XM_019740939.1	3629.5	-1.00722	0.36791	-2.73767	0.00618761	0.0647298	XM_019740939.1	COL6A3	4617.43	72.07	42.16	33.58	3858.7	61.75	33.76	24.69	4771.5	47.85	31.09	31.8	1303.24	17.88	10.06	30.28	DOWN
1856	XM_019730897.1	619.098	0.538908	0.196837	2.73783	0.00618452	0.0647298	XM_019730897.1	PSEN2	488.16	27.57	16.13	89.09	445.47	25.87	14.14	89.14	945.03	34.3	22.28	96.73	685.44	33.99	19.13	96.92	NO
1857	XM_019725003.1	702.721	0.603648	0.220534	2.73721	0.00619633	0.0647862	XM_019725003.1	NFKB2	450	25.93	15.17	100	575	34.08	18.63	100	772	28.59	18.58	100	1091	55.21	31.07	100	NO
1858	XM_019755104.1	458.172	-0.634054	0.231733	-2.73614	0.00621647	0.0649618	XM_019755104.1	PLXNB3	472	12.72	7.44	100	563.5	15.58	8.52	90.02	420.89	7.29	4.73	85.99	371.12	8.79	4.95	78.3	NO
1859	XM_019755796.1	92.1498	2.84442	1.04049	2.73375	0.00626183	0.0653654	XM_019755796.1	ARHGAP28	37.23	2.94	1.72	7.11	8.89	0.72	0.39	1.83	113.16	5.74	3.73	9.6	231.07	15.99	9	18.9	UP
1860	XM_019750476.1	66.8705	-1.8623	0.681215	-2.7338	0.00626083	0.0653654	XM_019750476.1	ATP11C	85.62	1.62	0.95	5.75	108.22	2.1	1.15	7.3	25.52	0.31	0.2	1.65	37.69	0.63	0.35	3.5	DOWN
1861	XM_019717711.1	263.713	0.884159	0.323455	2.73349	0.00626675	0.0653817	XM_019717711.1	MORC4	167.68	11.02	6.44	19.98	174.19	11.78	6.44	25.29	348.24	14.7	9.55	25.29	404	23.31	13.12	40.98	NO
1862	XM_019743520.1	109.978	-2.19917	0.804792	-2.73259	0.00628376	0.0654887	XM_019743520.1	CEMIP	101	3.34	1.95	100	239	8.11	4.43	100	58.53	1.24	0.81	56.97	26.72	0.78	0.44	23.82	DOWN
1863	XR_002138460.1	423.736	0.626861	0.229394	2.73268	0.00628206	0.0654887	XR_002138460.1	NRDE2	272.36	11.62	6.8	82.54	348.32	15.27	8.35	87.51	552.84	15.16	9.85	96.65	577.39	21.64	12.18	94.35	NO
1864	XM_019710475.1	639.972	0.700115	0.256241	2.73225	0.00629039	0.0655226	XM_019710475.1	DCPS	441.42	78.57	45.97	78.68	453.23	83.72	45.77	83.78	1106.57	126.7	82.33	89.66	672.14	104.82	58.99	83.85	NO
1865	XM_019749401.1	302.435	-0.763779	0.279603	-2.73165	0.00630174	0.065556	XM_019749401.1	NASP	271.85	14.19	8.3	10.07	433.9	23.29	12.74	16.56	192.94	6.47	4.21	5.27	299.21	13.72	7.72	10.44	NO
1866	XM_019738103.1	704.785	0.918959	0.336446	2.73137	0.0063071	0.065556	XM_019738103.1	PTPN14	521.34	22.05	12.9	15.56	380.56	16.54	9.04	9.39	899.22	24.44	15.88	24.14	1117.46	41.52	23.37	24.59	NO
1867	XM_019732287.1	194.17	10.9302	4.00117	2.73176	0.00629972	0.065556	XM_019732287.1	RNF111	0.11	0	0	0.01	0.32	0.01	0.01	0.04	410.47	9.07	5.9	46.28	443.04	13.39	7.54	40.8	UP
1868	XM_019736649.1	434.47	-0.808416	0.295965	-2.73146	0.00630552	0.065556	XM_019736649.1	VPS13A	460.73	4.8	2.81	20.07	565.09	6.04	3.3	21.8	415.91	2.78	1.81	16.73	288.48	2.64	1.49	13.8	NO
1869	XM_019724697.1	123.447	1.3753	0.503574	2.73108	0.00631278	0.0655799	XM_019724697.1	PKD2L1	56	2.27	1.33	100	72	3	1.64	100	217	5.65	3.67	100	177	6.3	3.55	100	UP
1870	XM_019727554.1	123.622	-2.10177	0.769752	-2.73045	0.00632478	0.0656695	XM_019727554.1	ULK4	106.78	4.35	2.54	23.52	235.82	9.87	5.39	50.72	15.26	0.4	0.26	2.89	120.25	4.3	2.42	43.13	DOWN
1871	XM_019710921.1	1662.61	0.540227	0.197931	2.72936	0.00634571	0.0658516	XM_019710921.1	UBE2S	1255	203.85	119.27	100	1233	207.61	113.51	100	2719	284.09	184.59	100	1699	241.87	136.12	100	NO
1872	XM_019742887.1	122.991	-2.46507	0.903293	-2.72899	0.00635291	0.0658911	XM_019742887.1	NDC1	190.19	6.2	3.63	13.89	173.45	5.8	3.17	12.77	16	0.33	0.22	1.03	89.83	2.57	1.45	7.39	DOWN
1873	XM_019726459.1	301.801	-0.760662	0.278819	-2.72816	0.00636892	0.0660218	XM_019726459.1	GDPD5	338.85	16.01	9.37	49.58	364.58	17.71	9.68	37.81	272.74	8.28	5.38	38.43	223.17	9.26	5.21	33.99	NO
1874	XM_019739591.1	865.871	0.559446	0.205222	2.72605	0.00640968	0.066409	XM_019739591.1	FZD4	629	14.62	8.55	100	664	15.83	8.65	100	1056	15.77	10.24	100	1213	24.77	13.94	100	NO
1875	XM_019756263.1	47.5938	3.33294	1.22312	2.72494	0.00643128	0.0665972	XM_019756263.1	WDR90	1.82	0.05	0.03	0.26	21.8	0.63	0.34	2.57	95.15	1.72	1.12	14.72	86.99	2.15	1.21	14.82	UP
1876	XM_019747683.1	72.3466	-1.79869	0.660459	-2.72339	0.00646159	0.0668148	XM_019747683.1	CDK12	109.51	2.06	1.2	4.73	97.97	1.89	1.03	4.07	33.65	0.41	0.26	1.33	37.12	0.61	0.34	1.19	DOWN
1877	XM_019735004.1	799.035	-0.608238	0.223321	-2.7236	0.00645747	0.0668148	XM_019735004.1	HACE1	897.88	36.01	21.07	78.87	880.26	36.27	19.83	68.67	874.92	22.55	14.65	82.84	547.6	19.3	10.86	67.16	NO
1878	XM_019733116.1	1105.25	0.519361	0.190708	2.72334	0.00646262	0.0668148	XM_019733116.1	KIF13B	675.1	18.21	10.65	45.77	1031.24	28.54	15.61	60.14	1387.56	24.04	15.62	71.37	1458.4	34.56	19.45	65.95	NO
1879	XM_019747894.1	587.126	0.536821	0.197186	2.72241	0.00648082	0.0669673	XM_019747894.1	MID1IP1	379	33.95	19.86	100	512	47.29	25.85	100	702	40.42	26.27	100	822	64.62	36.37	100	NO
1880	XM_019750919.1	310.597	0.912712	0.335296	2.7221	0.00648678	0.0669932	XM_019750919.1	LAD1	183.87	21.86	12.79	92.63	212.93	26.16	14.3	96.03	550.67	42.1	27.36	93.13	356.35	37.17	20.92	95.83	NO
1881	XM_019715094.1	185.258	-1.52644	0.561138	-2.72025	0.00652331	0.0672787	XM_019715094.1	CAMTA2	197.8	7.68	4.49	80.63	292.75	11.67	6.38	74.39	55.7	1.39	0.9	42.35	172.79	5.89	3.32	52.64	DOWN
1882	XM_019718944.1	125.4	1.2882	0.473521	2.72047	0.00651898	0.0672787	XM_019718944.1	DYSF	51.42	1.28	0.75	3.05	84.53	2.16	1.18	3.83	160.88	2.57	1.67	8.48	226.85	4.96	2.79	14.08	UP
1883	XM_019713984.1	219.778	-0.899018	0.3305	-2.72017	0.00652482	0.0672787	XM_019713984.1	PRDM10	251.26	5.45	3.19	93.41	280.05	6.23	3.41	87.79	171.26	2.39	1.55	62.89	166.99	3.18	1.79	41.36	NO
1884	XM_019730176.1	2097.43	0.365201	0.134276	2.71978	0.00653258	0.067323	XM_019730176.1	SOD1	1798	817.23	478.12	100	1597	769.12	420.51	100	2945	863.06	560.79	100	2286	905.43	509.56	100	NO
1885	XM_019732776.1	13.8693	5.77979	2.12539	2.7194	0.00654	0.0673368	XM_019732776.1	ALDH8A1	0	0	0	0	1	0.08	0.05	100	31	1.6	1.04	100	29	2.04	1.15	100	UP
1886	XM_019740730.1	80.4086	-2.27788	0.837652	-2.71936	0.00654086	0.0673368	XM_019740730.1	MYO1B	46.49	1.49	0.87	10.75	184.77	6.09	3.33	41.44	6.39	0.13	0.09	1.27	74.37	2.1	1.18	18.12	DOWN
1887	XM_019754425.1	211.899	-1.37125	0.504602	-2.71748	0.00657805	0.0676838	XM_019754425.1	VAMP1	278.61	18.18	10.63	43.25	276.27	18.55	10.14	36.4	89.97	3.77	2.45	15.62	179.22	10.27	5.78	34.48	DOWN
1888	XM_019757628.1	400.938	11.4288	4.2075	2.71629	0.00660188	0.0677871	XM_019757628.1	CMPK2	0	0	0	0	0	0	0	0	186	7	4.55	100	1509	77.58	43.66	100	UP
1889	XM_019744736.1	61.9473	-4.90025	1.80437	-2.71577	0.00661213	0.0677871	XM_019744736.1	FOXN3	73.45	9.14	5.35	25.28	134.79	17.34	9.48	33.72	29.37	2.35	1.53	9.89	0	0	0	0	DOWN
1890	XM_019741567.1	297.936	-0.788928	0.290399	-2.71671	0.00659347	0.0677871	XM_019741567.1	MARK1	347	14.44	8.45	100	352	15.05	8.23	100	234	6.26	4.07	100	247	9.03	5.08	100	NO
1891	XM_019719164.1	512.707	-0.685218	0.252245	-2.71648	0.00659808	0.0677871	XM_019719164.1	PLXNA3	516	12.86	7.53	100	649	16.6	9.08	100	355	5.69	3.69	100	514	11.26	6.34	100	NO
1892	XM_019751168.1	597.795	0.910607	0.335304	2.71577	0.00661224	0.0677871	XM_019751168.1	SLC2A1	348	24.36	14.25	100	406	29.26	16	100	1159	52.15	33.89	100	608	37.37	21.03	100	NO
1893	XM_019736358.1	238.32	4.65885	1.71519	2.71622	0.00660317	0.0677871	XM_019736358.1	YPEL2	0	0	0	0	230.71	7.57	4.14	27.37	258.24	5.3	3.45	19.04	509.56	14.31	8.05	44.31	UP
1894	XM_019715159.1	1143.7	-0.462311	0.170233	-2.71575	0.00661252	0.0677871	XM_019715159.1	ZC3H7A	1222	40.14	23.48	100	1234	41.61	22.75	100	1062	22.41	14.56	100	1057	30.5	17.17	100	NO
1895	XM_019712297.1	160.807	-1.19472	0.44017	-2.71422	0.00664318	0.0680654	XM_019712297.1	RHPN1	192.09	11.33	6.63	96.05	223.24	13.54	7.4	98.31	128.28	4.86	3.16	54.35	90.3	4.68	2.63	75.28	DOWN
1896	XM_019744666.1	381.69	0.673039	0.247999	2.71388	0.00665008	0.0681002	XM_019744666.1	MSMO1	251.1	23.53	13.77	31.59	296.32	28.64	15.66	23.65	545.99	32.9	21.38	26.34	489.17	40.23	22.64	30.31	NO
1897	XM_019714572.1	199.272	1.08305	0.399547	2.7107	0.00671423	0.0686511	XM_019714572.1	ARSD	107	7.69	4.5	100	126	9.33	5.1	100	239.58	11.07	7.19	88.51	354.79	22.39	12.6	95.93	UP
1898	XM_019731870.1	27.5061	-2.94155	1.08505	-2.71097	0.00670861	0.0686511	XM_019731870.1	SIAH1	47.11	2.37	1.39	6.4	42.52	2.2	1.2	5.21	6.29	0.2	0.13	0.77	7.87	0.35	0.2	0.86	DOWN
1899	XM_019710875.1	61.3617	-4.61069	1.70093	-2.71068	0.00671448	0.0686511	XM_019710875.1	SPATA6	106.03	4.37	2.56	52.29	90.44	3.83	2.09	41.84	38.52	1.02	0.66	17.74	0	0	0	0	DOWN
1900	XM_019735128.1	1389.84	-0.434987	0.160532	-2.70966	0.00673526	0.0688272	XM_019735128.1	ARID1A	1096.99	20.42	11.94	59.15	1899.86	36.26	19.83	80.24	1109.72	13.27	8.62	69.76	1454.24	23.79	13.39	53.32	NO
1901	XM_019751004.1	1126.48	-1.01767	0.37563	-2.70923	0.00674398	0.0688801	XM_019751004.1	CSPG4	1362	28.26	16.53	100	1327.76	28.26	15.45	77.31	1352	18.02	11.71	100	458.98	8.37	4.71	55.02	DOWN
1902	XM_019724562.1	110.01	-1.3772	0.508381	-2.709	0.00674873	0.0688924	XM_019724562.1	SLC11A2	137.55	3.89	2.28	6.9	157.12	4.56	2.49	6.76	71.52	1.3	0.84	2.67	63.14	1.57	0.88	2.97	DOWN
1903	XM_019742160.1	5044.74	-0.92705	0.342374	-2.70771	0.00677493	0.0689364	XM_019742160.1	ADAM12	6306	139.9	81.85	100	5345	121.65	66.51	100	6594	93.99	61.07	100	1995	38.9	21.89	100	NO
1904	XM_019753533.1	477.933	-0.6014	0.222087	-2.70795	0.00677002	0.0689364	XM_019753533.1	ANKH	509	32.2	18.84	100	559	36.38	19.89	100	407	16.55	10.75	100	429	23.83	13.41	100	NO
1905	XM_019712095.1	242.884	-0.840937	0.310588	-2.70756	0.0067779	0.0689364	XM_019712095.1	CPTP	286.01	13.59	7.95	64.75	292.17	14.26	7.8	62.66	201.39	6.15	3.99	43.7	182.81	7.63	4.29	46.84	NO
1906	XM_019727006.1	185.059	-1.00525	0.371269	-2.7076	0.00677712	0.0689364	XM_019727006.1	RPE	190.59	11.25	6.58	8.9	267.99	16.28	8.9	13.25	117.77	4.47	2.9	3.31	152.43	7.9	4.45	5.44	DOWN
1907	XM_019732733.1	117.077	1.38814	0.512536	2.70838	0.0067612	0.0689364	XM_019732733.1	SGK1	57.37	2.45	1.43	1.56	62.14	2.72	1.49	2.48	164.88	4.52	2.94	1.4	206.97	7.76	4.37	1.46	UP
1908	XM_019757650.1	610.197	-0.573538	0.211801	-2.70791	0.00677085	0.0689364	XM_019757650.1	VPS13B	669.02	39.98	23.39	59.6	683.07	41.99	22.96	56.22	528.61	20.3	13.19	53.75	550.79	28.9	16.27	54.37	NO
1909	XM_019742851.1	121.38	1.40414	0.51856	2.70776	0.00677381	0.0689364	XM_019742851.1	ZCCHC11	32.35	0.96	0.56	2.1	85.79	2.61	1.43	5.74	91.41	1.74	1.13	3.92	293.54	7.64	4.3	10.24	UP
1910	XM_019756635.1	304.382	-1.82193	0.672974	-2.70728	0.00678368	0.0689591	XM_019756635.1	ADGRG6	415.76	9.18	5.37	32.24	388.54	8.8	4.81	25.43	348.34	4.94	3.21	21.28	51.3	1	0.56	2.94	DOWN
1911	XM_019739292.1	45.3374	-2.18419	0.806881	-2.70695	0.00679036	0.0689618	XM_019739292.1	RBM45	63.75	2.91	1.7	9.28	73.89	3.47	1.9	10.09	18.33	0.54	0.35	2.44	17.6	0.71	0.4	1.99	DOWN
1912	XM_019755080.1	84.4903	-4.66055	1.72172	-2.70692	0.00679105	0.0689618	XM_019755080.1	SRSF11	112.28	3.37	1.97	2.95	148.2	4.56	2.5	3.24	0	0	0	0	61.42	1.62	0.91	1.79	DOWN
1913	XM_019742130.1	173.688	-1.56824	0.579486	-2.70627	0.00680446	0.0690619	XM_019742130.1	POMK	199.44	11.95	6.99	26.56	264.34	16.3	8.91	31.59	52.38	2.02	1.31	7.3	158.67	8.35	4.7	19.35	DOWN
1914	XM_019742162.1	79.6213	-1.69462	0.626302	-2.70575	0.00681498	0.0691325	XM_019742162.1	FAM53B	110.07	2.45	1.44	55.93	115.05	2.63	1.44	40.41	37.15	0.53	0.35	12.02	46.17	0.9	0.51	13.43	DOWN
1915	XM_019738658.1	705.396	-0.60091	0.222119	-2.70535	0.00682328	0.0691444	XM_019738658.1	TEAD3	731	20.6	12.05	100	839	24.27	13.27	100	542	9.81	6.38	100	694	17.19	9.67	100	NO
1916	XM_019714313.1	56.1099	-3.94264	1.45731	-2.70542	0.00682171	0.0691444	XM_019714313.1	TFE3	138.58	6.33	3.7	20.92	33.46	1.57	0.86	5.39	41.84	1.23	0.8	5.09	0	0	0	0	DOWN
1917	XM_019722723.1	42.0242	-4.33461	1.60324	-2.70366	0.00685812	0.0694601	XM_019722723.1	FBXW7	33.15	1.27	0.74	6.02	105.1	4.13	2.26	12.74	0	0	0	0	22.14	0.74	0.42	3.75	DOWN
1918	XM_019740574.1	473.061	-0.699387	0.258698	-2.70349	0.00686158	0.0694601	XM_019740574.1	IGF2BP1	477	35.06	20.51	100	602	45.56	24.91	100	325	15.35	9.98	100	472	30.45	17.14	100	NO
1919	XM_019715699.1	236.03	0.9367	0.346526	2.70311	0.00686931	0.0695021	XM_019715699.1	IFT88	131.8	8.32	4.87	71.42	165.04	10.72	5.86	89.18	281	11.4	7.41	100	399.91	22.17	12.48	95.51	NO
1920	XM_019750793.1	157.742	-1.16855	0.432619	-2.7011	0.00691104	0.0698879	XM_019750793.1	TDRD3	201.34	12.66	7.41	26.51	203.11	13.14	7.18	26.3	100.32	4.05	2.63	11.7	113.89	6.29	3.54	14.53	DOWN
1921	XR_002138260.1	364.524	-0.661829	0.245048	-2.70081	0.0069171	0.0699127	XR_002138260.1	CD47	391.62	12.96	7.58	4.54	436.64	14.83	8.11	5.25	315.22	6.7	4.35	3.2	306.6	8.91	5.02	3.81	NO
1922	XM_019727913.1	215.672	1.08714	0.402697	2.69965	0.00694127	0.0701206	XM_019727913.1	CAST	106.92	5.8	3.39	19.41	151.36	8.44	4.62	25.11	368.65	12.85	8.35	44.78	279.56	13.32	7.49	36.1	UP
1923	XM_019713191.1	1528.58	0.421056	0.156042	2.69835	0.00696831	0.0703271	XM_019713191.1	CCNF	1080	46.52	27.22	100	1354	59.92	32.76	100	1968	54.47	35.39	100	1883	71.25	40.1	100	NO
1924	XM_019736982.1	79.0637	-2.4593	0.911417	-2.69832	0.00696896	0.0703271	XM_019736982.1	WIZ	108.77	2.53	1.48	17.94	126.93	3.03	1.66	17	10.6	0.16	0.1	1.88	55.28	1.13	0.64	6.55	DOWN
1925	XM_019723858.1	19.1558	-3.47257	1.28761	-2.69692	0.00699837	0.0705872	XM_019723858.1	AMT	36	2.69	1.57	100	29	2.23	1.22	100	4	0.19	0.12	100	3	0.2	0.11	100	DOWN
1926	XM_019755929.1	514.131	-0.569829	0.211316	-2.69657	0.00700587	0.0706261	XM_019755929.1	CDC45	692.84	48.46	28.35	54.6	443.1	31.91	17.44	37.59	579.73	26.06	16.93	46.14	339.78	20.87	11.74	32.6	NO
1927	XM_019731811.1	4556.25	-0.32776	0.121609	-2.69519	0.00703484	0.0708814	XM_019731811.1	ANK3	4418.23	100.8	58.97	42.59	4998.73	117	63.97	45.1	4598.87	67.41	43.8	33.35	4307.81	86.37	48.61	33.97	NO
1928	XM_019714157.1	203.409	0.97472	0.36174	2.69453	0.00704877	0.0709849	XM_019714157.1	HFE	105.4	7.17	4.2	75.44	151.52	10.62	5.81	84.87	290.4	12.71	8.26	86.64	300.91	17.99	10.12	78.5	NO
1929	XM_019757222.1	590.711	-0.532096	0.197521	-2.69387	0.00706271	0.0710884	XM_019757222.1	MICAL3	545	12.15	7.11	100	753	17.23	9.42	100	473	6.78	4.4	100	586	11.48	6.46	100	NO
1930	XM_019734223.1	4482.59	0.689029	0.255843	2.69317	0.00707763	0.0711922	XM_019734223.1	DNAJA1	3353	319.75	187.07	100	2945	289.67	158.38	100	5256	322.23	209.37	100	6900	577.44	324.97	100	NO
1931	XM_019738179.1	91.2682	3.30751	1.22817	2.69304	0.00708036	0.0711922	XM_019738179.1	SMG7	1.22	0.03	0.02	0.13	64.55	1.52	0.83	6.22	60.82	0.9	0.58	7.35	253.87	5.13	2.89	21.1	UP
1932	XM_019711098.1	1260.72	-0.675832	0.251045	-2.69208	0.00710088	0.0713254	XM_019711098.1	ASH1L	1410.85	25.68	15.03	63.21	1439.4	26.87	14.69	53.28	899.05	10.52	6.83	48.31	1248.8	19.98	11.24	53.05	NO
1933	XR_002139002.1	656.35	-0.553781	0.205708	-2.69207	0.00710095	0.0713254	XR_002139002.1	RBBP6	692.84	19.54	11.43	43.08	752.62	21.78	11.91	38.86	556.63	10.08	6.55	38.99	614.11	15.22	8.56	33.67	NO
1934	XR_002136761.1	134.191	-1.2164	0.451896	-2.69176	0.00710759	0.0713552	XR_002136761.1	LOC109443951	168.55	13.28	7.77	48.25	179.14	14.54	7.95	54.46	90.77	4.6	2.99	38.59	87.17	6.03	3.39	45.19	DOWN
1935	XM_019723206.1	588.784	0.598559	0.222453	2.69073	0.00712969	0.0715401	XM_019723206.1	OPA1	499.39	13.26	7.76	28.41	371.77	10.13	5.54	23.74	876.21	14.94	9.71	33.11	687.91	16.05	9.03	29.84	NO
1936	XM_019735084.1	282.646	0.805986	0.299623	2.69	0.0071452	0.0716587	XM_019735084.1	MED18	188.45	36.02	21.07	82.88	191.53	38.03	20.79	85.35	465.11	57.19	37.16	83.11	334.74	56.04	31.54	89.59	NO
1937	XM_019719101.1	884.882	-0.497029	0.184962	-2.6872	0.00720548	0.0722259	XM_019719101.1	PSPH	991.64	161.24	94.33	96.6	921.12	155.26	84.89	96.83	971.72	101.63	66.04	93.05	666.03	94.91	53.41	98.61	NO
1938	XM_019749592.1	242.138	-1.2606	0.469195	-2.68673	0.00721555	0.0722895	XM_019749592.1	MPHOSPH8	285.83	7.61	4.45	29.03	330.61	9.03	4.94	35.08	101.63	1.74	1.13	12.96	225.71	5.28	2.97	23.81	DOWN
1939	XM_019725389.1	1097.35	-0.421914	0.157071	-2.68614	0.00722836	0.0723806	XM_019725389.1	TTBK2	1092.16	17.93	10.49	95.41	1240.85	20.89	11.42	96.54	1046.08	11.04	7.17	95.02	1019.92	14.72	8.28	81.18	NO
1940	XM_019738290.1	815.586	-0.688281	0.256329	-2.68515	0.00724975	0.0725573	XM_019738290.1	FRMD4A	838	34.52	20.2	100	1006.51	42.6	23.29	91.46	540.22	14.3	9.29	92.89	847.84	30.68	17.27	92.07	NO
1941	XM_019727234.1	30.8978	4.86985	1.81399	2.6846	0.0072617	0.0726394	XM_019727234.1	BAZ2B	0	0	0	0	7.71	0.16	0.09	0.4	55.91	0.71	0.46	2.89	70.38	1.23	0.69	3.15	UP
1942	XM_019724104.1	386.233	-0.68957	0.256905	-2.68414	0.00727164	0.0727014	XM_019724104.1	TCAIM	464	23.8	13.93	100	415.21	21.9	11.97	91.65	405.69	13.37	8.69	77	256.73	11.57	6.51	62.39	NO
1943	XM_019745704.1	1090.71	0.963737	0.359159	2.68332	0.0072896	0.0728435	XM_019745704.1	DDX24	685.68	38.79	22.69	92.91	631.4	36.74	20.08	90.21	1129.93	41.08	26.69	90.39	2056.74	102.18	57.51	92.83	NO
1944	XM_019734001.1	65.0778	-1.81158	0.675543	-2.68166	0.00732578	0.0731674	XM_019734001.1	KIAA1614	59.75	1.45	0.85	9.48	130.06	3.24	1.77	17.86	23.14	0.36	0.23	2.99	38.79	0.83	0.47	5.61	DOWN
1945	XM_019731184.1	49.3659	4.56651	1.70327	2.68102	0.00733979	0.0732696	XM_019731184.1	TNC	21.27	0.48	0.28	40.54	0	0	0	0	108.06	1.56	1.02	64.67	85.45	1.69	0.95	47.39	UP
1946	XM_019736224.1	525.065	-0.723792	0.270086	-2.67986	0.00736523	0.0734858	XM_019736224.1	NNT	656.93	25.33	14.82	24.14	536.2	21.23	11.61	18.86	611.11	15.14	9.84	16.05	296.93	10.06	5.66	16.43	NO
1947	XM_019742409.1	293.691	0.853165	0.318564	2.67816	0.0074028	0.0738227	XM_019742409.1	TSFM	217.07	37.21	21.77	75.7	172.3	30.64	16.75	65.35	427.78	47.17	30.65	76.15	402.92	60.52	34.06	81.92	NO
1948	XM_019717107.1	410.721	-0.728071	0.272048	-2.67626	0.00744495	0.0741669	XM_019717107.1	LOC109437720	354.93	12.68	7.42	20.66	609.21	22.36	12.22	31.92	319.54	7.34	4.77	27.88	349.1	10.96	6.17	27.42	NO
1949	XM_019713462.1	208.187	1.68382	0.629139	2.67638	0.00744214	0.0741669	XM_019713462.1	TMEM52B	115	9.36	5.48	100	65	5.45	2.98	100	248	12.98	8.43	100	443	31.66	17.82	100	UP
1950	XM_019748318.1	140.54	-1.64171	0.613572	-2.67566	0.00745815	0.0742602	XM_019748318.1	BRPF1	139.32	4.89	2.86	20.32	260.98	9.41	5.15	30.51	91.76	2.07	1.35	12.35	56.84	1.75	0.99	5.71	DOWN
1951	XM_019729811.1	3525.63	0.329637	0.123238	2.6748	0.00747746	0.0744143	XM_019729811.1	ARF1	3033.94	311.31	182.14	90.54	2750.99	291.31	159.27	89.74	4898.59	323.16	209.98	88.6	3801.7	342.28	192.63	90.35	NO
1952	XM_019746081.1	68.5751	1.82195	0.68121	2.67458	0.00748221	0.0744234	XM_019746081.1	PTER	30.21	2.69	1.57	18.49	26.21	2.4	1.31	18.88	115.42	6.6	4.29	11.52	120.36	9.4	5.29	18.14	UP
1953	XM_019710287.1	243.143	-0.93639	0.350398	-2.67236	0.00753198	0.0748802	XM_019710287.1	PLEKHG7	361.09	19.89	11.64	59.74	218.48	12.38	6.77	49.88	280.68	9.94	6.46	42.65	106.97	5.18	2.91	37.3	NO
1954	XM_019731730.1	72.9925	-4.97771	1.86363	-2.67098	0.00756296	0.0751497	XM_019731730.1	DDX50	97.53	6.93	4.06	18.27	138.53	10.14	5.54	25.39	0	0	0	0	39.09	2.44	1.37	4.82	DOWN
1955	XM_019745942.1	83.0024	4.7237	1.76884	2.6705	0.00757376	0.07518	XM_019745942.1	KAT6B	42.25	0.86	0.5	7.34	0	0	0	0	134.25	1.76	1.14	25.87	177.85	3.18	1.79	27.55	UP
1956	XM_019741298.1	716.649	0.507536	0.190048	2.67057	0.00757236	0.07518	XM_019741298.1	SF3B1	402.1	21.36	12.5	6.97	694.5	37.94	20.74	12.53	695.59	23.75	15.43	8.41	1142.36	53.3	30	18.6	NO
1957	XM_019742315.1	4972.92	-0.668901	0.250686	-2.66828	0.00762406	0.0756406	XM_019742315.1	LRP1	4613.42	53.32	31.2	30.82	6797.94	80.54	44.04	27.59	4875.09	36.2	23.52	29.82	3596.11	36.54	20.56	26.11	NO
1958	XR_002136831.1	144.626	-10.6758	4.00141	-2.66801	0.00763031	0.075664	XR_002136831.1	SMAD3	168.68	6.47	3.78	10.41	371.68	14.64	8	19.64	0	0	0	0	0	0	0	0	DOWN
1959	XM_019742968.1	284.106	11.2247	4.20752	2.66778	0.00763542	0.075676	XM_019742968.1	ATXN1	0	0	0	0	0	0	0	0	1057.33	10.89	7.08	26.73	236.54	3.33	1.88	6.41	UP
1960	XM_019714482.1	599.707	0.52401	0.196587	2.66554	0.00768649	0.0761433	XM_019714482.1	PPP3CC	459.76	38.1	22.29	78.66	451.64	38.56	21.08	76.92	830.05	44.21	28.73	83.62	732.01	53.24	29.96	91.67	NO
1961	XM_019745696.1	171.677	1.47006	0.551563	2.66526	0.00769296	0.0761686	XM_019745696.1	DDX24	103.32	2.96	1.73	7.09	66.4	1.95	1.07	4.8	237.07	4.37	2.84	9.61	313.26	7.89	4.44	7.17	UP
1962	XM_019749219.1	792.031	0.469235	0.17609	2.66474	0.0077047	0.0762459	XM_019749219.1	KDM3A	619.49	21.93	12.83	60.21	611.77	22.24	12.16	62.91	1114.7	25.36	16.48	51.51	920.06	28.62	16.1	50.56	NO
1963	XM_019757240.1	51.4045	-2.13718	0.802113	-2.66443	0.0077118	0.0762773	XM_019757240.1	CACNA1C	94.91	1.88	1.1	8.45	57.41	1.17	0.64	4.17	34.58	0.44	0.29	7.94	10.66	0.19	0.1	1.96	DOWN
1964	XM_019726530.1	759.839	0.539803	0.202615	2.66419	0.0077175	0.0762947	XM_019726530.1	MAP7D1	484.98	18.34	10.73	36.7	673.11	26.15	14.3	43.09	995.84	24.2	15.73	55.51	979.83	32.56	18.32	52.24	NO
1965	XM_019729484.1	112.275	2.00767	0.753855	2.6632	0.00774016	0.0764798	XM_019729484.1	NCOA7	23.78	0.95	0.55	2.4	41.46	1.7	0.93	4.71	63.9	1.64	1.06	4.4	338.93	11.88	6.68	15.47	UP
1966	XM_019754722.1	413.24	1.2607	0.473562	2.66217	0.00776394	0.0766758	XM_019754722.1	MVP	135.58	8.5	4.98	25.35	348.57	22.5	12.3	49.09	711.56	28.69	18.64	50.77	545.58	30.05	16.91	50.62	UP
1967	XM_019744254.1	468.476	0.60638	0.22781	2.66178	0.00777286	0.0767249	XM_019744254.1	GAMT	366.84	84.9	49.67	99.3	316.73	76.38	41.76	98.78	766.55	114.18	74.19	97.5	495.68	100.41	56.51	97.58	NO
1968	XM_019733826.1	29.6307	-2.74849	1.03279	-2.66123	0.0077855	0.0768106	XM_019733826.1	EBF4	40.83	2.32	1.36	7.07	54.54	3.19	1.74	7.01	9.88	0.36	0.23	1.79	7.36	0.37	0.21	1.84	DOWN
1969	XM_019748438.1	104.634	1.38848	0.521912	2.66037	0.00780547	0.0769685	XM_019748438.1	TMEM106C	57.3	7.15	4.18	4.71	49.95	6.45	3.52	5.3	192.78	15.47	10.05	12.12	142.76	15.63	8.8	16.93	UP
1970	XR_002139163.1	46.9844	-2.15191	0.80895	-2.66013	0.00781111	0.076985	XR_002139163.1	LOC109458185	73	4.78	2.8	100	69	4.65	2.54	100	18	0.76	0.49	100	20	1.15	0.65	100	DOWN
1971	XM_019747252.1	4336.18	0.439976	0.165534	2.65792	0.00786237	0.0774117	XM_019747252.1	EIF5	4006.97	173.83	101.7	98.43	2847.84	126.94	69.4	96.63	6205.66	173	112.41	97.27	4785.13	182.35	102.62	92.51	NO
1972	XM_019726314.1	117.163	1.32856	0.499846	2.65794	0.00786198	0.0774117	XM_019726314.1	SEPT7	67.57	4.83	2.83	3.46	53.88	3.97	2.17	3.35	240.46	11.06	7.18	8.52	135.85	8.53	4.8	5.99	UP
1973	XR_002138622.1	78.6941	-4.44688	1.6737	-2.65691	0.00788596	0.0776045	XR_002138622.1	TMEM201	65.3	2.81	1.65	40.84	178.35	7.9	4.32	75.59	0	0	0	0	57.69	2.18	1.23	27.23	DOWN
1974	XM_019727154.1	447.368	0.590553	0.222319	2.65633	0.00789969	0.0776609	XM_019727154.1	ERMP1	311	8.43	4.93	100	352	9.79	5.35	100	609	10.6	6.89	100	576	13.71	7.72	100	NO
1975	XR_002139677.1	65.0779	1.7953	0.675822	2.65646	0.0078965	0.0776609	XR_002139677.1	SART3	22.3	1.03	0.61	2.48	31.77	1.52	0.83	3.3	94.93	2.83	1.84	9.03	126.5	5.16	2.9	9.38	UP
1976	XM_019751649.1	377.591	-0.715361	0.269324	-2.65614	0.00790408	0.0776648	XM_019751649.1	GPRC5B	425.57	27.67	16.19	61.79	442.33	29.6	16.18	55.44	376.11	15.72	10.21	64.79	261.62	14.94	8.41	55.52	NO
1977	XM_019754344.1	211.809	1.14611	0.431541	2.65586	0.00791056	0.0776892	XM_019754344.1	USP5	90.84	4.41	2.58	3.51	160.12	7.99	4.37	5.9	344.94	10.76	6.99	5.57	293.77	12.52	7.05	7.04	UP
1978	XM_019743488.1	308.493	-1.26439	0.476127	-2.65558	0.00791729	0.0777159	XM_019743488.1	ARNT2	264.53	8.3	4.86	18.56	561.86	18.11	9.9	27.68	227.59	4.59	2.98	18.69	159.62	4.4	2.48	16.23	DOWN
1979	XM_019714296.1	84.7381	1.79128	0.674597	2.65534	0.00792295	0.0777322	XM_019714296.1	GRIPAP1	12.35	0.84	0.49	5.08	69.14	4.86	2.66	22.01	74.77	3.28	2.13	18.3	196.64	11.78	6.63	46.89	UP
1980	XM_019751895.1	96.047	-1.59051	0.599166	-2.65454	0.00794157	0.077797	XM_019751895.1	APBB2	134.76	5.25	3.07	10.47	130.93	5.24	2.87	8.5	45.03	1.13	0.73	3.48	60.85	2.08	1.17	4.12	DOWN
1981	XM_019737456.1	265.029	11.1691	4.20752	2.65455	0.00794146	0.077797	XM_019737456.1	RIF1	0	0	0	0	0	0	0	0	268.26	2.14	1.39	3.09	867.42	9.48	5.34	10.02	UP
1982	XM_019730733.1	595.302	-0.527115	0.198546	-2.65488	0.00793361	0.077797	XM_019730733.1	TMEM184C	721.9	54.53	31.9	68.43	575.03	44.73	24.46	50.95	664	32.24	20.95	45.67	425.05	28.18	15.86	53.74	NO
1983	XR_002137464.1	88.5681	-1.52577	0.57488	-2.65407	0.00795272	0.0778669	XR_002137464.1	EXTL3	93.17	1.96	1.15	5.16	152.94	3.3	1.8	6.88	45.45	0.61	0.4	2.49	53.55	0.99	0.56	2.28	DOWN
1984	XM_019725068.1	2620.04	0.39297	0.148078	2.6538	0.00795907	0.0778898	XM_019725068.1	SLK	2091.22	45.41	26.57	98.57	2105.6	46.9	25.64	98.59	3280.14	45.76	29.73	98.52	3270.71	62.41	35.12	97.72	NO
1985	XM_019744438.1	1560.57	0.403214	0.151966	2.65333	0.00797029	0.0779481	XM_019744438.1	LAP3	1241	112.63	65.9	100	1250	116.98	63.96	100	2004	116.93	75.97	100	1913	152.38	85.76	100	NO
1986	XM_019726101.1	1605.68	0.418214	0.157636	2.65304	0.00797707	0.0779481	XM_019726101.1	RNF114	1274	92.42	54.07	100	1273	95.09	51.99	100	2042	95.22	61.87	100	2004	127.64	71.83	100	NO
1987	XM_019751075.1	537.379	-0.63378	0.238884	-2.65308	0.00797603	0.0779481	XM_019751075.1	SZT2	507	7.39	4.32	100	698.38	10.44	5.71	98.78	369	3.46	2.25	100	561	7.19	4.05	100	NO
1988	XM_019751959.1	103.101	3.593	1.35514	2.65138	0.00801642	0.0782931	XM_019751959.1	SMIM14	87.6	4.41	2.58	2.97	0.16	0.01	0	0.01	313.96	10.15	6.59	8.59	47.37	2.09	1.18	2.74	UP
1989	XM_019755081.1	64.8147	-1.99876	0.75394	-2.65109	0.00802324	0.0783203	XM_019755081.1	SRSF11	115.57	5.05	2.95	4.42	76.32	3.43	1.87	2.44	26.19	0.74	0.48	0.95	29.5	1.13	0.64	1.25	DOWN
1990	XM_019731308.1	344.721	-0.723326	0.273018	-2.64937	0.00806417	0.0786409	XM_019731308.1	GPAT3	353.27	26.54	15.53	41.02	440.54	34.09	18.64	48.89	246.96	11.93	7.75	20.89	326.24	21.52	12.11	39.07	NO
1991	XM_019725695.1	156.043	10.6011	4.00125	2.64945	0.00806241	0.0786409	XM_019725695.1	NID2	0	0	0	0	0	0	0	0	424.36	10.81	7.02	26.29	270.53	9.42	5.3	22.41	UP
1992	XM_019715969.1	183.309	-0.991839	0.374564	-2.64798	0.00809732	0.0788955	XM_019715969.1	DHRS7B	142.39	5.31	3.11	21.49	315.47	12.08	6.61	40.77	92.8	2.22	1.45	11.57	171.56	5.62	3.16	19.24	NO
1993	XM_019729937.1	205.22	1.039	0.392382	2.64794	0.00809841	0.0788955	XM_019729937.1	PUM1	102.85	3.3	1.93	5.92	148.93	4.91	2.68	7.16	328.49	6.78	4.4	11.69	279.94	7.9	4.44	11.09	UP
1994	XM_019715112.1	357.744	-0.759834	0.286979	-2.6477	0.0081041	0.0789114	XM_019715112.1	MINK1	459.75	15.37	8.99	76.6	373.56	12.82	7.01	50.14	300.24	6.45	4.19	47.53	282.7	8.3	4.67	40.07	NO
1995	XM_019754841.1	1398.02	-0.467015	0.176405	-2.64741	0.00811118	0.0789198	XM_019754841.1	BCAM	1349	122.44	71.63	100	1670	156.28	85.45	100	1384	80.75	52.47	100	1204	95.91	53.97	100	NO
1996	XM_019730209.1	2749.12	-0.662897	0.250409	-2.64726	0.00811475	0.0789198	XM_019730209.1	IFNAR1	3223	211.74	123.88	100	2889	195.34	106.8	100	3383	142.85	92.82	100	1549	89.36	50.29	100	NO
1997	XM_019716108.1	176.288	-1.00783	0.38072	-2.64716	0.00811716	0.0789198	XM_019716108.1	ZNF774	207	11.37	6.65	100	230	12.99	7.1	100	131	4.63	3.01	100	127	6.13	3.45	100	DOWN
1998	XM_019737997.1	644.552	0.547184	0.206737	2.64676	0.00812668	0.0789728	XM_019737997.1	MTUS1	532.12	17.43	10.2	19.62	429.34	14.44	7.89	18.84	1081.64	22.76	14.79	21.09	635.45	18.29	10.29	17.98	NO
[truncated: 17,418 more rows]

## Sheet: Fig 1C
Volcano plot of RNAseq data (untreated vs VSV-infected)
	Row.names	baseMean	log2FoldChange	lfcSE	stat	pvalue	padj	name	gene_id	untreated1.expected_count	untreated1.TPM	untreated1.FPKM	untreated1.IsoPct	untreated2.expected_count	untreated2.TPM	untreated2.FPKM	untreated2.IsoPct	VSV1.expected_count	VSV1.TPM	VSV1.FPKM	VSV1.IsoPct	VSV2.expected_count	VSV2.TPM	VSV2.FPKM	VSV2.IsoPct	diffexpressed	label
1	XM_019738435.1	1679.77	5.80323	0.216933	26.7512	1.196e-157	2.30743e-153	XM_019738435.1	LOC109450769	62	9.09	5.32	100	64	9.71	5.31	100	3439	509.95	302.5	100	2934	526.64	269.84	100	UP
2	XM_019739018.1	1650.97	5.9004	0.223139	26.4427	4.42531e-154	4.26887e-150	XM_019739018.1	LOC109451091	56	2.09	1.22	100	60	2.3	1.26	100	3117	116.65	69.2	100	3132	144.38	73.98	100	UP
3	XM_019741126.1	2844.29	4.46852	0.17839	25.0492	1.77905e-138	1.14411e-134	XM_019741126.1	HERC6	291	13.82	8.09	100	235	11.47	6.27	100	5738	273.59	162.29	100	4774	279.92	143.43	100	UP
4	XM_019735087.1	4304.73	9.70127	0.409744	23.6764	6.30869e-124	3.04284e-120	XM_019735087.1	IFI6	8	3	1.75	100	14	5.53	3.02	100	9491	3662.35	2172.47	100	7157	3223.59	1651.73	100	UP
5	XM_019727659.1	3229.9	3.3275	0.151596	21.9498	8.70492e-107	3.35888e-103	XM_019727659.1	TRANK1	531.81	9.37	5.48	71.19	715.03	12.93	7.07	76.88	4964.08	87.63	51.98	93.52	6289.55	137.19	70.3	96.29	UP
6	XM_019735542.1	19869.2	3.9253	0.180166	21.7871	3.07519e-105	9.88826e-102	XM_019735542.1	RNF213	1966.95	15.39	9	91	3437.63	27.56	15.07	96.72	33941.2	265.69	157.6	94.55	37539.3	363.66	186.33	87.11	UP
7	XM_019757219.1	1280.48	7.25494	0.340031	21.3361	5.2451e-101	1.44562e-97	XM_019757219.1	USP18	25	2.58	1.51	100	11	1.17	0.64	100	3236.28	336.95	199.87	95.84	1723.53	218.72	112.07	99.65	UP
8	XM_019747762.1	1772.77	3.13345	0.166779	18.788	9.4624e-79	2.28198e-75	XM_019747762.1	IFI35	375.98	37.09	21.7	100	398.36	40.54	22.16	100	3184.12	316.5	187.74	100	2951.42	357.84	183.35	100	UP
9	XM_019745766.1	3982.84	4.57381	0.244194	18.7302	2.80703e-78	6.01733e-75	XM_019745766.1	MX1	308	20.48	11.98	100	355	24.3	13.28	100	5632.54	376.51	223.34	100	8957.14	734.09	376.14	100	UP
10	XM_019731399.1	802.748	4.45848	0.23924	18.6361	1.63905e-77	3.16222e-74	XM_019731399.1	LGALS9	77.24	8.54	5	87.52	72	8.22	4.5	100	1562.84	174.32	103.4	86.7	1398.75	189.94	97.32	84.62	UP
11	XM_019734089.1	1268.22	4.87789	0.264572	18.4369	6.64091e-76	1.16475e-72	XM_019734089.1	OAS3	64	3.11	1.82	100	106.84	5.34	2.92	94.84	1498	73.06	43.34	100	3159.46	189.45	97.07	96.18	UP
12	XM_019735596.1	3235.2	2.46942	0.141334	17.4721	2.33546e-68	3.75483e-65	XM_019735596.1	LGALS3BP	904	78.53	45.94	100	1215	108.79	59.48	100	4853	424.43	251.77	100	5660	604.93	309.96	100	UP
13	XM_019750170.1	6028.86	2.58448	0.148091	17.452	3.32458e-68	4.93394e-65	XM_019750170.1	PARP12	1884	99.22	58.05	100	1791	96.98	53.03	100	10181	538.41	319.38	100	9723	631.8	323.73	100	UP
14	XM_019747845.1	828.205	-3.93597	0.226617	-17.3684	1.43097e-67	1.97198e-64	XM_019747845.1	USP9X	1782.04	26.01	15.22	16.28	1525.8	22.83	12.48	12.31	109.27	1.6	0.95	1.11	86.6	1.56	0.8	1.29	DOWN
15	XM_019727302.1	2284.34	5.37317	0.312493	17.1945	2.91782e-66	3.7529e-63	XM_019727302.1	IFIH1	115	5.12	2.99	100	107	4.89	2.67	100	3327	148.55	88.12	100	5185	284.83	145.94	100	UP
16	XM_019712021.1	1699.75	6.5128	0.380151	17.1321	8.54453e-66	1.03031e-62	XM_019712021.1	ISG15	36	6.82	3.99	100	37	7.28	3.98	100	2089	401.79	238.34	100	4293	992.66	508.63	100	UP
17	XM_019756618.1	902.443	3.37712	0.205784	16.411	1.59628e-60	1.81159e-57	XM_019756618.1	PLAUR	165.72	16.01	9.36	14.06	172.31	17.17	9.39	14.87	1688.54	164.32	97.48	28.52	1487.89	176.68	90.53	22.25	UP
18	XM_019743320.1	813.9	6.27147	0.398921	15.7211	1.08458e-55	1.16249e-52	XM_019743320.1	IFI44	22	2.41	1.41	100	19	2.15	1.17	100	2298.97	253.56	150.41	69.21	858.02	115.23	59.04	73.33	UP
19	XM_019727870.1	1192.74	8.3329	0.538568	15.4723	5.33384e-54	5.4161e-51	XM_019727870.1	OASL	9	0.78	0.46	100	6	0.54	0.29	100	1654	144.74	85.86	100	2871	307.02	157.31	100	UP
20	XM_019740263.1	1104.7	-7.16181	0.469607	-15.2506	1.63041e-52	1.57277e-49	XM_019740263.1	CTNNA1	1542.32	72.18	42.23	21.62	3187.44	153.3	83.82	39.51	16.86	0.79	0.47	0.22	11.48	0.66	0.34	0.15	DOWN
21	XM_019712294.1	4661.85	2.79737	0.185998	15.0398	4.02535e-51	3.69814e-48	XM_019712294.1	LY6E	1167	193.54	113.23	100	1309	225.09	123.07	100	6860	1152.45	683.62	100	8770	1777.95	911	100	UP
22	XM_019745786.1	1167.31	9.6753	0.646398	14.968	1.18777e-50	1.04162e-47	XM_019745786.1	LOC109454793	3	1.31	0.76	100	3	1.38	0.76	100	2911.09	1312.42	778.52	98.26	1630.57	849.77	435.41	98.73	UP
23	XM_019740725.1	1822.89	2.42359	0.170299	14.2313	5.85569e-46	4.91191e-43	XM_019740725.1	STAT1	683.77	29.56	17.29	45.17	523.35	23.24	12.71	34.43	3752.1	162.74	96.54	42.42	2235.25	119.31	61.13	35.16	UP
24	XM_019714388.1	962.99	2.81885	0.198137	14.2268	6.24913e-46	5.02352e-43	XM_019714388.1	IRF9	246	20.8	12.17	100	264	23	12.58	100	1629	138.63	82.24	100	1618	168.33	86.25	100	UP
25	XM_019739730.1	868.088	3.20477	0.231543	13.8409	1.4434e-43	1.1139e-40	XM_019739730.1	LOC109451464	184	14.78	8.65	100	174	14.4	7.87	100	1842	148.9	88.33	100	1203	118.96	60.95	100	UP
26	XM_019714805.1	2512.16	2.9154	0.210692	13.8373	1.51864e-43	1.12689e-40	XM_019714805.1	LOC109436297	592.03	285.52	167.04	5.94	653.19	334.49	182.88	6.65	5082.3	2545.45	1509.94	26.19	3530.56	2028.97	1039.62	25.67	UP	rsIFITMb
27	XM_019736744.1	394.112	5.74568	0.42146	13.6328	2.55518e-42	1.82582e-39	XM_019736744.1	BST2	12	2.33	1.36	100	19	3.84	2.1	100	817	161.26	95.66	100	678	160.76	82.37	100	UP
28	XM_019741079.1	927.221	4.62509	0.339344	13.6295	2.67394e-42	1.84244e-39	XM_019741079.1	HERC5	60	3.01	1.76	100	96	4.95	2.71	100	1997	100.56	59.65	100	1455	90.06	46.15	100	UP
29	XM_019727871.1	1197.98	4.8124	0.353203	13.625	2.84296e-42	1.89135e-39	XM_019727871.1	LOC109445463	70	5.34	3.13	100	91	7.15	3.91	100	1317	101.13	59.99	100	3074	288.95	148.05	100	UP
30	XM_019743357.1	1996.88	4.48057	0.33661	13.3109	2.00117e-40	1.28695e-37	XM_019743357.1	IFI44L	180.14	13.29	7.78	88.82	148.02	11.25	6.15	81.44	5638.58	418.53	248.27	88.12	1908.71	173.5	88.9	82.59	UP
31	XM_019734133.1	1035.14	9.75486	0.742161	13.1439	1.8458e-39	1.14874e-36	XM_019734133.1	OAS1	3	0.25	0.14	100	2	0.17	0.09	100	1519.93	125.43	74.4	84.49	2420.82	244.33	125.19	89.53	UP
32	XM_019738448.1	338.712	7.02512	0.536732	13.0887	3.82157e-39	2.30405e-36	XM_019738448.1	LOC109450775	6	1.22	0.72	100	5	1.06	0.58	100	724	149.83	88.88	100	576	142.98	73.26	100	UP
33	XM_019740724.1	793.329	2.70057	0.208309	12.9643	1.95115e-38	1.14071e-35	XM_019740724.1	STAT1	211.97	8.79	5.14	13.44	240.21	10.24	5.6	15.16	1369.99	57.01	33.82	14.86	1279.7	65.55	33.59	19.32	UP
34	XM_019743857.1	407.023	3.59021	0.281376	12.7595	2.76082e-37	1.5666e-34	XM_019743857.1	XAF1	66	13.01	7.61	100	67	13.72	7.5	100	790	158.1	93.79	100	662	159.09	81.51	100	UP
35	XM_019729952.1	1987.52	2.44931	0.194738	12.5775	2.80755e-36	1.5476e-33	XM_019729952.1	TINAGL1	562	56.56	33.09	100	735	76.33	41.73	100	2649	268.72	159.4	100	3786	468.31	239.95	100	UP
36	XM_019753470.1	3928.99	2.80356	0.223753	12.5297	5.13348e-36	2.75112e-33	XM_019753470.1	HELZ2	857	13.9	8.13	100	1173	19.51	10.67	100	4755	77.24	45.82	100	8388	168.4	86.29	100	UP
37	XM_019755819.1	390.682	4.91764	0.399446	12.3111	7.8897e-35	4.11395e-32	XM_019755819.1	LOC109460423	24	2.15	1.26	100	28	2.59	1.42	100	938	84.81	50.31	100	536	59.19	30.33	100	UP
38	XM_019748582.1	1165.19	2.37478	0.194012	12.2404	1.8916e-34	9.60386e-32	XM_019748582.1	PMEPA1	189.93	7.08	4.14	5.57	644.09	24.65	13.48	16.59	1016.67	37.99	22.54	20.76	2657.14	122.32	62.67	39.29	UP
39	XM_019747590.1	323.512	4.86565	0.402781	12.0801	1.34512e-33	6.65421e-31	XM_019747590.1	DHX58	13.03	1.17	0.68	49.56	31	2.86	1.56	100	299.13	26.94	15.98	31.77	882.21	97.04	49.72	56.47	UP
40	XM_019727315.1	305.053	-4.19103	0.356577	-11.7535	6.77598e-32	3.26822e-29	XM_019727315.1	COBLL1	645.6	21.67	12.68	35.25	585.45	20.18	11.03	39.41	38.08	1.28	0.76	7.83	23.78	0.99	0.51	6.3	DOWN
41	XM_019747061.1	14608	-1.27043	0.11186	-11.3573	6.82004e-30	3.20925e-27	XM_019747061.1	SLC6A6	23340.8	622.89	364.43	96.25	20614.4	564.56	308.67	96.84	9409.01	251.63	149.26	98.37	7164.97	236.42	121.14	97.87	DOWN
42	XM_019720975.1	2401.22	-1.71704	0.152389	-11.2675	1.8997e-29	8.72639e-27	XM_019720975.1	GC	4804	541.09	316.57	100	2980	346.64	189.53	100	1458	165.67	98.27	100	740	102.33	52.43	100	DOWN
43	XM_019754019.1	295.65	3.68573	0.330148	11.1639	6.12762e-29	2.74931e-26	XM_019754019.1	SLC15A3	35.9	1.69	0.99	88.95	55.78	2.7	1.47	94.59	473.99	22.38	13.28	99.37	576.83	33.5	17.17	97.79	UP
44	XM_019757675.1	2125.75	-1.78687	0.160115	-11.1599	6.40724e-29	2.80943e-26	XM_019757675.1	LOC109461442	4257	487.48	285.2	100	2740	324.08	177.19	100	1149	132.75	78.75	100	696	97.84	50.13	100	DOWN
45	XM_019714024.1	1739.06	2.51277	0.230959	10.8797	1.44035e-27	6.17527e-25	XM_019714024.1	DTX3L	535	22.1	12.93	100	555	23.55	12.88	100	3538	146.61	86.97	100	2228	113.65	58.23	100	UP
46	XM_019724134.1	6055.9	-1.53427	0.141665	-10.8303	2.47253e-27	1.03701e-24	XM_019724134.1	NDRG1	10621	654.5	382.92	100	8546	541.83	296.25	100	3344	207.06	122.83	100	2639	200.5	102.73	100	DOWN
47	XM_019727773.1	475.832	-2.73388	0.254997	-10.7212	8.09117e-27	3.32134e-24	XM_019727773.1	NREP	1122.85	96.53	56.48	16.57	627.65	55.62	30.41	16.6	159.07	13.77	8.17	12.76	81.64	8.64	4.42	15.14	DOWN
48	XM_019755059.1	1502.03	1.78523	0.167453	10.6611	1.54755e-26	6.22018e-24	XM_019755059.1	PHLDA1	550	16.83	9.84	100	902	28.33	15.49	100	1850	56.74	33.66	100	2598	98.25	50.34	100	UP
49	XM_019753491.1	1117.32	1.91529	0.181239	10.5678	4.20411e-26	1.65531e-23	XM_019753491.1	OGFR	508	47.9	28.02	100	490	47.65	26.05	100	1856.57	176.33	104.6	98.37	1554.64	180.23	92.35	98.6	UP
50	XM_019756619.1	347.7	3.16479	0.301574	10.4942	9.18127e-26	3.54268e-23	XM_019756619.1	PLAUR	53.76	5.04	2.95	4.42	97.69	9.44	5.16	8.17	513.04	48.41	28.71	8.4	681.79	78.53	40.24	9.89	UP
51	XR_002137653.1	527.49	-2.74675	0.26265	-10.4578	1.34904e-25	5.10332e-23	XR_002137653.1	LOC109449136	1205	120.82	70.69	100	744.09	76.98	42.09	96.38	157	15.87	9.41	100	104	12.82	6.57	100	DOWN
52	XM_019714023.1	910.424	2.05334	0.197	10.4231	1.9459e-25	7.21965e-23	XM_019714023.1	PARP9	434.47	24.38	14.26	62.96	311.91	18	9.84	52.08	1810.53	102.03	60.52	60.17	1048.76	72.58	37.19	62.9	UP
53	XM_019734070.1	2113.46	3.17044	0.309644	10.239	1.32649e-24	4.82867e-22	XM_019734070.1	DDX58	415	22.23	13.01	100	447	24.63	13.46	100	5032	270.73	160.6	100	2436	161.02	82.5	100	UP
54	XM_019714713.1	380.708	4.56429	0.453512	10.0643	7.94272e-24	2.83776e-21	XM_019714713.1	IRF7	19.44	1.9	1.11	35.69	53	5.33	2.91	100	685.63	67.35	39.95	74.39	713.87	85.54	43.83	72.37	UP
55	XM_019743358.1	478.696	4.45165	0.444437	10.0164	1.29129e-23	4.52962e-21	XM_019743358.1	IFI44L	34.86	1.67	0.98	11.18	51.98	2.56	1.4	18.56	1171.42	56.43	33.48	11.88	617.29	36.57	18.74	17.41	UP
56	XM_019742163.1	497.631	2.45178	0.24496	10.0089	1.39307e-23	4.79937e-21	XM_019742163.1	CDC42EP3	161	12.68	7.42	100	167	13.55	7.41	100	817	64.75	38.41	100	803	77.87	39.9	100	UP
57	XM_019740723.1	1887.33	2.31711	0.232012	9.98703	1.73704e-23	5.87942e-21	XM_019740723.1	STAT1	594.33	24.95	14.6	38.12	754.85	32.55	17.8	48.21	3456.25	145.55	86.34	37.94	2630.43	136.35	69.86	40.18	UP
58	XM_019728118.1	779.971	2.23641	0.225914	9.89938	4.18873e-23	1.39333e-20	XM_019728118.1	ARHGEF28	225.4	5.64	3.3	13.92	351.14	9.01	4.93	18.73	931.84	23.34	13.85	42.53	1528.43	47.26	24.21	67.84	UP
59	XM_019756623.1	2213.73	2.19103	0.223988	9.78191	1.34645e-22	4.40291e-20	XM_019756623.1	PLAUR	908.08	91.34	53.44	80.25	787.13	81.69	44.67	70.76	3370.19	341.66	202.67	59.29	3606.67	445.84	228.44	56.15	UP
60	XM_019740470.1	486.645	-2.42032	0.251513	-9.62303	6.39197e-22	2.02164e-19	XM_019740470.1	KCNJ16	999.2	63.18	36.96	95.07	744.17	48.41	26.47	98.04	171	10.87	6.45	100	124	9.66	4.95	100	DOWN
61	XM_019743168.1	768.318	3.02361	0.3142	9.6232	6.38118e-22	2.02164e-19	XM_019743168.1	NRG1	162.14	3.44	2.01	42.31	183.93	4.01	2.19	42.1	976.43	20.77	12.32	43.06	1640.59	43.09	22.08	34.67	UP
62	XM_019743023.1	2338.45	3.61388	0.375801	9.61649	6.81182e-22	2.11968e-19	XM_019743023.1	LIF	372	23.15	13.54	100	336	21.51	11.76	100	2810	175.72	104.23	100	5438	417.2	213.77	100	UP
63	XM_019711878.1	4777.94	1.47973	0.154156	9.5989	8.08043e-22	2.47453e-19	XM_019711878.1	ADAR	2359	65.85	38.52	100	2997	85.86	46.94	100	5891	164.8	97.76	100	7608	262.55	134.53	100	UP
64	XM_019729202.1	536.001	3.24655	0.343457	9.45255	3.3068e-21	9.96845e-19	XM_019729202.1	TRIM14	81	3.19	1.87	100	144	5.83	3.19	100	996.54	39.38	23.36	98.79	870.47	42.35	21.7	96.52	UP
65	XM_019727772.1	1828.06	-2.8602	0.304405	-9.39604	5.66557e-21	1.68163e-18	XM_019727772.1	NREP	4693.82	426.75	249.67	73.26	2144.99	201.08	109.94	60.02	461.29	42.24	25.05	39.16	339.25	37.94	19.44	66.49	DOWN
66	XM_019743376.1	896.949	2.35318	0.25168	9.34986	8.77647e-21	2.56552e-18	XM_019743376.1	ICE1	108.73	2.95	1.73	4.58	480.86	13.39	7.32	16.12	455.89	12.4	7.35	16.04	2391.47	80.24	41.11	45.42	UP
67	XM_019756165.1	2634.13	1.93596	0.207259	9.34075	9.56509e-21	2.75432e-18	XM_019756165.1	ZNFX1	897.88	21.48	12.57	70.33	1372.87	33.7	18.43	76.51	2851.08	68.35	40.54	79.89	5152	152.45	78.11	81.78	UP
68	XM_019739994.1	686.621	2.01673	0.216383	9.32021	1.16111e-20	3.29431e-18	XM_019739994.1	CERS2	298.23	27.35	16	19.81	279.63	26.44	14.46	19.54	1224.51	113.1	67.09	100	908.52	102.47	52.51	99.97	UP
69	XM_019747998.1	3578.2	-1.26295	0.13656	-9.24833	2.28033e-20	6.37599e-18	XM_019747998.1	PPP2R3A	5992.28	117.03	68.47	99.6	4743.84	95.03	51.96	99.69	2409.87	47.14	27.96	98.75	1670.04	40.35	20.68	96.99	DOWN
70	XM_019736594.1	1138.74	1.71391	0.186808	9.17472	4.52762e-20	1.24788e-17	XM_019736594.1	POSTN	768.71	42.87	25.08	40.56	338.48	19.41	10.61	26.74	2551.58	142.93	84.78	39.24	891.46	61.33	31.42	31.9	UP
71	XM_019746526.1	455.184	-2.28307	0.250538	-9.11269	8.03657e-20	2.1838e-17	XM_019746526.1	SEMA6A	792.35	19.15	11.2	58.05	819.39	20.32	11.11	60.11	153.88	3.73	2.21	46.24	144.99	4.33	2.22	37.01	DOWN
72	XM_019736693.1	2162.27	-1.38662	0.153699	-9.02162	1.85334e-19	4.96617e-17	XM_019736693.1	TRPM6	3243.31	77.51	45.35	78.46	3432.28	84.16	46.01	86.39	1179.69	28.25	16.75	54.21	1125.01	33.25	17.04	79.64	DOWN
73	XM_019742535.1	3084.13	3.13019	0.355232	8.81168	1.23285e-18	3.25827e-16	XM_019742535.1	JUN	514	33.91	19.84	100	687	46.65	25.5	100	2846	188.73	111.95	100	7736	629	322.29	100	UP
74	XM_019715511.1	2270.88	1.34032	0.152491	8.78947	1.50263e-18	3.9176e-16	XM_019715511.1	LOC109436739	1224	45.1	26.38	100	1530	57.89	31.65	100	3086	114.03	67.64	100	3173	144.43	74.01	100	UP
75	XM_019726149.1	288.631	6.50821	0.742937	8.7601	1.95072e-18	4.9799e-16	XM_019726149.1	NCOA2	6.34	0.12	0.07	0.38	5.01	0.1	0.06	0.26	234.16	4.61	2.74	19.62	841.33	20.47	10.49	60.97	UP
76	XM_019746445.1	415.759	-2.29745	0.262282	-8.75947	1.96171e-18	4.9799e-16	XM_019746445.1	SYT13	694.25	24.23	14.18	84.97	781.91	28.02	15.32	77.73	143.44	5.02	2.98	56.16	128.47	5.54	2.84	75.44	DOWN
77	XM_019713636.1	523.469	2.6788	0.306886	8.72899	2.56963e-18	6.43842e-16	XM_019713636.1	TLL1	179.76	6.38	3.73	92.22	124.78	4.54	2.48	74.8	906.36	32.24	19.12	98.1	835.33	36.61	18.76	87.52	UP
78	XM_019738666.1	1192.65	2.02889	0.232695	8.71912	2.80365e-18	6.93472e-16	XM_019738666.1	TAP1	498	29.37	17.18	100	497	30.15	16.49	100	1685	99.84	59.22	100	1994	145.02	74.31	100	UP
79	XM_019750226.1	3208.7	1.73797	0.201123	8.64134	5.55575e-18	1.3568e-15	XM_019750226.1	SAMHD1	1550	65.34	38.23	100	1570	67.99	37.18	100	5851	247.46	146.79	100	3772	196.35	100.61	100	UP
80	XM_019719618.1	2793.07	1.2893	0.149539	8.62184	6.58843e-18	1.58888e-15	XM_019719618.1	TNFRSF12A	1758	323.1	189.03	100	1701	324.57	177.46	100	4015	748.53	444.02	100	3628	813.9	417.03	100	UP
81	XM_019723825.1	355.369	2.32783	0.27468	8.47468	2.35723e-17	5.61457e-15	XM_019723825.1	UBA7	121	6.49	3.79	100	131	7.22	3.95	100	600.12	32.3	19.16	95.6	543.48	35.94	18.41	98.36	UP
82	XM_019746237.1	1548.92	1.42487	0.16901	8.43071	3.43571e-17	8.08356e-15	XM_019746237.1	IER2	792	49.76	29.11	100	1010	65.29	35.7	100	2135	134.79	79.96	100	2203	170.62	87.42	100	UP
83	XM_019728684.1	1136.94	1.80042	0.213628	8.42783	3.52137e-17	8.18527e-15	XM_019728684.1	SLC25A25	475.96	24.19	14.15	62.97	595.99	31.14	17.02	68.14	1431.48	73.04	43.32	83.34	1957.59	122.76	62.9	86.03	UP
84	XM_019751875.1	3809.41	1.13277	0.13521	8.37787	5.3893e-17	1.23781e-14	XM_019751875.1	LRP10	2358	123.81	72.44	100	2739	147.87	80.85	100	4956	261.3	155	100	5109	330.99	169.6	100	UP
85	XM_019731960.1	2845.71	1.20719	0.144131	8.3756	5.49409e-17	1.24703e-14	XM_019731960.1	TIPARP	1815.27	76.68	44.86	73.9	1852.23	80.39	43.95	74.41	4153.07	176.03	104.42	73.05	3518.1	183.53	94.04	65.27	UP
86	XM_019756767.1	279.492	2.89126	0.349365	8.27575	1.27645e-16	2.86355e-14	XM_019756767.1	OLFM1	53.94	3.78	2.21	42.9	84.32	6.09	3.33	50.45	330.42	23.3	13.82	84.17	609.71	52.68	26.99	89.47	UP
87	XM_019756622.1	239.543	3.5667	0.436062	8.17934	2.85412e-16	6.32926e-14	XM_019756622.1	PLAUR	15.44	1.43	0.84	1.26	74.87	7.16	3.91	6.2	234.23	21.86	12.97	3.79	592.55	67.53	34.6	8.51	UP
88	XM_019755666.1	362.996	2.74215	0.33829	8.10593	5.23457e-16	1.14762e-13	XM_019755666.1	CCND1	70	2.89	1.69	100	122	5.17	2.83	100	366	15.15	8.99	100	839	42.74	21.9	100	UP
89	XM_019757619.1	773.555	11.6868	1.44242	8.10218	5.39824e-16	1.1702e-13	XM_019757619.1	RSAD2	1	0.06	0.03	100	0	0	0	0	1471.72	83.9	49.77	98.65	1503.33	105.23	53.92	99.17	UP
90	XM_019714402.1	322.651	2.30545	0.285903	8.06376	7.39806e-16	1.5859e-13	XM_019714402.1	CBLN3	122	3.2	1.87	100	109	2.93	1.6	100	590	15.49	9.19	100	449	14.54	7.45	100	UP
91	XM_019734093.1	636.604	11.3995	1.41951	8.03057	9.70206e-16	2.05694e-13	XM_019734093.1	OAS2	1	0.05	0.03	100	0	0	0	0	1112.43	55.77	33.08	89.46	1327.97	81.84	41.93	91.04	UP
92	XM_019749538.1	495.746	-1.90845	0.237857	-8.02354	1.02745e-15	2.15462e-13	XM_019749538.1	SNX30	906.98	20	11.7	53.51	757.71	17.14	9.37	37.23	233.76	5.16	3.06	20.42	169.99	4.64	2.38	22.4	DOWN
93	XM_019714506.1	4686.19	1.1662	0.145597	8.00979	1.14902e-15	2.38366e-13	XM_019714506.1	EXT1	2690	142.72	83.5	100	3460	188.75	103.2	100	5507	293.39	174.04	100	6938	454.15	232.7	100	UP
94	XM_019751909.1	395.356	2.17723	0.272058	8.00282	1.21601e-15	2.49579e-13	XM_019751909.1	APBB2	80.35	3.75	2.19	7.47	224.39	10.75	5.88	17.44	331.1	15.5	9.19	29.53	895.53	51.55	26.41	43.32	UP
95	XM_019729373.1	1151.7	2.02245	0.253174	7.98839	1.36708e-15	2.77631e-13	XM_019729373.1	CTGF	412	31.3	18.31	100	534	41.78	22.84	100	1338	102.25	60.65	100	2207	206.46	105.79	100	UP
96	XM_019715067.1	880.089	1.58184	0.198259	7.97863	1.47964e-15	2.97362e-13	XM_019715067.1	LOC109436479	385	68.6	40.14	100	555	102.63	56.11	100	1071	193.5	114.79	100	1456	316.83	162.34	100	UP
97	XM_019736150.1	289.33	2.41374	0.304024	7.93931	2.03316e-15	4.04389e-13	XM_019736150.1	RNASEL	100	3.04	1.78	100	95.28	2.97	1.62	87.05	499.61	15.2	9.02	65.17	440.42	16.52	8.47	85.8	UP
98	XM_019749815.1	132.73	4.54188	0.572384	7.93502	2.10461e-15	4.14329e-13	XM_019749815.1	EPSTI1	10.61	1.14	0.67	50.74	11.97	1.33	0.72	33.44	206.65	22.36	13.26	96.71	279.75	36.86	18.89	55.93	UP
99	XM_019735050.1	1177.76	-1.60986	0.20295	-7.93231	2.15102e-15	4.19187e-13	XM_019735050.1	LAMA4	2112.25	58.43	34.19	33.24	1639.73	46.55	25.45	28.11	739.08	20.49	12.15	27.48	408.63	13.98	7.16	22.77	DOWN
100	XM_019728896.1	3892.39	1.61267	0.204361	7.89127	2.99129e-15	5.77109e-13	XM_019728896.1	SETX	1844.67	27.42	16.04	61.71	2249.77	34.29	18.75	66.59	6467.36	96.24	57.09	69.85	4896.28	90.07	46.15	71.54	UP
101	XM_019727297.1	198.064	5.9373	0.757388	7.83919	4.53479e-15	8.66235e-13	XM_019727297.1	FAP	9	0.57	0.33	100	3.76	0.24	0.13	27.6	259.56	16.4	9.73	71.66	481.4	37.31	19.12	55.86	UP
102	XM_019715544.1	970.338	1.7601	0.2253	7.81223	5.61837e-15	1.0627e-12	XM_019715544.1	ZNF516	365.22	9.38	5.49	25.76	562.55	14.83	8.11	33.15	1056.26	27.19	16.13	80.42	1813.99	57.61	29.52	100	UP
103	XM_019730322.1	188.038	-3.2625	0.417851	-7.8078	5.8194e-15	1.09004e-12	XM_019730322.1	KCNJ15	453	21.55	12.61	100	266	13.01	7.11	100	50	2.39	1.42	100	21	1.23	0.63	100	DOWN
104	XM_019730800.1	1305.17	2.36231	0.303007	7.79621	6.37949e-15	1.18346e-12	XM_019730800.1	TBC1D9	370	8.98	5.25	100	488	12.15	6.64	100	1380	33.54	19.9	100	2811	84.34	43.21	100	UP
105	XM_019757509.1	635.09	3.85852	0.495474	7.78755	6.83232e-15	1.25539e-12	XM_019757509.1	CORO1C	44.91	2.05	1.2	1.96	159.93	7.5	4.1	7.53	1163.06	53.25	31.59	47.34	1101.56	62.04	31.79	46.4	UP
106	XM_019726735.1	130.104	6.75516	0.870485	7.76023	8.47752e-15	1.54299e-12	XM_019726735.1	ISG20	3	0.68	0.4	100	2	0.47	0.26	100	209	48.03	28.49	100	284	78.02	39.97	100	UP
107	XM_019743001.1	2920.19	1.63205	0.212945	7.66419	1.79968e-14	3.24498e-12	XM_019743001.1	NEDD9	1348	78.27	45.79	100	1640	97.95	53.56	100	3417.55	199.35	118.25	97.89	5061.66	362.48	185.73	97.24	UP
108	XM_019743520.1	410.939	2.11989	0.27708	7.65081	1.99712e-14	3.56764e-12	XM_019743520.1	CEMIP	101	3.34	1.95	100	239	8.11	4.43	100	475	15.74	9.34	100	790.02	32.27	16.53	88.88	UP
109	XM_019751870.1	1316.92	-1.33182	0.174288	-7.64151	2.14686e-14	3.79995e-12	XM_019751870.1	SLC7A8	1979	78.13	45.71	100	2042	82.81	45.27	100	744	29.46	17.48	100	699	34.08	17.46	100	DOWN
110	XM_019736692.1	1674.31	-2.15786	0.28307	-7.62306	2.47732e-14	4.345e-12	XM_019736692.1	ALDH1A1	3354	256.02	149.78	100	2357	185.31	101.32	100	951	73.03	43.32	100	338	31.77	16.28	100	DOWN
111	XM_019736286.1	441.05	-1.94578	0.256138	-7.59658	3.04056e-14	5.28482e-12	XM_019736286.1	MOB3B	777.31	21.04	12.31	87.63	715.11	19.86	10.86	83.74	184.22	5	2.96	80.8	166.1	5.56	2.85	91.77	DOWN
112	XM_019725111.1	611.742	2.12621	0.280836	7.571	3.70361e-14	6.3798e-12	XM_019725111.1	DUSP5	207	13.55	7.93	100	268	18.05	9.87	100	727	47.83	28.37	100	1181	95.27	48.82	100	UP
113	XM_019729719.1	1338.86	-1.48862	0.19797	-7.51941	5.50243e-14	9.39455e-12	XM_019729719.1	PEG10	2098	52.19	30.53	100	2105	53.73	29.38	100	793	19.77	11.72	100	576	17.72	9.08	100	DOWN
114	XR_002139677.1	159.376	3.50637	0.46718	7.5054	6.12436e-14	1.03647e-11	XR_002139677.1	SART3	22.3	1.03	0.61	2.48	31.77	1.52	0.83	3.3	210.47	9.8	5.82	22.11	348.57	19.97	10.23	26.52	UP
115	XM_019729706.1	1393.39	1.83542	0.244956	7.49289	6.73751e-14	1.13032e-11	XM_019729706.1	SAMD9	629	20.24	11.84	100	652	21.54	11.78	100	2637	85.08	50.47	100	1614	64.2	32.89	100	UP
116	XM_019749271.1	755.452	1.89391	0.25406	7.45457	9.01589e-14	1.49951e-11	XM_019749271.1	MB21D1	308	27.99	16.37	100	376.4	35.26	19.28	98	1304.49	119.38	70.81	90.66	1000.62	111.83	57.3	88.55	UP
117	XM_019734404.1	526.135	2.52781	0.339542	7.44477	9.7117e-14	1.60143e-11	XM_019734404.1	TCOF1	107.66	3.86	2.26	25.95	198.61	7.32	4	38.05	455.81	16.41	9.73	53.95	1259.83	55.87	28.62	58.78	UP
118	XM_019742716.1	764.436	1.49871	0.201434	7.44023	1.00508e-13	1.64331e-11	XM_019742716.1	TGFB2	363.73	32.11	18.79	86.73	491.72	44.75	24.47	88.91	1001.4	89.01	52.8	83.62	1165.26	126.54	64.84	79.79	UP
119	XM_019720206.1	801.438	-1.56476	0.21322	-7.33869	2.15693e-13	3.49695e-11	XM_019720206.1	FRAS1	1133	11.61	6.79	100	1425	14.97	8.18	100	347	3.56	2.11	100	433	5.49	2.82	100	DOWN
120	XM_019720707.1	1939.69	-1.60097	0.218271	-7.33479	2.22072e-13	3.57036e-11	XM_019720707.1	PARM1	3349	109.93	64.32	100	2864	96.52	52.77	100	912	30.01	17.8	100	932	37.81	19.37	100	DOWN
121	XM_019734646.1	1224.99	-1.53687	0.209599	-7.33242	2.26035e-13	3.60405e-11	XM_019734646.1	DST	1895.69	17.14	10.03	19.9	1985.85	18.41	10.06	16.56	565.37	5.12	3.04	7.56	644.93	7.22	3.7	6.57	DOWN
122	XM_019739625.1	1863.22	-1.75042	0.239261	-7.31596	2.5554e-13	4.04109e-11	XM_019739625.1	CTSC	3598.83	148.77	87.04	57.39	2404.53	102.11	55.83	53.37	1261.46	52.32	31.03	44.17	492.23	25.13	12.88	31.64	DOWN
123	XM_019740726.1	176.699	2.99984	0.411387	7.292	3.05387e-13	4.7901e-11	XM_019740726.1	STAT1	49.92	2.15	1.25	3.28	33.59	1.48	0.81	2.2	365.36	15.75	9.34	4.11	244.01	12.95	6.63	3.81	UP
124	XM_019740658.1	1613.59	1.67228	0.230327	7.26048	3.85712e-13	6.00125e-11	XM_019740658.1	ITGA3	621.06	25.02	14.64	33.07	975.59	40.38	22.08	39.34	1613.86	65.24	38.7	37.77	3101.36	154.34	79.08	45.24	UP
[truncated: 19,169 more rows]

## Sheet: Fig 1D
Heatmap of RNAseq data
	log2(TPM)
	Control	pIC	VSV
[truncated: 19 more rows]

## Sheet: Fig 2B
Circular dichroism spectra of IFITM amphipathic helix peptides
[truncated: 142 more rows]

[truncated: 30 more sheets: Fig 2C, Fig 2D, Fig 3B, Fig 3C, Fig 3D, Fig 3E, Fig 3F, Fig 3G, Fig 3H, Fig 4B, Fig 4C, Fig 5A, Fig 5B, Fig 5C, Fig 5D, Fig 7C, Fig 7D, Fig S2A, Fig S2C, Fig S3B …]
