# Supplementary material for: Alternative splicing expands the antiviral IFITM repertoire in Chinese rufous horseshoe bats
Source: PLoS Pathog. 2024 Dec 26;20(12):e1012763. doi: 10.1371/journal.ppat.1012763 (PMC11801718; doi:10.1371/journal.ppat.1012763)
Supplement: S2 Data — (XLSX) [file ppat.1012763.s013.xlsx]

## Sheet: Sheet1
IFITM sequences for phlyogenetic analysis in Fig 6
NCBI accession	Annotation
NM_003641.5:132-509 IFITM1 Homo sapiens	Human IFITM1
NM_006435.2:87-485 IFITM2 Homo sapiens	Human IFITM2
NM_021034.3:48-449 IFITM3 Homo sapiens	Human IFITM3
XM_006109144.3:1-450 IFITM1-like Myotis lucifugus	Little brown bat IFITM1-like 1
XM_006108170.3:106-471 IFITM2-like X1 Myotis lucifugus	Little brown bat IFITM2-like 1
XM_006108169.3:106-471 IFITM2-like X2 Myotis lucifugus	Little brown bat IFITM2-like 2
XM_006108167.3:92-532 IFITM3-like X1 Myotis lucifugus	Little brown bat IFITM3-like 1
XM_006108168.3:121-561 IFITM3-like X2.1 Myotis lucifugus SV.A	Little brown bat IFITM3-like 2
XM_014450216.2:89-496 IFITM3-like X3 Myotis lucifugus	Little brown bat IFITM3-like 3
XM_016137209.2:94-468 IFITM1-like X1 Rousettus aegyptiacus	Egyptian fruit bat IFITM1-like 1
XM_016137211.2:110-484 IFITM1-like X2 Rousettus aegyptiacus	Egyptian fruit bat IFITM1-like 2
XM_036220642.1:245-637 IFITM3-like X1 Rousettus aegyptiacus SV.A	Egyptian fruit bat IFITM3-like 1
XM_016137893.2:188-538 IFITM3-like X2 Rousettus aegyptiacus SV.A	Egyptian fruit bat IFITM3-like 2
XM_036220641.1:246-659 IFITM3-like X5 Rousettus aegyptiacus	Egyptian fruit bat IFITM3-like 3
XM_036220646.1:187-537 IFITM3-like X6 Rousettus aegyptiacus	Egyptian fruit bat IFITM3-like 4
XM_033121635.1:143-553 IFITM3-like X1 Rhinolophus ferrumequinum	Greater horseshoe bat IFITM3-like 1
XM_033121636.1:146-499 IFITM3-like X2 Rhinolophus ferrumequinum	Greater horseshoe bat IFITM3-like 2
XM_033121529.1:140-556 IFITM3-like X3 Rhinolophus ferrumequinum	Greater horseshoe bat IFITM3-like 3
XM_019714804.1:110-520 IFITM3-like X1 Rhinolophus sinicus	Chinese rufous horseshoe bat IFITMa
XM_019714805.1:176-523 IFITM3-like X2 Rhinolophus sinicus	Chinese rufous horseshoe bat IFITMb
XM_001085444.4:224-601 IFITM1 X2 Macaca mulatta	Rhesus macaque IFITM1-like
XM_015113206.2:109-510 IFITM3 X1 Macaca mulatta	Rhesus macaque IFITM3-like 1
XM_028832948.1:88-489 IFITM3-like X6 Macaca mulatta	Rhesus macaque IFITM3-like 2
XM_015113207.2:87-488 IFITM3 X8 Macaca mulatta	Rhesus macaque IFITM3-like 3
NM_001198758.1:132-509 IFITM1 X1 Pan troglodytes	Chimpanzee IFITM1
NM_001198767.1:280-678 IFITM2 X1 Pan troglodytes	Chimpanzee IFITM2
NM_001198757.1:36-437 IFITM3 Pan troglodytes	Chimpanzee IFITM3
NM_001112715.1:181-501 IFITM1 Mus musculus	Mouse IFITM1
NM_030694.1:47-481 IFITM2 Mus musculus	Mouse IFITM2
NM_025378.2:100-513 IFITM3 Mus musculus	Mouse IFITM3
NM_030833.1:60-494 IFITM2 X1 Rattus norvegicus	Rat IFITM2
NM_001136124.1:57-470 IFITM3 X1 Rattus norvegicus	Rat IFITM3
XM_001488673.3:149-529 IFITM1 X2 Equus caballus	Horse IFITM1-like
XM_001488621.4:103-507 IFITM3 X1 Equus caballus	Horse IFITM3-like 1
XM_001488692.4:926-1369 IFITM3 X2 Equus caballus	Horse IFITM3-like 2
XM_021082535.1:174-500 IFITM1-like X1 Sus scrofa	Pig IFITM1-like 1
XM_003124235.5:195-569 IFITM1 X2 Sus scrofa	Pig IFITM1-like 2
XM_003354408.4:234-611 IFITM1-like X3 Sus scrofa	Pig IFITM1-like 3
XM_003124230.2:274-648 IFITM1 X4 Sus scrofa	Pig IFITM1-like 4
NM_001201382.1_IFITM3_Sus_scrofa	Pig IFITM3-like
NM_001078142.2:27-401 IFITM1 X1 Bos taurus	Cow IFITM1-like 1
XM_024987403.1:692-1066 IFITM1-like X4 Bos taurus	Cow IFITM1-like 2
NM_001078054.2:95-469 IFITM2 Bos taurus	Cow IFITM2-like
NM_001078141.2:54-494 IFITM3 X1 Bos taurus	Cow IFITM3-like 1
XM_024999536.1:588-1028 IFITM3-like X2 Bos taurus	Cow IFITM3-like 2
NM_181867.1:49-489 IFITM3 X3 Bos taurus	Cow IFITM3-like 3
XM_540516.3:157-537 IFITM1 X1 Canis lupus familiaris	Dog IFITM1-like 1
XM_843371.4:962-1405 IFITM1 X2 Canis lupus familiaris	Dog IFITM1-like 2
XM_533144.6:167-541 IFITM1-like X3 Canis lupus familiaris	Dog IFITM1-like 3
XM_540515.6:91-453 IFITM1-like X4 Canis lupus familiaris	Dog IFITM1-like 4
XM_010602252.2:146-523 IFITM1-like Loxodonta africana	Elephant IFITM1-like
XM_003423068.2:58-435 IFITM2-like Loxodonta africana	Elephant IFITM2-like
XM_003423067.3:123-578 IFITM3-like X1 Loxodonta africana	Elephant IFITM3-like 1
XM_010602255.2:10-429 IFITM3-like X2 Loxodonta africana	Elephant IFITM3-like 2
