# Supplementary material for: Alternative splicing expands the antiviral IFITM repertoire in Chinese rufous horseshoe bats
Source: PLoS Pathog. 2024 Dec 26;20(12):e1012763. doi: 10.1371/journal.ppat.1012763 (PMC11801718; doi:10.1371/journal.ppat.1012763)
Supplement: S3 Data — (XLSX) [file ppat.1012763.s014.xlsx]

## Sheet: Fig 7A
IFITM gene and transcript data in bats (Fig 7A)
	Number of genes with n transcripts
Species	n=1	n=2	n=3	n=4	n=5	n=6	n=7	Alternative splicing	Non-synonymous	YXXΦ-distinct	Total IFITM genes
Myotis brandtii	4	2	0	0	0	0	0	Yes	Yes	No	6
Myotis davidii	3	1	0	0	0	0	0	Yes	Yes	No	4
Myotis lucifugus	5	1	0	0	0	0	0	Yes	No		6
Myotis myotis	10	0	0	0	0	0	0	No			10
Eptesicus fuscus	4	1	0	0	0	0	0	Yes	No		5
Pipistrellus kuhlii	5	0	1	0	0	0	0	Yes	Yes	No	6
Miniopterus natalensis	3	1	0	0	0	0	0	Yes	No		4
Phyllostomus discolor	8	0	1	0	1	0	0	Yes	Yes	Yes	10
Phyllostomus hastatus	9	1	0	0	0	0	0	Yes	No		10
Artibeus jamaicensis	10	0	0	0	0	0	0	No			10
Desmodus rotundus	15	0	0	0	0	0	0	No			15
Sturnira hondurensis	3	0	0	0	0	0	0	No			3
Pteropus alecto	1	0	0	0	0	0	0	No			1
Pteropus giganteus	5	0	0	0	0	0	0	No			5
Pteropus vampyrus	1	0	1	0	0	0	0	Yes	Yes	No	2
Rousettus aegyptiacus	3	1	0	1	0	0	0	Yes	Yes	Yes	5
Rhinolophus ferrumequinum	3	0	0	0	0	0	0	No			3
Rhinolophus sinicus	0	1	0	0	0	0	0	Yes	Yes	Yes	1
Rhinolophus affinis	1	2	0	0	0	0	0	Yes	Yes	Yes	3
Molossus molossus	7	0	0	0	0	0	0	No			7
Hipposideros armiger	1	0	0	0	0	0	0	No			1
Pteronotus parnellii mesoamericanus	7	0	0	0	0	0	0	No			7

## Sheet: Fig S11
IFITM gene and trasncript data in mammals (S11 Fig)
	Number of genes with n transcripts
Species	n=1	n=2	n=3	n=4	n=5	n=6	n=7	Alternative splicing	Non-synonymous	YXXΦ-distinct	Total IFITM genes
Acinonyx jubatus	4	0	0	0	0	0	0	No			4
Acomys russatus	2	0	0	0	0	0	0	No			2
Ailuropoda melanoleuca	2	0	0	0	0	0	0	No			2
Antechinus flavipes	2	0	0	1	0	0	0	Yes	No		3
Aotus nancymaae	3	0	1	0	0	0	0	Yes	Yes	No	4
Apodemus sylvaticus	3	1	0	0	0	0	0	Yes	No		4
Artibeus jamaicensis	10	0	0	0	0	0	0	No			10
Arvicanthis niloticus	4	0	0	0	0	0	0	No			4
Arvicola amphibius	2	0	1	0	0	0	0	Yes	No		3
Balaenoptera acutorostrata	4	0	0	0	0	0	0	No			4
Balaenoptera musculus	3	0	0	0	0	0	0	No			3
Bison bison bison	1	0	0	0	0	0	0	No			1
Bos indicus	1	0	0	0	0	0	0	No			1
Bos indicus x Bos taurus	4	1	0	1	0	0	0	Yes	Yes	No	6
Bos mutus	2	0	0	0	0	0	0	No			2
Bos taurus	6	0	1	0	0	0	0	Yes	Yes	No	7
Bubalus bubalis	5	0	0	0	0	0	0	No			5
Bubalus carabanensis	4	0	0	0	0	0	0	No			4
Budorcas taxicolor	5	0	0	0	0	0	0	No			5
Callithrix jacchus	28	0	0	1	0	0	0	Yes	No		29
Callorhinus ursinus	2	0	0	0	0	0	0	No			2
Camelus bactrianus	2	1	0	0	0	0	0	Yes	No		3
Camelus dromedarius	4	0	0	0	0	0	0	No			4
Camelus ferus	5	0	0	0	0	0	0	No			5
Canis lupus dingo	5	0	0	0	0	0	0	No			5
Canis lupus familiaris	1	3	0	4	1	0	0	Yes	Yes	Yes	9
Capra hircus	3	1	0	0	0	0	0	Yes	Yes	No	4
Carlito syrichta	6	0	0	0	0	0	0	No			6
Castor canadensis	4	0	0	0	0	0	0	No			4
Cavia porcellus	3	0	0	0	0	0	0	No			3
Cebus imitator	21	0	0	0	0	0	0	No			21
Ceratotherium simum simum	4	1	0	0	0	0	0	Yes	Yes	No	5
Cercocebus atys	5	0	0	0	0	0	0	No			5
Cervus canadensis	5	0	0	0	0	0	0	No			5
Cervus elaphus	5	0	0	0	0	0	0	No			5
Chinchilla lanigera	5	0	0	0	0	0	0	No			5
Chlorocebus sabaeus	12	0	0	0	0	0	0	No			12
Choloepus didactylus	2	1	0	0	0	0	0	Yes	Yes	No	3
Chrysochloris asiatica	2	0	0	0	0	0	0	No			2
Colobus angolensis palliatus	1	1	0	0	0	0	0	Yes	Yes	Yes	2
Condylura cristata	2	0	0	0	0	0	0	No			2
Cricetulus griseus	1	2	1	0	0	0	0	Yes	No		4
Dasypus novemcinctus	1	0	0	0	0	0	0	No			1
Delphinapterus leucas	1	0	0	0	0	0	0	No			1
Desmodus rotundus	15	0	0	0	0	0	0	No			15
Dipodomys ordii	0	1	0	0	0	0	0	Yes	No		1
Dipodomys spectabilis	1	0	0	0	0	0	0	No			1
Dromiciops gliroides	2	0	0	0	0	0	0	No			2
Echinops telfairi	14	0	0	0	0	0	0	No			14
Elephantulus edwardii	4	0	0	0	0	0	0	No			4
Elephas maximus indicus	3	1	0	0	0	1	0	Yes	Yes	No	5
Enhydra lutris kenyoni	3	0	0	0	0	0	0	No			3
Eptesicus fuscus	4	1	0	0	0	0	0	Yes	No		5
Equus asinus	6	1	0	0	0	0	0	Yes	Yes	No	7
Equus caballus	3	1	0	0	1	0	0	Yes	No		5
Equus przewalskii	2	0	0	0	1	0	0	Yes	No		3
Equus quagga	9	0	0	0	0	0	0	No			9
Erinaceus europaeus	3	0	0	0	0	0	0	No			3
Eumetopias jubatus	4	0	0	0	0	0	0	No			4
Felis catus	3	0	0	0	0	0	0	No			3
Fukomys damarensis	2	0	0	0	0	0	0	No			2
Galeopterus variegatus	3	0	0	0	0	0	0	No			3
Globicephala melas	1	0	0	0	0	0	0	No			1
Gorilla gorilla gorilla	6	1	0	0	0	0	1	Yes	No		8
Gracilinanus agilis	2	0	0	0	0	0	0	No			2
Grammomys surdaster	3	1	0	0	0	0	0	Yes	No		4
Halichoerus grypus	2	1	0	0	0	0	0	Yes	Yes	No	3
Heterocephalus glaber	2	1	0	0	0	0	0	Yes	No		3
Hipposideros armiger	1	0	0	0	0	0	0	No			1
Homo sapiens	2	1	0	0	0	0	0	Yes	Yes	No	3
Hyaena hyaena	3	0	0	0	0	0	0	No			3
Hylobates moloch	5	0	0	0	0	0	0	No			5
Ictidomys tridecemlineatus	1	0	0	0	0	0	0	No			1
Jaculus jaculus	8	1	0	0	0	0	0	Yes	Yes	No	9
Lagenorhynchus obliquidens	1	0	0	0	0	0	0	No			1
Lemur catta	2	0	0	0	0	0	0	No			2
Leopardus geoffroyi	2	1	0	0	0	0	0	Yes	Yes	No	3
Leptonychotes weddellii	3	0	0	0	0	0	0	No			3
Lipotes vexillifer	1	0	0	0	0	0	0	No			1
Lontra canadensis	2	0	0	0	0	0	0	No			2
Loxodonta africana	4	0	0	0	0	1	0	Yes	Yes	No	5
Lutra lutra	4	0	0	0	0	0	0	No			4
Lynx canadensis	4	0	0	0	0	0	0	No			4
Lynx rufus	4	0	0	0	0	0	0	No			4
Macaca fascicularis	7	2	0	0	0	0	0	Yes	Yes	No	9
Macaca mulatta	9	1	0	0	0	0	0	Yes	Yes	No	10
Macaca nemestrina	4	1	1	0	0	0	0	Yes	Yes	No	6
Macaca thibetana thibetana	10	0	0	1	0	0	0	Yes	No		11
Mandrillus leucophaeus	3	2	0	0	0	0	0	Yes	Yes	No	5
Manis javanica	3	0	0	0	0	0	0	No			3
Manis pentadactyla	2	0	0	0	0	0	0	No			2
Marmota marmota marmota	1	0	1	1	0	0	0	Yes	No		3
Marmota monax	5	0	0	0	0	0	0	No			5
Mastomys coucha	2	0	1	0	0	0	0	Yes	No		3
Meles meles	3	0	0	0	1	0	0	Yes	Yes	No	4
Meriones unguiculatus	3	1	0	0	0	0	0	Yes	No		4
Mesocricetus auratus	4	0	0	0	0	0	0	No			4
Microcebus murinus	2	0	0	0	0	0	0	No			2
Microtus fortis	5	0	0	0	0	0	0	No			5
Microtus ochrogaster	3	1	0	0	0	0	0	Yes	No		4
Microtus oregoni	3	1	0	0	0	0	0	Yes	No		4
Miniopterus natalensis	3	1	0	0	0	0	0	Yes	No		4
Mirounga angustirostris	3	0	0	0	0	0	0	No			3
Mirounga leonina	2	1	0	0	0	0	0	Yes	No		3
Molossus molossus	7	0	0	0	0	0	0	No			7
Monodon monoceros	1	0	0	0	0	0	0	No			1
Moschus berezovskii	5	0	0	0	0	0	0	No			5
Mus caroli	4	0	1	0	0	0	0	Yes	Yes	No	5
Mus musculus	3	0	1	1	0	0	0	Yes	Yes	No	5
Mus pahari	4	0	1	0	0	0	0	Yes	No		5
Mustela erminea	3	0	0	0	0	0	0	No			3
Mustela putorius furo	1	0	0	1	0	0	0	Yes	Yes	Yes	2
Myodes glareolus	3	1	0	0	0	0	0	Yes	No		4
Myotis brandtii	4	2	0	0	0	0	0	Yes	Yes	No	6
Myotis davidii	3	1	0	0	0	0	0	Yes	Yes	No	4
Myotis lucifugus	5	1	0	0	0	0	0	Yes	No		6
Myotis myotis	10	0	0	0	0	0	0	No			10
Nannospalax galili	3	2	0	0	0	0	0	Yes	Yes	No	5
Neogale vison	3	0	0	0	0	0	0	No			3
Neomonachus schauinslandi	2	0	0	0	0	0	0	No			2
Neophocaena asiaeorientalis asiaeorientalis	1	0	0	0	0	0	0	No			1
Nomascus leucogenys	4	0	0	0	0	0	0	No			4
Nyctereutes procyonoides	4	0	0	0	0	0	0	No			4
Nycticebus coucang	3	0	0	0	0	0	0	No			3
Ochotona curzoniae	1	1	0	0	0	0	0	Yes	Yes	No	2
Ochotona princeps	1	0	0	0	0	0	0	No			1
Octodon degus	2	0	0	0	0	0	0	No			2
Odobenus rosmarus divergens	4	0	0	0	0	0	0	No			4
Odocoileus virginianus	5	0	0	0	0	0	0	No			5
Onychomys torridus	4	1	0	0	0	0	0	Yes	No		5
Orcinus orca	1	0	0	0	0	0	0	No			1
Ornithorhynchus anatinus	3	0	0	0	0	0	0	No			3
Orycteropus afer afer	4	0	0	0	0	0	0	No			4
Oryctolagus cuniculus	1	0	0	0	0	0	0	No			1
Oryx dammah	1	0	0	0	0	0	0	No			1
Otolemur garnettii	2	0	0	0	0	0	0	No			2
Ovis aries	4	0	0	0	0	0	0	No			4
Pan paniscus	6	0	0	0	0	1	0	Yes	No		7
Pan troglodytes	5	1	0	1	0	0	0	Yes	No		7
Panthera leo	3	0	0	0	0	0	0	No			3
Panthera pardus	4	0	0	0	0	0	0	No			4
Panthera tigris	3	0	0	0	0	0	0	No			3
Panthera uncia	2	0	0	0	0	0	0	No			2
Papio anubis	3	2	0	0	0	0	0	Yes	Yes	No	5
Perognathus longimembris pacificus	1	0	0	0	0	0	0	No			1
Peromyscus californicus insignis	5	0	0	0	0	0	0	No			5
Peromyscus leucopus	4	0	0	0	0	0	0	No			4
Peromyscus maniculatus bairdii	5	0	0	0	0	0	0	No			5
Phacochoerus africanus	4	1	0	0	0	0	0	Yes	Yes	Yes	5
Phascolarctos cinereus	1	0	0	1	0	0	0	Yes	Yes	No	2
Phoca vitulina	5	0	0	0	0	0	0	No			5
Phocoena sinus	1	0	0	0	0	0	0	No			1
Phodopus roborovskii	4	0	0	0	0	0	0	No			4
Phyllostomus discolor	8	0	1	0	1	0	0	Yes	Yes	Yes	10
Phyllostomus hastatus	9	1	0	0	0	0	0	Yes	No		10
Physeter catodon	1	0	0	0	0	0	0	No			1
Piliocolobus tephrosceles	3	0	0	0	0	0	0	No			3
Pipistrellus kuhlii	5	0	1	0	0	0	0	Yes	Yes	No	6
Pongo abelii	9	0	0	0	0	0	0	No			9
Pongo pygmaeus	9	0	0	0	0	0	0	No			9
Prionailurus bengalensis	3	0	1	0	0	0	0	Yes	No		4
Prionailurus viverrinus	4	0	0	0	0	0	0	No			4
Propithecus coquereli	2	0	0	0	0	0	0	No			2
Psammomys obesus	2	1	1	0	0	0	0	Yes	No		4
Pteronotus parnellii mesoamericanus	7	0	0	0	0	0	0	No			7
Pteropus alecto	1	0	0	0	0	0	0	No			1
Pteropus giganteus	5	0	0	0	0	0	0	No			5
Pteropus vampyrus	1	0	1	0	0	0	0	Yes	Yes	No	2
Puma concolor	2	0	0	0	0	0	0	No			2
Puma yagouaroundi	3	0	0	0	0	0	0	No			3
Rattus norvegicus	3	2	0	0	0	0	0	Yes	Yes	No	5
Rattus rattus	5	1	0	0	0	0	0	Yes	No		6
Rhinolophus ferrumequinum	3	0	0	0	0	0	0	No			3
Rhinolophus sinicus	0	1	0	0	0	0	0	Yes	Yes	Yes	1
Rhinolophus affinis	1	2	0	0	0	0	0	Yes	Yes	Yes	3
Rhinopithecus bieti	4	0	0	0	0	0	0	No			4
Rhinopithecus roxellana	5	0	0	0	0	0	0	No			5
Rousettus aegyptiacus	3	1	0	1	0	0	0	Yes	Yes	Yes	5
Saimiri boliviensis	26	1	0	0	0	0	0	Yes	Yes	No	27
Sapajus apella	1	0	0	0	0	0	0	No			1
Sarcophilus harrisii	4	0	0	0	0	0	0	No			4
Sciurus carolinensis	3	0	0	0	0	0	0	No			3
Sorex araneus	5	0	0	0	0	0	0	No			5
Sorex cinereus	5	0	0	0	0	0	0	No			5
Sturnira hondurensis	3	0	0	0	0	0	0	No			3
Suncus etruscus	5	0	0	0	0	0	0	No			5
Suricata suricatta	1	1	0	0	0	0	0	Yes	Yes	Yes	2
Sus scrofa	6	0	0	0	0	0	0	No			6
Symphalangus syndactylus	8	0	0	0	0	0	0	No			8
Tachyglossus aculeatus	3	0	0	0	0	0	0	No			3
Talpa occidentalis	3	0	0	0	0	0	0	No			3
Theropithecus gelada	2	0	1	0	0	0	0	Yes	Yes	Yes	3
Trachypithecus francoisi	11	1	0	1	0	0	0	Yes	Yes	No	13
Trichechus manatus latirostris	2	2	0	0	0	0	0	Yes	No		4
Trichosurus vulpecula	3	0	0	0	0	0	0	No			3
Tupaia chinensis	11	0	0	0	0	1	0	Yes	Yes	No	12
Tursiops truncatus	1	0	0	0	0	0	0	No			1
Urocitellus parryii	1	0	0	0	0	0	0	No			1
Ursus americanus	4	0	0	0	0	0	0	No			4
Ursus arctos	2	1	0	0	0	0	0	Yes	Yes	Yes	3
Ursus maritimus	4	0	0	0	0	0	0	No			4
Vicugna pacos	1	0	0	0	0	0	0	No			1
Vombatus ursinus	2	0	0	0	0	0	0	No			2
Vulpes lagopus	6	0	0	0	0	0	0	No			6
Vulpes vulpes	3	0	0	0	0	0	0	No			3
Zalophus californianus	11	0	0	0	0	0	0	No			11
